# Supplementary material for: Generating experimentally unrelated target molecule-binding highly functionalized nucleic-acid polymers using machine learning
Source: Nat Commun. 2022 Aug 4;13:4541. doi: 10.1038/s41467-022-31955-4 (PMC9352670; doi:10.1038/s41467-022-31955-4)
Supplement: Supplementary file 3 — Supplementary Data 1 [file 41467_2022_31955_MOESM3_ESM.xlsx]

## Sheet: training data
	seq	Fitness Rank	Fitness
0	TGGTAGTAACTGCTGTCCTGCTAATCATGCCGTTCACGCTGACCT	1	0.999
1	CGATTCTGGTGCTGTTGATCTCCGCCATTGTGCTCCTACCCTTCG	2	0.999
2	CGATTCTGGTGCTGTTGATCTCCGCCATTGTGCTCCTACCCTTCC	3	0.999
3	CGATTCTGGTGCTGTTGATCTCCGCCATTGTGCTCCTGCCCTTCA	4	0.999
4	TGATGGTCGCATCGTCTATCCCCACGCCCGTGCCGTTCTCCCCTA	5	0.999
5	CGATTCTGGTGCTGTTGATCTCCTCCATTGTGCTCCTACCCTTCA	6	0.999
6	CGATTATTGTGATTTTGATCTTCCCTTTGCTGCCCCTGACCACAT	7	0.999
7	CGATTATTGTGATTTTGATCTCCCCCATATCCCCTTCCCTACTCG	8	0.999
8	CGATTCTGGTGCTGTTGATCTCCGCCATTGTGCTCCTACCCTCCA	9	0.999
9	CCTTCGCATCGGCTTTCTCCATCCTCCTGCCTCCCACTCCCATTA	10	0.999
10	CTATTCTGGTGCTGTTGATCTCCGCCATTGTGCTCCTACCCTTCA	11	0.999
11	CGATTCTGGTGCTGTTGATCTCCACCATTGTGCTCCTACCCTTCA	12	0.999
12	CGATTCTGGTGCTGTTGATCTCCGCCATTGTGCTCCTACCCTTCT	13	0.999
13	CCTTCGCATCGGCTTTCTCCTCTCTGCCCCTACTCCTCGTGCCTA	14	0.999
14	CGATTATTGTGATTTTGATCTCCTCCATATCCCCTTCCCTGCTCG	15	0.999
15	CCTTCGCATCGGCTTTCTCCCTGTCACCCCTGTTCCCCTTGACCG	16	0.999
16	CGATTCTGGTGCTGTTGATCTCCGCCATTGTGCTCCTACCCTTCA	17	0.999
17	AGATTCTGGTGCTGTTGATCTCCGCCATTGTGCTCCTACCCTTCA	18	0.999
18	CGATTCTGGTGCTGTTGATCTCCGCCGTTGTGCTCCTACCCTTCA	19	0.999
19	CGATTCTGGTGCTGTTTATCTCCGCCATTGTGCTCCTACCCTTCA	20	0.999
20	CGATTATGGTGCTGTTGATCTCCGCCATTGTGCTCCTACCCTTCA	21	0.999
21	CCTTCGCATCGGCTTTCTCCTCTCTGCCCCTACTCCTCGTACCTA	22	0.999
22	CGATTCTGGTGCTGTTGATCTCCGCCTTTGTGCTCCTACCCTTCA	23	0.999
23	CGATTCTGGTGCTGTTGATCTCCTCCATTGTGCTCCTGCCCTTCA	24	0.999
24	CGATTCTGGTGCTGTTGATATCCGCCATTGTGCTCCTACCCTTCA	25	0.999
25	CGATTCTGGTGCTGTTGATCTCCGCCATTGTGCTACTACCCTTCA	26	0.999
26	CGATTCTGGTGCTGTTGATCTCCCCCATTGTGCTCCTACCCTTCA	27	0.999
27	CGATTATTGTGATTTTGATCTCCCCCATATCCCCTTCCCTGCTCG	28	0.999
28	CGATTATTGTGATTTTGATCTCCTCCATACCCCCTTCCCTACTCG	29	0.999
29	CGATTATTGTGATTTTGATCTCCTCCATACCCCCTTCCCTACTCT	30	0.999
30	CGATTATTGTGATTTTGATCTCCTCCATACCCCCTTCCCTGCTCG	31	0.999
31	CGATTGCAGTTACGTCTCCCCTGCCCACCTTATTGCCATTCATAC	32	0.999
32	CGATTCTGGTGCTGTTGATCTCCTCCATTGTGCTCCTACCCTTCG	33	0.999
33	CGATTCTGGTGCTGTTGATCTACGCCATTGTGCTCCTACCCTTCA	34	0.999
34	CGATTGCAGTTACGTTGCTAGTCCCCTTGATCCCCTCCGTCACCT	35	0.999
35	CGATTCTGGTGCTGTTGATCTCCGCCATTGTGCTCCTCCCCTTCA	36	0.999
36	CGATTCTGGTGCTGTTGATCTCCGCCATTGTGCTCCTGCCCTTCG	37	0.999
37	CGATTCTGGTGCTGTTGATCTCAGCCATTGTGCTCCTACCCTTCA	38	0.999
38	TGGTGTTAACTGCTGTCCCTTTCCCTACCTTGCCCTCGATGCCCA	39	0.999
39	CGATTATTGTGATTTTGATCTCCTCCATATCCCCTTCCCTACTCC	40	0.999
40	CGATTGCAGTTACGTCCCTTGTCCTGCCTATCCTGCTCGCCACCG	41	0.999
41	CGATTCTTGTGCTGTTGATCTCCGCCATTGTGCTCCTACCCTTCA	42	0.999
42	CGATTGCAGTTACGTCTCCCCTGCCCACCTTATTGCCATTCATGA	43	0.999
43	CGATTCTGGTGCTGTTGATCTCCGCCATTGTGCTCCTACCATTCA	44	0.999
44	CGATTCTGGTGCTGTTGATCTCCGCAATTGTGCTCCTACCCTTCA	45	0.999
45	CCTTCGCATCGGCTTTCTCCCTGTTTGTGTCCTTTCTGCCGCTCT	46	0.999
46	CGATTGCAGTTACGTCTCCCCTGCCCACCTTATTGCCATTCACAA	47	0.999
47	CGATTATTGTGATTTTGATCTCCTCCATATCCCCTTCCCTACTCA	48	0.999
48	CGATTCTGGTGCTGTTGATCTCCGCCATTGTGCTCCTACCCTTAA	49	0.999
49	TGGTAGTAACTGCTGTCCTGCTAATCATGCCGTTCACGCTGCCCT	50	0.999
50	TGATGGTCGCATCGTCTATCCCCACGCCCGTGCCGCTCTCCCCTA	51	0.999
51	CGATTATTGTGATTTTGATCTCCCCCATATCCCCTTCCCTACTCT	52	0.999
52	CGATTCTGGTGCTGTTGATCTCCGCCATTGTGCTCATACCCTTCA	53	0.999
53	CGATTGCAGTTACGTCTCCCCTGCCCACCTTATTGCCATTCATAT	54	0.999
54	CGATTCTGGTGCTGTTGATCTCCGCCATTGTGCTCCTGCCCTTCC	55	0.999
55	CCTTCGCATCGGCTTTCTCCATGTCCACCTCCTTACCTCCCATAC	56	0.999
56	CGATTCTGGTGCTGTTGATCTCCGCCATTGTGCTCCTACCCTTTA	57	0.999
57	CCTTCGCATCGGCTTTCTCCCTGTCACCCCTGTTCCCCTTGCCCG	58	0.999
58	CGATTCTGGTGCTGTTGATCTCCGCCATTGTGCTCCTACACTTCA	59	0.999
59	CTATGGTCGCATCGTTGATCCTTGTCCTGCCCCTGTCTCTCTCAA	60	0.999
60	CGATTATTGTGATTTTGATCTCCTCCATATTCCCTTCCCTACTCG	61	0.999
61	CGATTATTGTGATTTTGATCTCCTCCATATCCCCTTCCCCACTCG	62	0.999
62	CCTTCGCATCGGCTTTCTCCACCACCTCCGCCACACTCCCTTCCC	63	0.999
63	CGATTATTGTGATTTTGATCTCCTCCATGCCCCCTTCCCTACTCG	64	0.999
64	CGATTCTGGTGCTGTTGATCTCCGCCATTGTGCCCCTACCCTTCA	65	0.999
65	CGATTATTGTGATTTTGATCTCCTCCATATCCCCTTCCCTGCTCT	66	0.999
66	CGATTATTGTGATTTTGATCTTCCCTCTGCTGCCCCTGACCACAT	67	0.999
67	CGATTGCAGTTACGTTGCTAGTCCCCTTTATCACCTCCGTCACCT	68	0.999
68	CGATTGCAGTTACGTCTCCCCTGCCCACCTTATTGCCATTCATAG	69	0.999
69	CGATTCTGGTGCTGTTGATCTCCGCCATTGTGCTCTTACCCTTCA	70	0.999
70	CTATGGTCGCATCGTTGACCCTTGTCCTGCCCCTGTCTCTCTCAC	71	0.999
71	CGATTATTGTGATTTTGATCTCCTCCATATCCCCTCCCCTGCTCG	72	0.999
72	TGCCCTTCGCATCGGCTCCTATCTTCATGACCACACTCCCCGCGC	73	0.999
73	CGATTCTGGTGCTGTTGATCTCCGCCACTGTGCTCCTACCCTTCA	74	0.999
74	TGGTAGTAACTGCTGTCCTGCTACTCATGCCGTTCACGCTGACCT	75	0.999
75	CGATTCTGGTGCTGTTGATCTCCGCCATTATGCTCCTACCCTTCA	76	0.999
76	CCGCGACGCTTTTATCGCCCTTGACCCCTGCACTGACCCCTACAT	77	0.999
77	CGATTCTGGTGCTGTCGATCTCCGCCATTGTGCTCCTACCCTTCA	78	0.999
78	CCGCGGCGCTTTTATCACCCATCCCGCTTACCATGACTATCACTG	79	0.999
79	CCGCGACGCTTTTATCTTTCCCTGTCCCACCACCCATTACCCCGC	80	0.999
80	CCTTCGCATCGGCTTTCTCCATATCCTCCTCCTTACCTCCCATAC	81	0.999
81	CCTTCGCATCGGCTTTCTCCATATCCATCTCCTTACCTCCCATGC	82	0.999
82	TGGTGTTAACTGCTGTCCCTTTCCCTACCTTGCCCTCGATACCCA	83	0.999
83	CCGCGACGCTTTTATCCCTGTCCCCGCTACCCGTATCCCTCCTTG	84	0.999
84	CGATTCTGGTGCTGTTGATCTCCGCCATTGTTCTCCTACCCTTCA	85	0.999
85	CTATGGTCGCATCGTTGCCCCTTGTCCTGCCCCTGTCTCTCTCAA	86	0.999
86	CCTTCGCATCGGCTTTCTCCATATCCACCTCCTTACCTCCCATGC	87	0.999
87	CGATTCTGGTGCTGTTGATCTCCGCCATTGTGCTCCCACCCTTCA	88	0.999
88	CTATGGTCGCATCGTTGACCCTTGTCCTGCCCCTTTCTCTCTCAA	89	0.999
89	CTATGGTCGCATCGTTGACCCTTGTCCTGCCCTTGTCTCTCTCAA	90	0.999
90	CTATTATTGTGATTTTGATCTCCTCCATATCCCCTTCCCTACTCG	91	0.999
91	CGATTCTGGTGCTGTTGATCTCCGCTATTGTGCTCCTACCCTTCA	92	0.999
92	CGATTCTGGTGCTGTTGATCTCCGCCATTGCGCTCCTACCCTTCA	93	0.999
93	CTATGGTCGCATCGTTGACCCTTGTCCTGCCCCTGTCTCTCCCAA	94	0.999
94	CGATTCTGGTGCTGTTGATCTCCTCCATTGTGCTCCTACCCTTCC	95	0.999
95	CGATTCTGGTGCTGTTGATCTCCGCCATCGTGCTCCTACCCTTCA	96	0.999
96	CGATTCTGGTGCTGTTGATCTCCGCCTTTGTGCTCCTGCCCTTCA	97	0.999
97	CGATTCTGGTGCTGTTGATCTCCGCCATTTTGCTCCTACCCTTCA	98	0.999
98	CCTTCGCATCGGCTTTCTCCTTCCTCTTATCCGTCCCGTTCATCT	99	0.999
99	CCTTCGCATCGGCTTTCTCCTTCGTCTTATCCGTCCCGTTCATCT	100	0.999
100	CGATCCTGGTGCTGTTGATCTCCGCCATTGTGCTCCTACCCTTCA	101	0.999
101	CGATTATTGTGATTTTGATCTCCTCCATACCCCCTCCCCTACTCG	102	0.999
102	CCTTCGCATCGGCTTTCTCCCTGCCACCCCTGTTCCCCTTGACCG	103	0.999
103	TGATTCTGGTGCTGTTGATCTCCGCCATTGTGCTCCTACCCTTCA	104	0.999
104	CCTTCGCATCGGCTTTCTCCTTCATCCTATCCGTCCCGTTCATCT	105	0.999
105	CGATTCTGGTGCTGCTGATCTCCGCCATTGTGCTCCTACCCTTCA	106	0.999
106	CGATTATTGTGATTTTGATCTCCTCCATATCCCCTTTCCTACTCG	107	0.999
107	CGATTGCAGTTACGTCTCCCTTTCTCCTGCCCACTTCCCTAGTGC	108	0.999
108	CCTTCGCATCGGCTTTCTCCATTTTCCCCTTCTCCACCTCGCCAC	109	0.999
109	TGATGGTCGCATCGTCTATCCTCCTTCCCTCCTTTCCCCTTGCGT	110	0.999
110	CGATTATTGTGATTTTGATCTCCTCCATATCCCCTTCCCTACTCT	111	0.999
111	CGATTATTGTGATTTTGATCTCCTCCATATCCCCTCCCCTACTCT	112	0.999
112	CCTTCGCATCGGCTTTCTCCTCTCCCCTGCCTGTGGTGCCCCCCC	113	0.999
113	CTATGGTCGCATCGTTGACCCTTGTCCTGCCCCTGTCTCTCTCAA	114	0.999
114	CCTTCGCATCGGCTTTCTCCTTCCTCTTATCCGTCCCGGTCATCT	115	0.999
115	CGATTCTGGTGCTGTTGATCTCCACCATTGTGCTCCTACCCTTCG	116	0.999
116	CGATTCTGGTGCTGTTGATCTCCGCCATTGTACTCCTACCCTTCA	117	0.999
117	CGATTGCAGTTACGTTGCTAGTCCCCTTGATCACCTCCTTCACCT	118	0.999
118	CCGCGACGCTTTTATCCCTGTCCCCGCTGCCCGTATCCCTCCTTG	119	0.999
119	CGATTATTGTGATTTTGATCTTCCCTTTGCTGCCCCTGACCACAC	120	0.999
120	CCTTCGCATCGGCTTTCTCCATACCCACCTCCTTACCTCCCATAC	121	0.999
121	CGATTCTGGTGCTGTTGATCTCCGCCATTGTGCTCCTACTCTTCA	122	0.999
122	CGATTCTGGTGCTGTTGATCTCCGCCTTTGTGCTCCTACCCTTCG	123	0.999
123	CGATTCTGGCGCTGTTGATCTCCGCCATTGTGCTCCTACCCTTCA	124	0.999
124	CGATTCTGGTGCTGTTGCTCTCCGCCATTGTGCTCCTACCCTTCA	125	0.999
125	TGGTGGTAACTGCTGTCCCTTTCCCTACCTTGCCCTCGATACCCA	126	0.999
126	CGATTCTGGTGCTGTTGATCTCCACCATTGTGCTCCTGCCCTTCA	127	0.999
127	CGATTATTGTTATTTTGATCTCCTCCATATCCCCTTCCCTACTCG	128	0.999
128	CCGCGCCGCTTTTATCCCTGTTCCCGCTACCCGTATCCCTCCTTG	129	0.999
129	ATATGGTCGCATCGTTGACCCTTGTCCTGCCCCTGTCTCTCTCAA	130	0.999
130	CGATTCTGGTGCCGTTGATCTCCGCCATTGTGCTCCTACCCTTCA	131	0.999
131	CTATGGTAGCATCGTTGACCCTTGTCCTGCCCCTGTCTCTCTCAA	132	0.999
132	CCTTCGCATCGGCTTTCTCCACTCTCCTCTCCTTTACTCCTATGC	133	0.999
133	CGATTCTGGTGCTGTTGATCTCCGCCATTGTGCTCCTATCCTTCA	134	0.999
134	CGATTCTGGTGCTGTTGATCTCCGCCATTGTGCTCCTACCCCTCA	135	0.999
135	CAATTCTGGTGCTGTTGATCTCCGCCATTGTGCTCCTACCCTTCA	136	0.999
136	CGACGCTGGTTTCTCCCTTGTCCCTCTTCCCCTCTTCCTCGCCTA	137	0.999
137	CGATTCTGGTGCTATTGATCTCCGCCATTGTGCTCCTACCCTTCA	138	0.999
138	CGATTCTGGTGCTGTTGATCTCCGTCATTGTGCTCCTACCCTTCA	139	0.999
139	CGATTCTGGTTCTGTTGATCTCCGCCATTGTGCTCCTACCCTTCA	140	0.999
140	CTATGGTCGCATAGTTGACCCTTGTCCTGCCCCTGTCTCTCTCAA	141	0.999
141	CTATGGTCGCATCGTTGACCCTTGTCCTGCCCCTGCCTCTCTCAA	142	0.999
142	CTATTCTGGTGCTGTTGATCTCCGCCATTGTGCTCCTACCCTTCG	143	0.999
143	CGATTCTGGTGCTGTTGATCTCCGCCATTGTGATCCTACCCTTCA	144	0.999
144	CGATTCCGGTGCTGTTGATCTCCGCCATTGTGCTCCTACCCTTCA	145	0.999
145	CGATTATTGTGATTTTGATCTCCCCCATATCCCCTCCCCTACTCG	146	0.999
146	CTATTGTCGCATCGTTGACCCTTGTCCTGCCCCTGTCTCTCTCAA	147	0.999
147	CTATGGTCGCATCGTTGACCCTTGTCATGCCCCTGTCTCTCTCAA	148	0.999
148	CGGTTCTGGTGCTGTTGATCTCCGCCATTGTGCTCCTACCCTTCA	149	0.999
149	CTATGGTCGCATCGTTGACCCTTGTACTGCCCCTGTCTCTCTCAA	150	0.999
150	CGATTCTGGTGCTGTTGATCCCCGCCATTGTGCTCCTACCCTTCA	151	0.999
151	CGATTCTGGTGCTGTTGATCTCCGCCATTGTGCTCCTGCCCTCCA	152	0.999
152	CTATGGTCGCATCGTTGACCCTTGTCCTGCCCCTGTCTCTCTAAA	153	0.999
153	CGATTATTGTGATTTTTATCTCCTCCATATCCCCTTCCCTACTCG	154	0.999
154	CCGCGACGCTTTTATCTTTCCCTGTCCCGCCAACCATTACCCCGC	155	0.999
155	CCTTCGCATCGGCTTTCTCCTTCATCCTATCCGTCCCGGTCATCT	156	0.999
156	CGATTGCAGTTACGTTGCTAGTCCCCTTGATCACCTCCGTCCCCT	157	0.999
157	CGGCATCGATGGTCGCATCGTCTATCCTATCTCCCACCTCTATCA	158	0.999
158	CGATTATTGTGATTTTGACCTCCTTCCCCCCGCCACTACCCTTAT	159	0.999
159	TGATGGTCGCATCGTCAATCCCACTGCCTGCACTGCCTACCTCTA	160	0.999
160	CCTTCGCATCGGCTTTCTCCCTGTCACCCCTGCTCCCCTTGACCG	161	0.999
161	CGATTCTGGTGCTGTTGATCTCTGCCATTGTGCTCCTACCCTTCA	162	0.999
162	CCTTCGCATCGGCTTTCTCCATCCCCATCTCTGTCTCCTCGTTAC	163	0.999
163	CGATTCTGGTGCTGTTGACCTCCGCCATTGTGCTCCTACCCTTCA	164	0.999
164	CGATTCTGGTGATGTTGATCTCCGCCATTGTGCTCCTACCCTTCA	165	0.999
165	CGATTCTGGTGCTGTTGATCTCCGCCCTTGTGCTCCTACCCTTCA	166	0.999
166	CCTTCGCATCGGCTTTCTCCATATCCACCCCCTTACCTCCCATAC	167	0.999
167	CGGCGATTGCAGTTACGTCCCTACCTCTGTCCCTCATGCCACCCG	168	0.999
168	CCTTCGCATCGGCTTTCTCCACCACCGCCGCCACACTCCCTTCCC	169	0.999
169	CCTTCGCATCGGCTTTCTCCATATCCACCTCCTTGCCTCCCATGC	170	0.999
170	CGATTGCAGTTACGTCTCCCCTGCCCACCTTATTGCCATTCATGC	171	0.999
171	CGTTTCTGGTGCTGTTGATCTCCGCCATTGTGCTCCTACCCTTCA	172	0.999
172	CGATTCTGGTGCTGTTGATCTCCGACATTGTGCTCCTACCCTTCA	173	0.999
173	CCTTCGCATCGGCTTTCTCCATGTCCACCTCCTTACCTCCCATGC	174	0.999
174	CGATTCTGGTGCTGTTGGTCTCCGCCATTGTGCTCCTACCCTTCA	175	0.999
175	CTATGGTCGCATCGTTGACCATTGTCCTGCCCCTGTCTCTCTCAA	176	0.999
176	CCGCGACGCTTTTATCTTTCCCTGTCCCACCAACCACTACCCCGC	177	0.999
177	CGATTCTGGTGCTGTTGATCTCCGCCATTGTGCACCTACCCTTCA	178	0.999
178	CTATGGTCGCATCGTTTACCCTTGTCCTGCCCCTGTCTCTCTCAA	179	0.999
179	CGATTATTGTGATTTTGATCTCCTCCATATCCCCTTCCCTACTAG	180	0.999
180	TGATGGTCGCATCGTCTATCCCCACGCCCGTGCCGGTCTCCCCTA	181	0.999
181	AGATTATTGTGATTTTGATCTCCTCCATATCCCCTTCCCTACTCG	182	0.999
182	CGATTATGGTGCTGTTGATCTCCGCCATTGTGCTCCTACCCTTCG	183	0.999
183	CCGCGGCGCTTTTATCACCCATCCCTCTTTCCATGACTATCACTG	184	0.999
184	CGATTCTGGTGCTTTTGATCTCCGCCATTGTGCTCCTACCCTTCA	185	0.999
185	CTATGGTCGCATCGTTGACCCTTGTCCTGCCCCTGTCTCTATCAA	186	0.999
186	CGATTGCAGTTACGTCTCCCCCATCCTCTGTGCCCGCCTTTGTGG	187	0.999
187	CGATTATTGTGATTTTGATCTCCTCCATGTCCCCTTCCCTACTCG	188	0.999
188	CGATTCTGTTGCTGTTGATCTCCGCCATTGTGCTCCTACCCTTCA	189	0.999
189	CTATGGTCGCATCGTTGACCCTTGTCCTGCCCCTGTATCTCTCAA	190	0.999
190	CGATTATTGTGATTTTGATCTCCTCCATATCCCCTTCCCTGCTCC	191	0.999
191	CGATTCTGGTGCTGTTGATCTCCTCCATTGTGCCCCTACCCTTCA	192	0.999
192	CGATTATTGTGATTTTGATCTTCACTTTGCTGCCCCTGCCCACAT	193	0.999
193	CGATTCTGGTGCTGTTGATATCCGCCATTGTGCTCCTACCCTTCG	194	0.999
194	CCGCGCCGCTTTTATCTTTCATCCTGCCTCCACCACTCCCTTCCT	195	0.999
195	CGATTCTGGTGCTGTTGATCTCCGCCGTTGTGCTCCTGCCCTTCA	196	0.999
196	CGATTGCAGTTACGTTGCTAGTCCCCTTGATCACCTCCGTCACCC	197	0.999
197	CCTTCGCATCGGCTTTCTCCCCAATGCCCACCCTCTTGTTCCCGC	198	0.999
198	CGATTGCAGTTACGTCTCCCCTGCCCACCTTATTGCCACTCATAA	199	0.999
199	CTATGGTCGCATCGTTGACCCCTGTCCTGCCCCTGTCTCTCTCAA	200	0.999
200	CGATTATTGTGATTTTGATCTCCCCCTTATCCCCTTCCCTACTCG	201	0.999
201	CTATGGTCGCATCGTTGACCCTTGTCCTGCACCTGTCTCTCTCAA	202	0.999
202	CCGCGGCGCTTTTATCTGTCCTAGTCCCCCTCGTCGTCCCCACGT	203	0.999
203	CGATTCTGGTGCTGTTGATCTCCGCCGTTGTGCTCCTACCCTTCG	204	0.999
204	CGATTCTGGTGCTGTTAATCTCCGCCATTGTGCTCCTACCCTTCA	205	0.999
205	CCGCGCCGCTTTTATCCCTGTCCCCGCTGCCCGTATCCCTCCTTG	206	0.999
206	CGATTCTGGTGCTGTTGATCTTCGCCATTGTGCTCCTACCCTTCA	207	0.999
207	CGATTGCAGTTACGTCTCCCCTGCCCACCTCATTGCCATTCATAA	208	0.999
208	CCTTCGCATCGGCTTTCTCCCCGCTGCCCTCTACTCTTGCAATGC	209	0.999
209	CGATTCTGGAGCTGTTGATCTCCGCCATTGTGCTCCTACCCTTCA	210	0.999
210	CCGCGGCGCTTTTATCACCCGTCCCTCTTACCATGACTATCACTG	211	0.999
211	CGATTCTGGTACTGTTGATCTCCGCCATTGTGCTCCTACCCTTCA	212	0.999
212	CGATTATTGTGATTTTGATCTCCTCCATATTCCCTTCCCTGCTCG	213	0.999
213	TGGTAGTAACTGCTATTGTCCCTGCTTCCTTCCTGCTCGTCTCAA	214	0.999
214	TGGTAGTAACTGCTGTCCTGCTAATAATGCCGTTCACGCTGACCT	215	0.999
215	CGATTCTGGTGCTGTTGAACTCCGCCATTGTGCTCCTACCCTTCA	216	0.999
216	CTATGGTCGCATCGTTGACCCTTGTCCTGCCCCTGTCTATCTCAA	217	0.999
217	AGATTCTGGTGCTGTTGATCTCCGCCATTGTGCTCCTACCCTTCG	218	0.999
218	CGATTCTGGTGCTGTTGATCTCCGCCATTGTGTTCCTACCCTTCA	219	0.999
219	CGATTCTGGTGCTGTTGATCTCCCCCATTGTGCTCCTGCCCTTCA	220	0.999
220	CGATTATTGTGATTTTGATCTTCCCTTTGCTGCCCCTGCCCACAT	221	0.999
221	CGATTCTGGTGCTGTTGATCTCCGCCATTGTGCTTCTACCCTTCA	222	0.999
222	CGATTATTGTGATTTTGATCTCCACCATATCCCCTTCCCTACTCG	223	0.999
223	TGATGGTCGCATCGTCAATCTCTACCTTCCCTGTATCCCCGTTAA	224	0.999
224	CGATTGCAGTTACGTTGCTAGTCCCCTTGATCACCTCCGTCGCCT	225	0.999
225	CGATTCTGGTGCTGTTGATCTCCGCCATTGTGCTCCAACCCTTCA	226	0.999
226	CCGCGACGCTTTTATCTTTCCCTGTCCCACCAACCATTACCCCGC	227	0.999
227	CCGCGACGCTTTTATCGCCCTTGACCCCTGCACTAACCCCTACAC	228	0.999
228	CGATTCTGGTGCTGTTGATCTCCGCCATTGAGCTCCTACCCTTCA	229	0.999
229	CGATTGCAGTTACGTCTCCCTTACTCCTGCCCACTTCCCTAGTAC	230	0.999
230	CGATTCTGATGCTGTTGATCTCCGCCATTGTGCTCCTACCCTTCA	231	0.999
231	CGATTCTGGTGCTGTTTATCTCCGCCATTGTGCTCCTACCCTTCG	232	0.999
232	CGATTATTGTGATTTTGACCTCCTCCATATCCCCTTCCCTACTCG	233	0.999
233	CCTTCGCATCGGCTCTCTCCCTGTCACCCCTGTTCCCCTTGACCG	234	0.999
234	CTATGGTCGCATCGTTGACCCTTGTCCTGCCACTGTCTCTCTCAA	235	0.999
235	CGATTGCAGTTACGTCTCCCCCACCCTCTGTGCCCGCCTTTGTAG	236	0.999
236	CGATTGCAGTTACGTTGCTAGTCCCCTTGATAACCTCCGTCACCT	237	0.999
237	CGATTATTGTTATTTTGATCTCCCCCATATCCCCTTCCCTACTCG	238	0.999
238	TGATGGTCGCATCGTCTATCCCCCCGCCCGTGCCGTTCTCCCCTA	239	0.999
239	CGATTATTGTGATTTTGATCTCCTTCATATCCCCTTCCCTACTCG	240	0.999
240	CGATTATTGTGATTTTGATCTCCTCCATATCCCCTTCCCTACCCG	241	0.999
241	CCTTCGCATCGGCTTTCTCCATATCCTCCTCCTTACCTCCCATGC	242	0.999
242	CGATTCTGGTGCTGTTGATCTCCGCCTTTGTGCTCCTACCCTTCC	243	0.999
243	CCTTCGCATCGGCTTTCTCCATCATGCCATCTTTCCTGACCGCCC	244	0.999
244	CGATTATTGTGATTTTGATCTCCTCCATGCCCCCTTCCCTACTCT	245	0.999
245	CTATTATTGTGATTTTGATCTCCCCCATATCCCCTTCCCTACTCG	246	0.999
246	CCTTCGCATCGGCTCTCTCCATCCTCCTGCCTCCCACTCCCATTA	247	0.999
247	CGATTATTGTGATTTTGATCTCCTCCATGCCCCCTTCCCTGCTCG	248	0.999
248	CCTTCGCATCGGCTTTCTCCATATCCACCTCCTTGCCTCCCATAC	249	0.999
249	CGATTCTGGTGCTGTTGATCTCCGCCATTGTGCCCCTGCCCTTCA	250	0.999
250	CGATTCTGGTGCTGTTGATCTCCGCCATTGTGCTCCTACCCTTGA	251	0.999
251	CCGCGCCGCTTTTATCCCTGTCCCTGCTACCCGTATCCCTCCTTG	252	0.999
252	CCTTCGCATCGGCTTTCTCCTTCGTCCTATCCGTCCCGTTCATCT	253	0.999
253	CCTTCGCATCGGCTTTCTCCACCACCCCCGCCACACTCCCTTCCC	254	0.999
254	CCGCGACGCTTTTATCACCCCTGCTTACCCCTACCCCCTTTTCAA	255	0.999
255	TTGTAGTAACTGCTGTCCTGCTAATCATGCCGTTCACGCTGACCT	256	0.999
256	CGATTCTGGTGCTGTTGATCTCCGCAATTGTGCTCCTACCCTTCG	257	0.999
257	CGATTATTGTGATTTTGATCTCCTCCATATCCCCTTCCCTGCTCA	258	0.999
258	CGATTGCAGTTACGTTGCTAGTCCCCTTGATCACCTCCGTCACCT	259	0.999
259	CGATTATTGTGATTTTGACCTCCTTCCCCCCGCCACTACTCTTAT	260	0.999
260	CCTTCGCATCGGCTTTCTCCACCACCACCGCCACACTCCCTCCCC	261	0.999
261	CCGCGCCGCTTTTATCCCTGTCCCCTCTACCCGTATCCCTCCTTG	262	0.999
262	CTATTGCAGTTACGTTGCTAGTCCCCTTGATCACCTCCGTCACCT	263	0.999
263	CGATTCTGGTGCTGTTGATCACCGCCATTGTGCTCCTACCCTTCA	264	0.999
264	TGGTAGTAACTGCTGTCCTGCTAATCATGCCGTTCACGCTGACCC	265	0.999
265	CGATTGCAGTTACGTTGCTAGTCCCCTTGACCACCTCCGTCACCT	266	0.999
266	CGATTGCAGTTACGTCTCCCCCATCCTCTGTGCCCTCCTTTGTAG	267	0.999
267	CGATTCTGGTGTTGTTGATCTCCGCCATTGTGCTCCTACCCTTCA	268	0.999
268	TGGTGTTAACTGCTGTCCCTTTCCCTACCTTGCCCTCTATGCCCA	269	0.999
269	CGACGCTGGTTTCTCCTTTCCCTCTCCCCACTATCACCCCCTTCG	270	0.999
270	CGATTGCAGTTACGTCTCCCTTACTCCTGCCCACTTCCCTAGTGC	271	0.999
271	CTATGGTCGCATCGTTGACCCTTGTCCTGCCCCTGTCCCTCTCAA	272	0.999
272	CGATTATTGTGATTTTGATCTCCTCCATATCCCCTTACCTACTCG	273	0.999
273	CCGCGCCGCTTTTATCCCTAGTCCCTTTTACCCTACTTCCCCTTG	274	0.999
274	CGATTCTGGTGCTGTTGATCTCCGCCATTGTGCTCCTGCCCTTCT	275	0.999
275	CCTTCGCATCGGCTTTCTCCATACCCATCTCCTTACCTCCCATAC	276	0.999
276	CGATTATTGTGATTTTGATCTTCACTTTGCTGCCCCTGACCACAC	277	0.999
277	CGATTCTGGTGCTGTTTATCTCCGCCATTGTGCTCCTGCCCTTCA	278	0.999
278	CCGCGACGCTTTTATCATCTGTCCTGCCTGTGCCCCTTCCCTCGC	279	0.999
279	CCTTCGCATCGGCTTTCTCCCTGTAACCCCTGTTCCCCTTGACCG	280	0.999
280	CCGCGACGCTTTTATCTTTCCCTGTCCCACCAACCATTACCCTGC	281	0.999
281	TGATGGTCGCATCGTCTATCCCCACGCCCTTGCCGTTCTCCCCTA	282	0.999
282	TGGTAGTAACTGCTGTCCTGCTAATCATGCCGTTAACGCTGACCT	283	0.999
283	CGATTCTGGTGCTGTAGATCTCCGCCATTGTGCTCCTACCCTTCA	284	0.999
284	CGATTCAGGTGCTGTTGATCTCCGCCATTGTGCTCCTACCCTTCA	285	0.999
285	CTATGGTCACATCGTTGACCCTTGTCCTGCCCCTGTCTCTCTCAA	286	0.999
286	CGATTATTGTGATTTTGATCTCCTCCATATCCCCTCCCCCACTCG	287	0.999
287	CGATTCTGGTGCTGATGATCTCCGCCATTGTGCTCCTACCCTTCA	288	0.999
288	CGATTATTGTGATTTTGACCTCCTTCCCCCCGACACTACCCTTAT	289	0.999
289	CGATACTGGTGCTGTTGATCTCCGCCATTGTGCTCCTACCCTTCA	290	0.999
290	CTATGGTCGCATCGTTGACCCTTGTCCTGCCCCTATCTCTCTCAA	291	0.999
291	CGACTCTGGTGCTGTTGATCTCCGCCATTGTGCTCCTACCCTTCA	292	0.999
292	CCGCGGCGCTTTTATCACCCATCCCTCTTACCATGCCTATCACTG	293	0.999
293	CGATTATTGTGATTTTGATCTCCTCCATATCCCCTTCCCTACCCT	294	0.999
294	CGATTCTGGTGCTGTTGATCTCCGCCATTGTGCTACTACCCTTCG	295	0.999
295	CTATGGTCGCATCGTTGACACTTGTCCTGCCCCTGTCTCTCTCAA	296	0.999
296	CCGCGACGCTTTTATCCCTAGTCCTCACGTCTATCACCATCCCCT	297	0.999
297	CGATTGCAGTTACGTCTCCCCTGCCCACCTTATTGCCACTCATAC	298	0.999
298	CGATTATTGTGATTTTGATCTCCTCCATACCCCCTTCCCTACTCA	299	0.999
299	CCTTCGCATCGGCTTTCTCCTTCCTCTTATCCGTCCCGTTCATCC	300	0.999
300	CCGCGACGCTTTTATCGTCCATCGTCCCCTTGCCCCCCACTGTCC	301	0.999
301	CCTTCGCATCGGCTTTCTCCACCGCCACCGCCACACTCCCTTCCC	302	0.999
302	CGATTATTGTGATTTTGATCTCCTCCATGTCCCCTTCCCTGCTCG	303	0.999
303	CTATTCTGGTGCTGTTGATCTCCGCCATTGTGCTCCTGCCCTTCA	304	0.999
304	CGAATCTGGTGCTGTTGATCTCCGCCATTGTGCTCCTACCCTTCA	305	0.999
305	CCTTCGCATCGGCTTTCTCCATCACCACCGCCACACTCCCTTCCC	306	0.999
306	CCATTCTGGTGCTGTTGATCTCCGCCATTGTGCTCCTACCCTTCA	307	0.999
307	TGGTGTTAACTGCTGTCCCTTTCCCTACCTTGCCCTCTATACCCA	308	0.999
308	CGATTCTGGTGCTGTTGATCTACGCCATTGTGCTCCTACCCTTCG	309	0.999
309	CCTTCGCATCGGCTTTCTCCTCTCTGCCCCTGCTCCTCGTACCTA	310	0.999
310	CGATTATTGTGATTTTTATCTCCCCCATATCCCCTTCCCTACTCG	311	0.999
311	CGACGCTGGTTTCTCCCTTGCCCCTCATCCTATCTGTGTTTACCA	312	0.999
312	CCTTCGCATCGGCTTTCTCCCTTATCCTGCCGCTCATCTCTTTCC	313	0.999
313	CGATTATTGTGATTTTGATCTCCTCCATACCCCCTCCCCTGCTCG	314	0.999
314	CCTTCGCATCGGCTTTCTCCATTCTCACCTTCTCCACCTCGCCAC	315	0.999
315	TGGTAGTAACTGCTGTCCTGCTAATCATGCCGTTCACGCTTACCT	316	0.999
316	CGATTATTGTGATTTTGATCTTCCCCATATCCCCTTCCCTACTCG	317	0.999
317	CCATGGTCGCATCGTTGACCCTTGTCCTGCCCCTGTCTCTCTCAA	318	0.999
318	CGATTATTGTGATTTTGATCTCCCCCATATCCCCTTCCCTACTCC	319	0.999
319	CGATTCTGGTGCTGTTGATCTCCGCCATTGTGCTCCTACCGTTCA	320	0.999
320	CTATGGTCGCATCGTTGACCCTTGTCCTGCCCATGTCTCTCTCAA	321	0.999
321	CGATTCTAGTGCTGTTGATCTCCGCCATTGTGCTCCTACCCTTCA	322	0.999
322	CGATTCTGGTGCTGTTGATCTCCGCCATTGTGCTCCTCCCCTTCG	323	0.999
323	CTATGGTCGCATCGCTGACCCTTGTCCTGCCCCTGTCTCTCTCAA	324	0.999
324	CTATGGTCGCATCGTTGACCCTTGTCCTGCCCCTGTTTCTCTCAA	325	0.999
325	CGATTGCAGTTACGTTGCTAGTCCCCTTGATCACCTCCGTAACCT	326	0.999
326	CGATTCTGGTGCTGTTGATCTCCTCCATTGTGCTCCTCCCCTTCA	327	0.999
327	TGGTGTTAACTGCTGTCCCTTTCCCTACCTTGCCCTCGGTACCCA	328	0.999
328	CGATTATTGTGATTTTGATATCCTCCATATCCCCTTCCCTACTCG	329	0.999
329	CGATTATTGTGATTTTGATCTCCTCCATATTCCCTTCCCTACTCT	330	0.999
330	CTATGGTCGCATCGTTGACCCTTGTCCTACCCCTGTCTCTCTCAA	331	0.999
331	CGATTCTGGTGCTGTTGATCTCCGCCATTGTGCTCCTACCCATCA	332	0.999
332	CCGCGACGCTTTTATCGCCCTTGCCCCCTGCACTAACCCCTACAT	333	0.999
333	CGATTATTGTGATTTTGATCTCCTCCATATCCCCTTCCATACTCG	334	0.999
334	CGATTCTGGTGCTGTTGATCTCCGCCATTGTGCTCCTACCCTTAG	335	0.999
335	CGATTATTGTGATTTTGATCTCCTCCTTATCCCCTTCCCTACTCG	336	0.999
336	CGATTCTGGTGCTGTTGATCTACGCCATTGTGCTCCTGCCCTTCA	337	0.999
337	CTATGGTCGCACCGTTGACCCTTGTCCTGCCCCTGTCTCTCTCAA	338	0.999
338	CGATTATTGTGATTTTGATCTCCTCCATACCCCCTTCCCTACTCC	339	0.999
339	AGATTGCAGTTACGTCTCCCCTGCCCACCTTATTGCCATTCATAA	340	0.999
340	CGATTATTGTGATTTTGATCTCCTCCATATCCACTTCCCTACTCG	341	0.999
341	CGATTCTGGTGCTGTTGATCTCCACCATTGTGCTCCTACCCTTCC	342	0.999
342	CCTTCGCATCGGCTTTCTCCTTCCTCTTATCCGTCCCGTTCGTCT	343	0.999
343	CGATTCTGGTGCTGTTGATCTCCGCCATTGTGCTCGTACCCTTCA	344	0.999
344	CCTTCGCATCGGCTTTCTCCATGCCCACCTCCTTACCTCCCATAC	345	0.999
345	TGGTAGTAACTGCTGTCCTGCTAATCATGCCGCTCACGCTGACCT	346	0.999
346	CCTTCGCATCGGCTTTCTCCCTGTCACCCCTGTTCCCCTTGGCCG	347	0.999
347	CGATTCTGGTGCTGTTGATCTCCGCCATTGTGCTCCTACCCTACA	348	0.999
348	TATTTGTCCCGCTACCAACCCCTATGCCCCTCACGCTGCCTGCAT	349	0.999
349	CGATTCTGGTGCTGTTGATCTCCGCCATTGTGCTCCTTCCCTTCA	351	0.999
350	CGATTATTGTGATTTTGATCTCCTCCATATACCCTTCCCTACTCG	351	0.999
351	CTATTGCAGTTACGTCTCCCCTGCCCACCTTATTGCCATTCATAA	352	0.999
352	CGATTCTGGTGCTGTTGTTCTCCGCCATTGTGCTCCTACCCTTCA	353	0.999
353	CGATTCTGGTGCTGTTGATTTCCGCCATTGTGCTCCTACCCTTCA	354	0.999
354	CCTTCGCATCGGCTTTCTCCATATCCCCCTCCTTACCTCCCATGC	355	0.999
355	CCGCGGCGCTTTTATCTTTCCTAGTCCCACTCGTCGTCCCCACGT	356	0.999
356	CGATTATTGTGATTTTGATCTCCTCCATATCCCCTTCCCTACTCG	357	0.999
357	CGATTATTGTGATTTTGATCTCCTACATATCCCCTTCCCTACTCG	358	0.999
358	CGATTCTGGTGCTGTTGATCTCCACCATTGTGCTCCCACCCTTCA	359	0.999
359	CCTTCGCATCGGCTTTCTCCACCACCACCGCCGCACTCCCTTCCC	360	0.999
360	CGATTATTGTGATTTTGATCTCCCCCATATCCCCTTCCCTACTCA	361	0.999
361	CCTTCGCATCGGCTTTCTCCACCCCCTTCTCTGTCTCCTCGTTAC	362	0.999
362	CGATTCTGGTGCTGTTGATCTCCGCCCTTGTGCTCCTCCCCTTCA	363	0.999
363	CGATTCTGGTGCTGTTGATCTCCGCCATTGTGCTCCTGCCATTCA	364	0.999
364	CCTTCGCATCGGCTTTCTCCCTGTTACCCCTGTTCCCCTTGACCG	365	0.999
365	CGATTATTGTGATTTTGATCTCCCCCGTATCCCCTTCCCTACTCG	366	0.999
366	CTATTATTGTGATTTTGATCTCCTCCATATCCCCTTCCCTGCTCG	367	0.999
367	CCTTCGCATCGGCTTTCTCCACCACCACTGCCACACTCCCTTCCC	368	0.999
368	CCTTCGCATCGGCTTTCTACATATCCACCTCCTTACCTCCCATAC	369	0.999
369	CGATTATTGTGATTTTGATCCTTCCCCCTCCTTCTCTGCTGCCCC	370	0.999
370	CGATTGCAGTTACGTCTCCCCTGCCCACCTTATTGCCATTCGTAA	371	0.999
371	CCTTCGCATCGGCTTTCTCCATATCCACCTCCTTACCTCCCACAC	372	0.999
372	CCGTCGCATCGGCTTTCTCCCTGTCACCCCTGTTCCCCTTGACCG	373	0.999
373	CGATTCTGGTGCTGTTGATCTCCGCCATGGTGCTCCTACCCTTCA	374	0.999
374	AGATTCTGGTGCTGTTGATCTCCGCCATTGTGCTCCTGCCCTTCA	375	0.999
375	CGATTATTGTGATTTTGATCTCCTCCACATCCCCTTCCCTACTCG	376	0.999
376	CGATTATTGTGATTTTGATCTCCTCAATATCCCCTTCCCTACTCG	377	0.999
377	CGATTCTGGTGCTGTTGATCTCCGCCATTGTGCTCCTACACTTCG	378	0.999
378	CCGCGGCGCTTTTATCTTTCCCTGTCCCACCAACCATTACCCCGC	379	0.999
379	CGATTCTGGTGCTGTTGATCTCCTCCATTGTGCTCCTACCCTCCA	381	0.999
380	CTATGGTCGCATCGTTGACCCTTGTCCTGCTCCTGTCTCTCTCAA	381	0.999
381	CCTTCGCATCGGCTCTCTCCACCACCACCGCCACACTCCCTTCCC	382	0.999
382	CCGCGACGCTTTTATCATCTGTCCTGCCTGTGTCCCCTCCCTCGC	383	0.999
383	CGATTATTGTGATTTTGATCTACTCCATATCCCCTTCCCTACTCG	384	0.999
384	CGATTCTGGTGCTGTTGATCTCCCCCATTGTGCTCCTACCCTTCG	385	0.999
385	CCTTCGCATCGGCTTTCTCCATATCCATCTCCTTGCCTCCCATAC	386	0.999
386	CCTTCGCATCGGCTTTCTCCATTTTCACCTTCTCCACCCCGCCAC	387	0.999
387	CGATTGCAGTTACGTCTCCCCTGCCCACCCTATTGCCATTCATAA	388	0.999
388	CCTTCGCATCGGCTTTCTCCACCACCACCTCCACACTCCCTTCCC	389	0.999
389	CCTTCGCATCGGCTTTCTCCATATCCATCTCCTTACCTCCCATAC	390	0.999
390	CCTTCGCATCGGCTTTCTCCATATCCACCTCCTTACCTCCCGTAC	391	0.999
391	CCGCGACGCTTTTATCACCCCTGCTTACCCCTATCCCCTTTTCAA	392	0.999
392	CTATTATTGTGATTTTGATCTCCTCCATACCCCCTTCCCTACTCG	393	0.999
393	CGATTGCAGTTACGTCTCCCCCGTCCTCTGTGCCCGCCTTTGTAG	394	0.999
394	CGATTCTGGTGCTGTTGATCTCGGCCATTGTGCTCCTACCCTTCA	395	0.999
395	CGATTCTGGTGCTGTTGATCTCCGCCATTGTGCTCCTGCCCTTAA	396	0.999
396	CGATTGCAGTTACGTCTCCCCTGCCCACCTTATTGCCACTCATGA	397	0.999
397	CGATTGCAGTTACGTCTCCCCTGCCCACCTTATTGCCATTAATAA	398	0.999
398	CCTTCGCATCGGCTTTCTCCACCCCCATCTCTGTCTCCTCGTTGC	399	0.999
399	CGATTATTGTGATTTTGATCTCCTCCATATCCCCTTCCCTTCTCG	400	0.999
400	CGATTATTGTTATTTTGATCTCCTCCATATCCCCTTCCCTGCTCG	401	0.999
401	CTATGGTCGCATCGTTGACCCTTGTCCTGCCCCCGTCTCTCTCAA	402	0.999
402	CGATTCTGGTGCTGTTGATCTCCGCCATTGTGCTCATACCCTTCG	403	0.999
403	CGACGCTGGTTTCTCCCTTGTCCCTCTTCGCCTCTTCCTCGCCTA	404	0.999
404	CGATTCTGGTGCTGTTGATCTCCGCCATTATGCTCCTACCCTTCG	405	0.999
405	CGATTCTGGTGCTGTTGATCTCCTCCATTGTGCTCCTGCCCTTCG	406	0.999
406	CGATTGCAGTTACGTTGCTAGTCCCCTTGTTCACCTCCGTCACCT	407	0.999
407	CCGCGACGCTTTTATCCCCCACGTCCTCCGTTCTGTCTCTGTTCA	408	0.999
408	CGATTGCAGTTACGTCTCCCCCATCCTCTTTGCCCGCCTTTGTAG	409	0.999
409	CCGCGACGCTTTTATCACCCGTCCCACTGCTCACTACTATGGCGT	410	0.999
410	TGGTAGTAACTGCTGTCCTGCTGATCATGCCGTTCACGCTGACCT	411	0.999
411	CGATTCTGGTGCTGTTGATCTCCGCCATTGTGCTACTGCCCTTCA	412	0.999
412	CGATTATTGTGATTTTTATCTCCTCCATATCCCCTTCCCTGCTCG	413	0.999
413	CGATTTTGGTGCTGTTGATCTCCGCCATTGTGCTCCTACCCTTCA	414	0.999
414	CGATTCTGGTGCTGTTGATCTCAGCCATTGTGCTCCTGCCCTTCA	415	0.999
415	CCGCGACGCTTTTATCTTTCCCTGTCCCACCATCCATTACCCCGC	416	0.999
416	CCTTCGCATCGGCTTTCTCCATATCCATCCCCTTACCTCCCATAC	417	0.999
417	CGATTCTGGTGCTGTTGATCTCCGCCATTGTGCTCCTACCCGTCA	418	0.999
418	CCGCGCCGCTTTTATCACCCATCCTGCCCGCACCCTTACCAATCG	419	0.999
419	CGATTGCAGTTACGTTGCTAGTCCCCTTGATCACCCCCGTCACCT	420	0.999
420	CGATTCTGGTGCTGTTGATCTCCGCCATTGTGCTCCTACCTTTCA	421	0.999
421	CGATTGCAGTTACGTTGATAGTCCCCTTGATCACCTCCGTCACCT	422	0.999
422	CGATTCTGGTGCTGTTGATCTCCGCAATTGTGCTCCTGCCCTTCA	423	0.999
423	CCTTCGCATCGGCTTTCTCCTTCGTCTTATCCGTCCCGGTCATCT	424	0.999
424	CGATTATTGTGATTTTGATCTCCTCCGTACCCCCTTCCCTACTCG	425	0.999
425	TGGTCGTGTCGCCTCTGCCGCCATCCACCACCCCCGTATCCATCC	426	0.999
426	CGATTATTGTGATTTTGATCTTCATATCCCTGCCTACCACCACTA	427	0.999
427	CCGCGACGCTTTTATCTGTACCACCTGCCTTCACTTCTGTCACCC	428	0.999
428	CCGCGCCGCTTTTATCCCTGTCCCCTCTGCCCGTATCCCTCCTTG	429	0.999
429	CCTTCGCATCGGCTTTCTCCATCCTCCTGCCTCCCACTCCCACTA	430	0.999
430	AGATTATTGTGATTTTGATCTCCCCCATATCCCCTTCCCTACTCG	431	0.999
431	CCTTCGCATAGGCTTTCTCCCTGTCACCCCTGTTCCCCTTGACCG	432	0.999
432	CTATGGTCGCATCGTTGACCCTTGTCCTGCCCCTGTCTCCCTCAA	433	0.999
433	CCTTCGCATCGGCTTTCTCCACCTCCACCGCCACACTCCCTTCCC	434	0.999
434	CGATTATTGTGATTTTGATCTCCTCCATATCCCCTTTCCTGCTCG	435	0.999
435	CGATTATTGTGATTTTGATCTCCTCCATACCCCCTTCCCTATTCG	436	0.999
436	CGATTCTGGTGCTGTTGATCTCCGCCAATGTGCTCCTACCCTTCA	437	0.999
437	CGATTCTGGTGCTGTTGATCTCCTCCGTTGTGCTCCTACCCTTCA	438	0.999
438	CTATTCTGGTGCTGTTGATCTCCGCCATTGTGCTCCTACCCTTCC	439	0.999
439	CCTTCGCATCGGCTTTCTCCATTCCCACAGTTACCATCGCACTGC	440	0.999
440	CGATTCTGGTGCTGTTTATCTCCTCCATTGTGCTCCTACCCTTCA	441	0.999
441	CTATGGCCGCATCGTTGACCCTTGTCCTGCCCCTGTCTCTCTCAA	442	0.999
442	CGATTCTGGTGCTGTTGATCTCCGCCATAGTGCTCCTACCCTTCA	443	0.999
443	TGGTAGTAACTGCTGTCCTGCTAATCATGCAGTTCACGCTGACCT	444	0.999
444	CGATTATTGTGATTTTGATCTCCTCCATATCACCTTCCCTACTCG	445	0.999
445	CCGCGGCGCTTTTATCCCTGTCCCCGCTACCCGTATCCCTCCTTG	446	0.999
446	CGATTCTGGTGCTGTTGATCTCCGCCATTATGCTCCTGCCCTTCA	447	0.999
447	CCGCGACGCTTTTATCTTTCCCTGTCCCACCAACCATTACCCCGT	448	0.999
448	CCTTCGCATCGGCTTTCTCCATTTTCACCTTCTCCACCTCGCCAC	449	0.999
449	CCCTTTCCGCTGCATCACTCGCGCCGTCAGTTGCCTCCATGGTCT	450	0.999
450	CCTTCGCATCGGCTTTCTCCATATCCACCGCCTTACCTCCCATAC	451	0.999
451	CGATTATTGTGATTTTGATCTCCCCCATACCCCCTTCCCTACTCG	452	0.999
452	AGATTCTGGTGCTGTTGATCTCCGCCATTGTGCTCCTACCCTTCC	453	0.999
453	CGATTATTGTGATTTTGATCTCATCCATATCCCCTTCCCTACTCG	454	0.999
454	CGATTCTGGTGCTGTTGATCTCCTCCATTATGCTCCTACCCTTCA	455	0.999
455	CTATGGTCGCATCGTTGACCCTTGTCCTGCCCCTGTCTCTCTCGA	456	0.999
456	CCTTCGCATCGGCTTTCTCCATATCCACCCCCTTACCTCCCATGC	457	0.999
457	CCTTCGCATCGGCTTTCTCCATATCCCCCTCCTTACCTCCCATAC	458	0.999
458	TGGTGGTAACTGCTGTCCCTTTCCCTACCTTGCCCTCGATGCCCA	459	0.999
459	CGATTGCAGTTACGTCTCCCCTGCCCACCTTATTGCCATTCCTAA	460	0.999
460	CTATGGTCGCATCGTTGACCCTTGTCCTGCCCCTGTCTCTCTCAG	461	0.999
461	CGATTCTTGTGCTGTTGATCTCCGCCATTGTGCTCCTACCCTTCG	462	0.999
462	CCTTCGCATCGGCTTTCTCCACCACCACCGCCACACTCCCTTTCC	463	0.999
463	CTATGGTCGCATCGTTGATCCTTGTCCTGCCCCTGTCTCTCCCAA	464	0.999
464	CGATTATTGTGATTTTGATCTCCTCCATATCCTCTTCCCTACTCG	465	0.999
465	CGATTATTGTGATTTTGATCTCCTCCATATCCCCTCTCCTACTCG	466	0.999
466	CGATTCTGGTGCTGTTGATCTCCGCCATTGTGCTCCTGCCCCTCA	467	0.999
467	CGATTGCAGTTACGTCTCCCCTGCCCACCTTATCGCCATTCATAA	468	0.999
468	CGATTGCAGTTACGTTGCTAGTCCCCCTGATCACCTCCGTCACCT	469	0.999
469	CCACGATTGTAGTTACGTTGATCCCCTTATTCCCTGCTTTGACCA	470	0.999
470	CCTTCGCATCGGCTCTCTCCATTTTCACCTTCTCCACCTCGCCAC	471	0.999
471	CCTTCGCATCGGCTTTCTCCTTCATCTTATCCGTCCCGCTCATCT	472	0.999
472	CCTTCGCATCGGCTTTCTCCATATCCACCTCCTTACCTCCCATCC	473	0.999
473	CGATTGCAGTTACGTTGCTAGTCACCTTGATCACCTCCGTCACCT	474	0.999
474	CCGCGCCGCTTTTATCACCACTGTCCACTTCCTCCCCCACCCTCC	475	0.999
475	CGATTATTGTGATTTTGATCTCCTCCATATCCCCTCCCCTACTCC	476	0.999
476	CCGCGGCGCTTTTATCTGTCCTAGTCCCACTCGTCTTCCCCACGT	477	0.999
477	CCTTCGCATCGGCTTTCTCCTTCATCTTATCCGTCCCGTTCATCC	478	0.999
478	CGATTATTGTGATTTTGATCTCCTCCATACCCCCTTCCCTGCTCT	479	0.999
479	CCTTCGCATCGGCTTTCTCCTTCCTCTTATCCGTCCCGCTCATCT	480	0.999
480	CGATTATTGTGATTTTGATCTCCTCCATACTCCCTTCCCTACTCG	481	0.999
481	CCGCGACGCTTTTATCTTTCCCTGTCCCACCAACCATCACCCCGC	482	0.999
482	CCTTCGCATCGGCTTTCTCCTTCATCCTACCCGTCCCGTTCATCT	483	0.999
483	CCTTCGCATCGGCTTTCTCCATGTCCATCTCCTTACCTCCCATAC	484	0.999
484	TGGTGCTAACTGCTGTCCCTTTCCCTACCTTGCCCTCGATACCCA	485	0.999
485	CCTTCGCATCGGCTTCCTCCACCACCACCGCCACACTCCCTTCCC	486	0.999
486	CCTTCGCATCGGCTTTCTCCTCTCCCCTGCCTGTGGTGCCCCTCC	487	0.999
487	CTATGGTCGCATCGTGGACCCTTGTCCTGCCCCTGTCTCTCTCAA	488	0.999
488	CCGCGCCGCTTTTATCCCTGTCCCCGCTACCCGTATTCCTCCTTG	489	0.999
489	CCTTCGCATCGGCTTTCTCCATATCCGTCTCCTTACCTCCCATAC	490	0.999
490	CGATTATTGTGATTTTGATTCTCATGTCCCCCACCGCCCCACCGT	491	0.999
491	CCTTCGCATCGGCTTTCTCCTTCCTCCTATCCGTCCCGTTCATCT	492	0.999
492	CGATTATGGTGCTGTTGATCTCCTCCATTGTGCTCCTACCCTTCA	493	0.999
493	CCTTCGCATCGGCTTTCTCCTCTCTGCCCCTGCTCCTCGTGCCTA	494	0.999
494	CGGTTGCAGTTACGTTGCTAGTCCCCTTGATCACCTCCGTCACCT	495	0.999
495	CGATTCTGGTGCTGTTGATATCCGCCATTGTGCTCCTGCCCTTCA	496	0.999
496	CGATTCTGGTGCTGTTGATCTCCGCCATTTTGCTCCTGCCCTTCA	497	0.999
497	CGATTATTGTGATTTTGATCTCCTCCATATCCCCTCCCCTACTCA	498	0.999
498	CGATTATTGTGCTTTTGATCTCCCCCATATCCCCTTCCCTACTCG	499	0.999
499	CGATTCTGGTGCTGTTGATCTCCGCCATTGTGCTGCTACCCTTCA	500	0.999
500	CTATGTTCGCATCGTTGACCCTTGTCCTGCCCCTGTCTCTCTCAA	501	0.999
501	CTATGGTCGCATCGTTGACCCTTGTCCCGCCCCTGTCTCTCTCAA	502	0.999
502	CTATGGTCGCATCGTTGACCCTCGTCCTGCCCCTGTCTCTCTCAA	503	0.999
503	CGATTCTGGTGCTGTTGATCTCCGCCATTGTGCTCCTAACCTTCA	504	0.999
504	CTATGGTCGCATCGTTGACCCTTGCCCTGCCCCTGTCTCTCTCAA	505	0.999
505	CGATTATTGTGATTTTGATCTCCTCCATATCCCCTTCCCTGCTAG	506	0.999
506	CCGCGCCGCTTTTATCACCACTGTCCACTTCCTCCTCCGCCCTCC	507	0.999
507	CGATTCTGGTGCTGTTGATCTCCGCCATTGTGCTCCTGCTCTTCA	508	0.999
508	TTGTGTTAACTGCTGTCCCTTTCCCTACCTTGCCCTCGATACCCA	509	0.999
509	CGATTCTGGTGCTGTTGATATCCACCATTGTGCTCCTACCCTTCA	510	0.999
510	CCGCGCCGCTTTTATCCCTGTCCCCGCTGCCCGTACCCCTCCTTG	511	0.999
511	CGATTATTGTTATTTTGATCTCCTCCATATCCCCTTCCCTACTCT	512	0.999
512	CCTTCGCATCGGCTTTCTCCTTCCTCTTACCCGTCCCGTTCATCT	513	0.999
513	CGATTATTGTGATTTTGATCCTCCCCCCTCCTTCTCTGCTACCCC	514	0.999
514	CGATTGCAGTTACGTCTACCCCATCCTCTGTGCCCGCCTTTGTAG	515	0.999
515	CTATGGTCGCATCGTTGACCCTTGTCCTGCCCCTGTCTCTCACAA	516	0.999
516	CGATTGCAGTTACGTCCTTTATCCTGCCTATCCTGCTCGCCACCG	517	0.999
517	CCGCGACGCTTTTATCCCTGTCCCCGCTACCCGTGTCCCTCCTTG	518	0.999
518	CCTTCGCATCGGCTTTCTCCATTTTCACCTTCTCCACCTCGCCGC	519	0.999
519	TCTCCGCTCCATCTATGGTCGCATCGTTGATCTTCCCGCCGTCTC	520	0.999
520	CGATTGTGGTGCTGTTGATCTCCGCCATTGTGCTCCTACCCTTCA	521	0.999
521	CCTTCGCATCGGCTTTCTCCCTGTCACCCCTGTTCCCCCTGACCG	522	0.999
522	CGATTCTGGTGCTGTTGATCTCCGCCATTCTGCTCCTACCCTTCA	523	0.999
523	CGATTCTGGTGCTGTTGATCTCCTCCATTGTGCTCCTACCCTTCT	524	0.999
524	CGGTTGCAGTTACGTCCTTTGTCCTGCCTATCCTGCTCGCCACCG	525	0.999
525	TGGTGTTAACTGCAGTCCCTATTCCCCCCTTGCCTATGTCTATCA	526	0.999
526	CGATTGCAGTTACGTCTCCCATGCCCACCTTATTGCCATTCATAA	527	0.999
527	CGATTGCAGTTACGTCTCCCCTGCCCACCTTGTTGCCATTCATAA	528	0.999
528	CGATGGTGGTGCTGTTGATCTCCTTGCCTATCGCCTTCGTTCTTG	529	0.999
529	CGATTCTGGTGCAGTTGATCTCCGCCATTGTGCTCCTACCCTTCA	530	0.999
530	CCTTCGCATCGGCTTTCTCCACCCCCATCTCTGTCTCCTCGCTAC	531	0.999
531	CCGCGCCGCTTTTATCGTCCACGTCCCCTCCCCCCTTCTCGGCCT	532	0.999
532	CGATTGCAGTTACGTCTCCCTTTCTCCTGCCCACTTCCCTATTAC	533	0.999
533	TGGTGGTAACTGCTGTCCTGCTAATCATGCCGTTCACGCTGACCT	534	0.999
534	CGATTCTGGTGCTGTTGATCTCCGCCATTGTGCTCCTGCCCTTTA	535	0.999
535	CTATGGTCGCATCGTTGACCCTTGTCCTGCCCCTGTCTCTCGCAA	536	0.999
536	CGATTATTGTGATTTTGATCTCCCCCATATCCCCTTCCCCACTCG	537	0.999
537	CCACGATTGTAGTTACGTTGATCCCCTTATCCCCTGCTTTGCCCA	538	0.999
538	CCTTCGCATCGGCTTTCTCCTTCATCTTATCCGTCCCGTTCGTCT	539	0.999
539	CCTTCGCATCGGCTTTCTCCACCCCCATCTCTGTCTCCTCGTTAC	540	0.999
540	CCGCGACGCTTTTATCGCCCTTGACCCCTGCACTAACCCCTACAT	541	0.999
541	CGATGATTGTAGTTACTTCCTTCCTCCTCCTCCCTCTATTGCCGT	542	0.999
542	CGATTGCAGTTACGTTGCTAGTCCCCTTGGTCACCTCCGTCACCT	543	0.999
543	CGATTGCAGTTACGTCTCCCCTGCCCACCTTATTGCCATTCATAA	544	0.999
544	CCGCGCCGCTTTTATCCCTGTCCCCACTACCCGTATCCCTCCTTG	545	0.999
545	CGATTATTGTGATTTTGATCTCCTCCATATCCCCTTCCCTATTCG	546	0.999
546	CGACGCTGGTTTCTCCCTTGTCCCTCCTCACCTCTTCCTCGCCTA	547	0.999
547	CTATGGTCGCATCGTCGACCCTTGTCCTGCCCCTGTCTCTCTCAA	548	0.995847
548	TGACGATTGCAGTTACGTCTTTCCTGCCCTTCCCCTCTACCCTGT	549	0.995728
549	CCTTCGCATCGGCTTTCTCCATACCCACCTCCTTACCTCCCATGC	550	0.984596
550	CGATTCTGGTGCTGTTGATCTCTGCCATTGTGCTCCTACCCTTCG	551	0.94675
551	CTATTCTGGTGCTGTTGATCTCCGCCATTGTGCTCCTACCCTCCA	552	0.9457
552	CGATTCTGGTGGTGTTGATCTCCGCCATTGTGCTCCTACCCTTCA	553	0.94385
553	CGATTGCAGTTACGTTGCTAGTCCTCTTGATCACCTCCGTCACCT	554	0.9438
554	CGATTATTGCGATTTTGATCTCCTCCATATCCCCTTCCCTACTCG	555	0.94295
555	CGATTGCAGTTACGTTGCTAGTCCCCTTGATCACATCCGTCACCT	556	0.9428
556	CGATTATTGTGATTTTGATCTCCTCCATATCCCCTTCCTTACTCG	557	0.942
557	CCTTCGCATCGGCTTTCTCCATTTTCACCCTCTCCACCTCGCCAC	558	0.9409
558	CGATTATTGTGCTTTTGATCTTCCCTTTGCTGCCCCTGACCACAT	559	0.93975
559	TGATGGTCGCATCGTCTATCCCCACGCCCGTGCCGTTATCCCCTA	560	0.93965
560	CTATTATTGTGATTTTGATCTCCTCCATATCCCCTTCCCTACTCT	561	0.93865
561	CCTTCGCATCGGCTCTCTCCATATCCATCTCCTTACCTCCCATAC	562	0.93805
562	CCTTCGCATCGGCTTTCTCCTTCATCCTACCCGTCCCGGTCATCT	563	0.9378
563	CCGCGCCGCTTTTATCCCTGTCCCCGCTGCCCTTATCCCTCCTTG	564	0.9377
564	TGGTAGTAACTGCTGTCCTGCTAATCATGCCGTTCACGCTGACAT	565	0.93755
565	TGGTGTTAACTGCTGTCCCTTTCCCTACCTTGCCCTCGGTGCCCA	566	0.93735
566	CGATTATTGTGATTTTGACCTCCTTCCCCCCTACACTACCCTTAT	567	0.93675
567	CGATTATTGTGATTTTGATCTCCTCCCTATCCCCTTCCCTACTCG	568	0.93585
568	CGATTATTGTGATTTTGATCTTCATATCCCTGCCTACCACCACAC	569	0.93555
569	CCTTCGCATCGGCTTTCTCCATCCTCCTATTACCCATTTTCACAC	570	0.9347
570	CCTTCGCATCGGCTTTCTCCATTTTCCCCTTCCCCACCTCGCCAC	571	0.93425
571	TGGTAGTAACTGCTGTCCTGCTAATCATGCCGTTCACGCTCACCT	572	0.93325
572	CCTTCGCATCGGCTCTCTCCTTCCTCTTATCCGTCCCGTTCATCT	573	0.93305
573	TGGTAGTAACTGCTGTCCTGCTAATCATGCCGGTCACGCTGACCT	574	0.93245
574	TGGTAGTAACTGCTGTCATGCTAATCATGCCGTTCACGCTGACCT	576	0.93235
575	CCGCGACGCTTTTATCTCTCCCTGTCCCACCAACCATTACCCCGC	576	0.93235
576	CGATTGCAGTTACGTTGCTAGTCCCCTTGATCACCTCCGTCACCA	577	0.9322
577	CCGCGTCGCTTTTATCCCTGTCCCCGCTGCCCGTATCCCTCCTTG	578	0.932
578	CTATGGTCGCATCGTTGACTCTTGTCCTGCCCCTGTCTCTCTCAA	579	0.9315
579	CGATTCTGGTGCTGTTGATCTCCGCCATTGTGCCCCTACCCTTCG	581	0.93145
580	CCGTTTCCGCTGCATCACTCGCGCCGTCAGTTGCCTCCATGGTCT	581	0.93145
581	CGATTATTGTGATTTTGATCTCCTCCACATCCCCTTCCCTGCTCG	582	0.93085
582	TGATGGTCGCATCGTCAATCTCTACCTTCCCTGTATCCCCGCTAA	583	0.9308
583	CGATTCTGGTGCTGTTGATCTCCGCCATTGTGCTCCTACGCTTCA	584	0.93065
584	CCTTCGCATCGGCTTTCTCCCTGTCACCCCTTTTCCCCTTGACCG	585	0.9306
585	CCTTCGCATCGGCTTTCTCCTTCATCCTATCCGTCCTGTTCATCT	586	0.93045
586	CGATTATCGTGATTTTGATCTCCTCCATATCCCCTTCCCTACTCG	587	0.9303
587	CGATTGCAGTTACGTTGCTAGTCCCCTTTATCCCCTCCGTCACCT	588	0.9303
588	CTATGGTCGCATCGTTGACCCTTGTCCTGACCCTGTCTCTCTCAA	589	0.9299
589	CGATTCTGGTGCTGTTGATCTCCTCCATTGTGCTCCCACCCTTCA	590	0.92975
590	CCTTCGCATCGGCTTTCTCCATATCCACCTCCCTACCTCCCATAC	591	0.9297
591	CCGCGTCGCTTTTATCACCCATCCCTCTTACCATGACTATCACTG	592	0.9295
592	CGATTCTGGTGCTGTTTATCTCCCCCATTGTGCTCCTACCCTTCA	593	0.92935
593	CGATTATTGTGATTTTTATCTCCTCCATACCCCCTTCCCTACTCG	594	0.92925
594	CCTTCGCATCGGCTTTCTCCACCCTCCTGTTACCCATTTTCACAC	595	0.9291
595	CGATTATTGTGATTTTGACCTCCTTCCCCCCGGCACTACCCTTAT	596	0.928823
596	CGATTGCAGTTACGTCTTTTGTCCTGCCTATCCTGCTCGCCACCG	597	0.9288
597	CGGCGATTGCAGTTACGTCCCCTTTCCCGCTCCCTATGCCCCTAA	598	0.92875
598	CCTTCGCATCGGCTTTCTCCATATCCACCTCCTTACCCCCCATAC	599	0.9287
599	CGATTGCAGTTACGTCTCCCCTGCCCACCTTATTGCCATCCATAA	600	0.9285
600	CTATTCTGGTGCTGTTGATCTCCTCCATTGTGCTCCTACCCTTCA	601	0.92845
601	CCTTCGCATCGGCTTTCTCCACCCCCATCCCTGTCTCCTCGTTAC	602	0.92835
602	CGATTATTGTGATTTTGATCCCCTCCATATCCCCTTCCCTACTCG	603	0.9281
603	AGATTGCAGTTACGTTGCTAGTCCCCTTGATCACCTCCGTCACCT	604	0.928
604	CGATTGCAGTTACGTTGCTAGTCCCCTTGCTCACCTCCGTCACCT	605	0.9279
605	CCTTCGCATCGGCTTTCTCCCTGTCACCCCTGTTCCCCTTTACCG	606	0.9279
606	CGATTCTGGTGCTGTTGATCTCCGCCATTGTGCTCCTGCACTTCA	607	0.9275
607	CGATTATTGTGATTTTGATCTCCTCCATGTCCCCTTCCCTACTCT	608	0.9273
608	GGATTCTGGTGCTGTTGATCTCCGCCATTGTGCTCCTACCCTTCA	609	0.92725
609	TGGTAGTAACTGCTGTCCTGCTATTCATGCCGTTCACGCTGACCT	610	0.92715
610	CTATGGTCGCATCGTTGACCCGTGTCCTGCCCCTGTCTCTCTCAA	611	0.927
611	CTATGGTCGCATCGTTGACCCTTTTCCTGCCCCTGTCTCTCTCAA	612	0.9266
612	CGATTATTGTGATTTTAATCTCCTCCATATCCCCTTCCCTACTCG	613	0.9264
613	CGATTGCAGTTACGTTGCTAGTCCCCTTGATCACCTCCGTCTCCT	614	0.92635
614	CCTTCGCATCGGCTTTCTCCTTCCTCTTATCCGTCCCTTTCATCT	615	0.92625
615	CGATTATTGTGATTTTTATCTCCTCCATATCCCCTTCCCTACTCT	616	0.92595
616	CGATTGCAGTTACGTTGCTAGTCCCCTTGATCGCCTCCGTCACCT	617	0.9249
617	CCTTCGCATCGGCTTTCTACCTGTCACCCCTGTTCCCCTTGACCG	618	0.9242
618	CCGCGCCGCTTTTATCCCTGTCCCCGCTATCCGTATCCCTCCTTG	619	0.924073
619	CGATTATTGTGATTTCGATCTCCTCCATATCCCCTTCCCTACTCG	621	0.9237
620	CGATTATTGTGATTTTGATCTCCTCCATATCCCCTTTCCTACTCT	621	0.9237
621	CGATTATGGTGCTGTTGATCTCCGCCATTGTGCTCCTGCCCTTCA	622	0.9236
622	CGATTATTGTGATTTTGATCTCCCACATATCCCCTTCCCTACTCG	623	0.92275
623	CGATTATTGTGATTTTGATCTTCACTTTGCTGCCCCTGACCATAT	624	0.92265
624	CCTTCGCATCGGCTTTCTCCCTGTCACCCCTGTTACCCTTGACCG	625	0.92215
625	CGATTATTGTGCTTTTGATCTCCTCCATATCCCCTTCCCTGCTCG	626	0.9221
626	TGATGGTAGCATCGTCTATCCCCACGCCCGTGCCGTTCTCCCCTA	627	0.92205
627	CGATTCTGGTGCTGTTGATCTCCGCCGTTGTGCTCCTACCCTTCC	629	0.9219
628	CTATTATTGTGATTTTGATCTTCCCTTTGCTGCCCCTGACCACAT	629	0.9219
629	CGACGCTGGTTTCTCCCTTGTACCTCTTCACCTCTTCCTCGCCTA	630	0.92165
630	CGATGGTGGTGCTGTTGATCTCCGCCATTGTGCTCCTACCCTTCA	631	0.92155
631	CCTTCGCATCGGCTCTCTCCATATCCACCTCCTTACCTCCCATGC	632	0.9207
632	CGATTGCAGTTACGTCTCCCCTGCCCACCTTATTGCCGTTCATAA	633	0.9201
633	CGATTGCAGTTACGTCTCCTCTCGTGCTCTTCGTCCCCCTCCCCA	634	0.91955
634	CCGCGGCGCTTTTATCACCCATCCCTCTTCCCATGACTATCACTG	635	0.91868
635	CCTTCGCATCGGCTTTCTCCCTGTCACCCCTGTTCCCATTGACCG	636	0.91735
636	CCTTCGCATCGGCTTTCTCCATCCTCCTGTCTCCCACTCCCATTA	637	0.91605
637	CGATTATTGTGATTTTGATCTCCTCCATATCCCCTTCCCTACTTG	638	0.914179
638	CGACGCTGGTTTCTCCCGTCCTCTTCCTGGTGCCCCCTATGCCTC	639	0.822056
639	CGATTATTGTGCTTTTGATCTCCTCCATATCCCCTTCCCTACTCG	640	0.811441
640	TATCGATTGCAGTTACGTTCTCCATCCTTCCTTCCCTGTCTTCCA	641	0.810696
641	CTATTGCAGTTACGTCCTTTGTCCTGCCTATCCTGCTCGCCACCG	642	0.803162
642	CGACGCTGGTTTCTCCCTTGTTCCTCTTCACCTCTTCCTCGCCTA	643	0.802688
643	CCGCGCCGCTTTTATCCCTGTCCCCGCTACCCATATCCCTCCTTG	644	0.790424
644	CCTTCGCATCGGCTTTCTCCACCCCCGTCTCTGTCTCCTTGTTAC	645	0.7891
645	CGATTATTGTGATTTCGATCTCCCCCATATCCCCTTCCCTACTCG	646	0.789
646	CGGCGCTGGTTTCTCCCTTGTCCCTCTTCACCTCTTCCTCGCCTA	647	0.787
647	CCTTCGCATCGGCTTTCTCCACCACCACCGCCACGCTCCCTTCCC	648	0.78695
648	CGATTATTGTGATTTTGATCTCCTCCATATCCCCTTACCTACTCT	649	0.7861
649	CGATTCTGGTGCTGTTGATCTCCGCCATCGTGCTCCTACCCTTCG	650	0.78295
650	CCTTCGCATCGGCTTTCTCCTTCCTCTTATCCGTCCCGTTAATCT	651	0.78245
651	CGATTCTGGTGCTGTTGATCTCCGCCATTGTGCTACTACCCTTCC	652	0.7821
652	CCTTCGCATCGGCTTTCTCCATATCCACCTCCGTACCTCCCATAC	653	0.7819
653	CGATTATTGTGATTTTGATCTCCCCCATATCCCCTTTCCTACTCG	654	0.7818
654	CCTTCGCATCGGCTTTCTCCCCTCTGCCCCTACTCCTCGTGCCTA	655	0.78175
655	CCTTCGCATCGGCTTTCTCCATGCCCACCTCCTTACCTCCCATGC	656	0.78175
656	CCGCGACGCTTTTATCTTTCCCTGTCCCACCAACCATTACCCCAC	657	0.7812
657	CGATTATTGTGATTTTGCTCTCCTCCATATCCCCTTCCCTGCTCG	658	0.78115
658	CTATAGTCGCATCGTTGACCCTTGTCCTGCCCCTGTCTCTCTCAA	659	0.7807
659	CGATTGCAGTTACGTCTCCCCCATCCCCTGTGCCCGCCTTTGTAG	660	0.7805
660	CCTTCGCATCGGCTTTCTCCCTGTCACCCCTGTTCCCCTTGACTG	661	0.78035
661	CGATTGCAGTTACGTCCTTTGTCCTGCCTATCCTGCTCTCCACCG	662	0.779477
662	CTATGGTCGCATCTTTGACCCTTGTCCTGCCCCTGTCTCTCTCAA	663	0.7781
663	CGCTGCTGATGGTCGCATCGTCTACTGCGGCCTCCTTCCTCCTAA	664	0.7777
664	CGATTCTGGTGCTGTTGATCTCCGCGATTGTGCTCCTACCCTTCA	665	0.77765
665	CCTTCGCATCGGCTTTCTCCACCACCACCGCCACACCCCCTTCCC	666	0.7775
666	CGATTCTGGTGCTGTTGATCTCCGCTATTGTGCTCCTACCCTTCG	667	0.77735
667	CGATTATTGTGATTTTGATCTCCTTCATATCCCCTTCCCTGCTCG	668	0.7772
668	CGATTCTGGTGCTGTTGATCTCCACCATTGTGCTCCTCCCCTTCA	669	0.777
669	CCTTCGCATCGGCTTTCTCCATGTCACCCCTGTTCCCCTTGACCG	670	0.777
670	CGATTATTGTGATTTTGATCTCCTCCATATCCACTTCCCTACTCT	671	0.77645
671	CGATTCTGGTGCTGTTTATCTCCGCCATTGTGCTCCTACCCTCCA	672	0.77635
672	CGATTCTGGTGCTGTTGATCTCCGCCATTGTGCTCTTACCCTTCC	674	0.77585
673	CTATGGTCGCATCGTTGACCCTTGTCCTGCCCCTGTCTCTCTCCA	674	0.77585
674	TGATGGTCGCATCGTCTATCCCCACGCCCGTTCCGTTCTCCCCTA	675	0.77565
675	CGATTCTGGTGCTGTTGATATCCGCCATTGTGCTCCTACCCTTCC	676	0.77565
676	CGATTGCAGTTACGTCTCCCCTGCCCACCTTATTGCCACTCATAG	677	0.77545
677	CGATTATTGTGATTTTGATCTCCTCCATATCCCATTCCCTACTCG	678	0.7752
678	CGATTCTGGTGCTGTTGATCTCCGACATTGTGCTCCTACCCTTCG	679	0.775
679	CGATTGCAGTTACGTCTCCCCTGTCCACCTTATTGCCATTCATAA	680	0.77495
680	CCTTCGCATCGACTTTCTCCCTGTCACCCCTGTTCCCCTTGACCG	681	0.7747
681	CGATTGCAGTTACGTTGCTAGTCCACTTGATCACCTCCGTCACCT	682	0.7746
682	CGATTGCAGTTACGTTGCTAGTACCCTTGATCACCTCCGTCACCT	683	0.77445
683	CGATTCTGGTGCTGTTGATCTCAGCCATTGTGCTCCTACCCTTCG	684	0.77425
684	CGATTGCAGTTACGTCCTTTGTCCTGCCTATCCTGCTCGCCACAG	685	0.77415
685	CTATGGTCGCATCGTTGACCTTTGTCCTGCCCCTGTCTCTCTCAA	686	0.7739
686	CGATTGCAGTTCCGTCTCCCCTGCCCACCTTATTGCCATTCATAA	687	0.7735
687	CCTTCGCATCGTCTTTCTCCATATCCACCTCCTTACCTCCCATGC	688	0.7735
688	CTATGGTCGCGTCGTTGACCCTTGTCCTGCCCCTGTCTCTCTCAA	689	0.77335
689	CGATTCTGGTGCTGGTGATCTCCGCCATTGTGCTCCTACCCTTCA	690	0.77285
690	TGGTGTTAACTGCTGTCCCTTTCCCTACCTTGCCCCCGATACCCA	691	0.7728
691	CGATTCTGCTGCTGTTGATCTCCGCCATTGTGCTCCTACCCTTCA	692	0.77265
692	CCGCGACGCTTTTATCACCCATCCCTCTTACCATGACTATCACTG	693	0.77245
693	CGATTATTGTGATTTTGACCTCCTTCCCCCCGCCACTACTCCTAT	694	0.7721
694	CGATTATTGTGATTTTGACCTCCTTCCCCCTGACACTACCCTTAT	695	0.772
695	CGATGATTGTAGTTACTTCCCTCCTCCTCCTCTCTCTATTGCCGT	696	0.77195
696	CGATTGCAGTTACGTTGCTAGTCCCATTGATCACCTCCGTCACCT	697	0.7717
697	CGATTATTGTGATTTTGATCTCCCCCATATCCCCTCCCCTGCTCG	698	0.7716
698	CCTTCGCATCGGCTTTCTCCCTGTCACCCCTGTTCACCTTGACCG	699	0.7715
699	CGATTATTGTGCTTTTGATCTCCTCCATATCCCCTTCCCTACTCT	700	0.7713
700	CGATTCTGGTGCTGTTGATCTCCTCCATTGTGTTCCTACCCTTCA	701	0.77125
701	CGATTCTGGTGCTGTTGATCTCCGCCACTGTGCTCCTACCCTTCG	702	0.7711
702	TATCGATTGCAGTTACGTTCTCCATCCTTCCTTCCCTGTTGTCCA	703	0.77095
703	CCGCGACGCTTTTATCTTTCCCTGTCCTGCCAACCATTACCCCGC	704	0.7702
704	CCCTCGCATCGGCTTTCTCCTTCCTCTTATCCGTCCCGTTCATCT	705	0.77
705	CGATTATGGTGCTGTTGATCTCCGCCATTGTGCTCCTACCCTTCC	706	0.76945
706	CCGCGCCGCTTTTATCCCTGTCCCCGCTACCCGTGCCCCTCCTTG	707	0.7692
707	CGATTCTGGTGCTGTTGATCTCCACCATTGTGCTCCTACCCTCCA	708	0.76915
708	CGATTATTGTGATTTTGATCTCCTCCATATACCCTTCCCTACTCT	709	0.76885
709	CCTTCGCATCGGCTTTCTCCATCCCCTTAATGCCTTCCCCATTCC	710	0.76875
710	CGATTCTTGTGCTGTTGATCTCCGCCATTGTGCTCCTGCCCTTCA	711	0.7687
711	CTGTGGTCGCATCGTTGACCCTTGTCCTGCCCCTGTCTCTCTCAA	712	0.7684
712	CCGCGCCGCTTTTATCCCTGTCCCCGCTGCCCGTATTCCTCCTTG	713	0.7669
713	CTATTCTGGTGCTGTTGATCTCCGCCTTTGTGCTCCTACCCTTCA	714	0.76575
714	CGATTATTGTGATTTTGATCTTCCCTTTGCTGCCACTGACCACAT	715	0.765
715	CGATTATTGTGATTTTGATCTCCTCAATATCCCCTTCCCTGCTCG	716	0.7646
716	CGATTATTGTGATTTTGACCTCCTTCCCCCCGACACTGCCCTTAT	717	0.763817
717	CCTTCGCATCGGCTCTCTCCCCGCCCCTGCCCTTAGTCATCACTA	718	0.76335
718	CCGCGACGCTTTTATCTGTCCCTACCCTGCTATCCTTCACCCTTA	719	0.76265
719	CGATTCTGGTGCTGTTGATCTCCGCCACTGTGCTCCTGCCCTTCA	720	0.7614
720	CGATTCTGGTGCTGTTGATCTCCTCCATTGTGCTCCTGCCCTCCA	721	0.75705
721	CGATTGCAGTTACGTCTCCCCCATCCTCTGTGCCCGCCTTTGTAG	722	0.73247
722	CCTTCGCATCGGCTTTCTCCTTCATCTTATCCGTCCCGTTCCTCT	723	0.722226
723	CGACGCTGGTTTCTCCCTTGTCCCTCTTCACCTCTCCCTCGCCTA	724	0.722078
724	CCTTCGCATCGGCTTTCTTCATCCTGCCATCTTTCCTGACCGCCC	725	0.716446
725	CGATTGCAGTTACGTCTCCCCTGCCCCCCTTATTGCCATTCATAA	726	0.706022
726	CCTTCGCATCGGCTTTCTCCATATCCACCTCCTTACCTCCCATAT	727	0.701617
727	CCTTCGCATCGGCTTTCTCCTTCATCTTATCCGTCCTGTTCATCT	728	0.696699
728	TTATGGTCGCATCGTTGACCCTTGTCCTGCCCCTGTCTCTCTCAA	729	0.690655
729	CCTTCGCATCGGCTCTCTCCCCTCTCACACCCCCCGTGCCCACAT	730	0.681454
730	CCGCGGCGCTTTTATCTCTGTCCCTCCCCTTCCCTCTCGCATCCT	731	0.656162
731	CCTTCGCATCGGCTTTCTCCACCACCACCGCCACACTCCCTTCCC	732	0.649189
732	TGATGTTGGTCTCTGCTTCCATCCTCCCGTCCTCGTCGTCCATCC	733	0.636267
733	CGATGCTGGTGCTGTTGATCTCCGCCATTGTGCTCCTACCCTTCA	734	0.6351
734	AGATTATTGTGATTTTGATCTCCTCCATATCCCCTTCCCTGCTCG	735	0.63285
735	TGGTAGTAACTGCTGTCCTGCTAATCATGTCGTTCACGCTGACCT	736	0.6328
736	CCTTCGCATCGGCTTTCTCCCTGTCACACCTGTTCCCCTTGACCG	737	0.63235
737	AGATTGCAGTTACGTCTCCCCCATCCTCTGTGCCCGCCTTTGTAG	738	0.63225
738	TGGTGTTAACTGCTGTCCCTTTACCTACCTTGCCCTCGATACCCA	739	0.6309
739	CCGCGGCGCTTTTATCACCCATCCCTTTTACCATGACTATCACTG	740	0.6308
740	CGATTGCAGTTACGTCTCCTTCCGTACCCCTTTCCTCCACACCCC	741	0.6307
741	CGATTGTAGTTACGTTGCTAGTCCCCTTGATCACCTCCGTCACCT	742	0.6306
742	CAGCGACGCTTTTATCTTTCCCTGTCCCACCAACCATTACCCCGC	743	0.62965
743	CGATTATTGTGATTTTGATCTCCTCCATGCCCCCTCCCCTACTCG	744	0.62935
744	CGATTCTGGTGCTGTTGATCTCCACCATTGTGCCCCTACCCTCCA	745	0.62915
745	CGATTCTGGTGCGGTTGATCTCCGCCATTGTGCTCCTACCCTTCA	746	0.62885
746	CCTTCGCATAGGCTTTCTCCATATCCACCTCCTTACCTCCCATAC	747	0.62855
747	CGACGCTGGTTTCTCCCTTGTCCCTCTTCACCTCTTCCTCTCCTA	748	0.6285
748	CCTTCGCATCGGCTTTCTCCATCCCCCTGCCTCCCACTCCCATTA	749	0.62805
749	CCGCGACGCTTTTATCCCTGTCCCCGCTACCCGTACCCCTCCTTG	750	0.6279
750	CGATTCTGGTGCTGTTGATCTCCGCCATTGTGCGCCTACCCTTCA	751	0.62775
751	CCGCGACGCTTTTATCTTTCCCTGTCCCGCCACCCATTACCCCGC	752	0.62775
752	CGATTATTGTGATTTTGATCTCCTACATATCCCCTTCCCTGCTCG	753	0.6276
753	CGATTGCAGTTACGTCCTTTGTCCTGCCTATCATGCTCGCCACCG	754	0.62725
754	TGGTAGTAACTGCTGTACTGCTAATCATGCCGTTCACGCTGACCT	755	0.627
755	CGATTCTGGTGCTGTCGATCTCCGCCATTGTGCTCCTACCCTTCG	756	0.62655
756	CGATTATTGTGATTTTGATCTCCTCCATATCCCTTTCCCTACTCG	757	0.62635
757	CCGCGACGCTTTTATCGCCCTTGACCCCTGCACTGACCCCTACAC	758	0.6261
758	CCTTCGCATCGGCTTTCTCCATATCAACCTCCTTACCTCCCATAC	759	0.6258
759	AGATTATTGTGATTTTGATCTCCTCCATATCCCCTTCCCTACTCT	761	0.62575
760	CGATTGCAGTTACGTCTCCCCTGCCTACCTTATTGCCATTCATAA	761	0.62575
761	CGATTATTGTGATTTTGATATCCTCCATATCCCCTTCCCTACTCT	762	0.6255
762	CGATTCTGGTCCTGTTGATCTCCGCCATTGTGCTCCTACCCTTCA	763	0.6254
763	CGATTCTGGTGCTGTGGATCTCCGCCATTGTGCTCCTACCCTTCA	764	0.62525
764	CGATTATTGTTATTTTGATCTTCCCTTTGCTGCCCCTGACCACAT	766	0.6251
765	CGATTGCAGTTACGTCCTTTGTCCTGCCTATCCTGCTCGCCACCA	766	0.6251
766	CTATGGTCGCATCGTTGGCCCTTGTCCTGCCCCTGTCTCTCTCAA	768	0.62505
767	CTATGGTCGCATCGTTAACCCTTGTCCTGCCCCTGTCTCTCTCAA	768	0.62505
768	TGCCGATTGCAGTTACGTCTTTCCTGCCCTTCCCCTCTACCCTGT	769	0.625
769	CTACACTAATACTTCTCTTGGTTTTGTCTACTGTACTATCGCCGG	770	0.62495
770	CTATGGTCGCATCGTTGTCCCTTGTCCTGCCCCTGTCTCTCTCAA	772	0.6248
771	CCTTCGCATCGGCTTTCTCCATCATGCCACCTTTCCTGACCGCCC	772	0.6248
772	CGGTTCTGGTGCTGTTGATCTCCGCCATTGTGCTCCTACCCTTCG	773	0.6243
773	CGACGCTGGTTTCTCCCTTGTCCCTATTCACCTCTTCCTCGCCTA	774	0.62415
774	CGATTATTGTGATTTTGATCTCCCCCATATACCCTTCCCTACTCG	775	0.6241
775	CCTTCGCATCGGCTTTCTCCATATCCACCTCCTTACCCCCCATGC	776	0.62395
776	CCTTCGCATCGGCTTTCTCCACCACGTCTATTCCACCTATCCTGC	777	0.62365
777	CCGCGACGCTTTTATCGCCCTTGATCCCTGCACTAACCCCTACAT	778	0.6233
778	CTATTGCAGTTACGTCTCCCCCATCCTCTGTGCCCGCCTTTGTAG	779	0.623
779	CCGCGACGCTTTTATCTTTCCCTGTCCTACCAACCATTACCCCGC	780	0.6229
780	CGATTATTGTGATTTTGATCTTCACTTTGCTGCCCCTGACCACCT	781	0.6228
781	CGATTGCAGTTACGTATCCCCTGCCCACCTTATTGCCATTCATAA	782	0.6226
782	CGATTCTGGCGCTGTTGATCTCCGCCATTGTGCTCCTGCCCTTCA	784	0.62245
783	CGATTATTGTGATTTTGATCTCCTCCATACCCCCTTCCCTACTAG	784	0.62245
784	CGACTCTGGTGCTGTTGATCTCCGCCATTGTGCTCCTACCCTTCG	785	0.62235
785	CGATTCTGGTGCTGTTGATCTCCGCCATTGTGCTCCCGCCCTTCA	786	0.62205
786	CCTTCGCATCGGCTTTCTTCCTTATCCTGCCGCTCATCTCTTTCC	787	0.622
787	CTACGTTGTCGCCTCTGCCGCCATCCATCCCCCCGTTCCCCTCAA	788	0.62195
788	CGATTGCAGTTACGTCTCCCCTGCCCACCTTATTGTCATTCATAA	790	0.6217
789	CCGCGCCGCTTTTATCACCACTGTCCACTCCCTCCTCCACCCTCC	790	0.6217
790	CCTTCGCATCGGCTTTCTACTTCCTCTTATCCGTCCCGTTCATCT	791	0.62145
791	CCTTCGCATCGGCTTTCTCCACCCCCGTCTCTGTCCCCTCGTTAC	792	0.6214
792	CGATTATTGTGATTTTGACCTCCTTCCCCCCGCCACTGCCCTTAT	794	0.62125
793	CCTTCGCATCGGCTTTCTCCCTCATCCTATCCGTCCCGTTCATCT	794	0.62125
794	CGATTGCAGTTACGTCCTCTGTCCTGCCTATCCTGCTCGCCACCG	795	0.6212
795	CCTTCGCATCGGCTTTCTCCATCCTCCTGCCTCCCACTCCCGTTA	796	0.6211
796	CTATGGTCGCATCGTTGACCCTTGACCTGCCCCTGTCTCTCTCAA	797	0.62105
797	CGATTCTGGTGCTGTTGATCTCCTCCATTGTGCTCCTACCATTCA	798	0.62105
798	CCGCGACGCTTTTATCCCTGTCCCCGCTGCCCGTACCCCTCCTTG	799	0.621
799	CGATTATTGTGATTTTGATCCCCTCCATACCCCCTTCCCTACTCG	800	0.6209
800	CGATTATTGTGATTTTGATCTCCCCCATATCCCCTCCCCTACTCA	801	0.6209
801	CGATTATTGTGATTTTGATCCTTCCCCCTCCTTCCCTGCTACCCC	802	0.6208
802	CCTTCGCATCGGCTTTCTCCCTGTCACCCCTGTTCCCCTTGACCT	803	0.62075
803	CATCTCTACCTCCGCCCTTCACAACAGCTCTTGTTGTCCTCGTCC	804	0.6206
804	CCGCGACGCTTTTATCCCTAGTCACCTTCTCCTTTATCGCCCCCT	805	0.6204
805	CGATTGCAGTTACGTTGCTAGTCCCCGTGACCACCTCCGTCACCT	806	0.61995
806	CGATTGCAGTTACGTCTCCCCTGCCCACCTCATTGCCATTCATGA	808	0.61975
807	CCTTAGCATCGGCTTTCTCCATTTTCACCTTCTCCACCTCGCCAC	808	0.61975
808	CCGCGGCGCTTTTATCACCCATCCCTCTTACAATGACTATCACTG	809	0.6197
809	CGATTGCAGTTACGTTGCTAGTCCCCTTGATCACCTCAGTCACCT	810	0.6196
810	CCTTCGCATCGGCTCTCTCCTCTCTGCCCCTACTCCTCGTGCCTA	811	0.61945
811	CGATTGCAGTTACATCTCCCCTGCCCACCTTATTGCCATTCATAA	812	0.6194
812	CGATTATTGTGATTTTGATCTCCTCCATATTCCCTCCCCTACTCG	813	0.619
813	TGATGGTCGCATCGTCTATCCCCACGCCAGTGCCGTTCTCCCCTA	814	0.61895
814	CCGCGTCGCTTTTATCTCTGTCCCTCCCCTTCCCTCTCGCATCCT	815	0.6188
815	CCTTCGCATCGGCTTTCTCCTTCATCCTATCCGTCCCGTTCATCC	816	0.61865
816	CCGCGGCGCTTTTATCCCTGTCCCTCACCTTCCCTCTCGCATCCT	818	0.61865
817	CGATTCTGGTGCTGTTGATCTCCGCCATTGTCCTCCTACCCTTCA	818	0.61865
818	CCGCGGCGCTTTTATCGCCCATCCCTCTTACCATGACTATCACTG	819	0.6185
819	CCGCGACGCTTTTATCTTTCCCTGCCCCACCAACCATTACCCCGC	820	0.6185
820	CGATTCTGGTGCTGTTGATCTCCGCCATTGTGCTCCGACCCTTCA	821	0.6183
821	CCTTCGCATCGGCTTTCTCCTTCCTCCTATCCGTCCCGGTCATCT	825	0.61795
822	TGGCCGTTACTCCTTCAGCCACCTTGCCGATACCAGCATCTCTGA	825	0.61795
823	CCGCGGCGCTTTTATCACTGTCCTCTATGCCCTCCTCCCTGTTGT	825	0.61795
824	CGATTATTGTGATTTTGATCTTCCCTTTGCTTCCCCTGACCACAT	825	0.61795
825	CGATTCTGGTGCTGTTGATCTCCGCCATTGGGCTCCTACCCTTCA	826	0.6177
826	CGATTGCAGTTACGTCTCCCCTGCCCACCTTATTGCAATTCATAA	827	0.6176
827	TGGTGGTAACTGCTGTCCCTTTCCCTACCTTGCTCTCGATACCCA	828	0.6175
828	CCGCGGCGCTTTTATCTCTGTCCCTCGCCTTCCCTCTCGCATCCT	829	0.61735
829	CCTTCGCATCGGCTTTATCCCTGTCACCCCTGTTCCCCTTGACCG	830	0.61725
830	CCTTCGCATCGGCTTTCTCCATATACACCTCCTTACCTCCCATAC	831	0.6172
831	CCTTCGCATCGGCTTTCTCCCCTGTCCTATTCCTGACCATCCCGG	832	0.6171
832	CGATTCTGGTGCTGTTGATCTCCGCCATTGCGCTCCTACCCTTCG	833	0.61695
833	TGGTAGTAACTGCCGTCCCGCTATCCTTCCTTGTACCCTCGTCCG	834	0.6169
834	CGATTCTGGTGATGTTGATCTCCGCCATTGTGCTCCTACCCTTCG	835	0.6168
835	CCGTCGCATCGGCTTTCTCCTCTCTGCCCCTACTCCTCGTACCTA	836	0.6166
836	CCTTCGCATCGGCTTTCTCCTCTCTGCCCCTACTCCTCGTTCCTA	837	0.61645
837	CCTTCGCATCGGCTTTCTCCGTATCCACCTCCTTACCTCCCATAC	838	0.6164
838	CGATTCGGGTGCTGTTGATCTCCGCCATTGTGCTCCTACCCTTCA	840	0.6163
839	CCGCGCCGCTTTTATCCCTGTTCCCGCTACCCGTGTCCCTCCTTG	840	0.6163
840	CGATTATTGTGATTTTGATCTTCACTTTGCTGCCCCTGGCCACAT	841	0.616267
841	CCTTCGCATCGGCTTTCTCAATTTTCACCTTCTCCACCTCGCCAC	842	0.61605
842	CGATTATTGTGATTTTGATCTTCATATCCCTACCTACCCCCACAA	843	0.616
843	CCTTCGCATCGGCTTTCTCCCTGTCACCCCTGTTCCCCTTGACAG	844	0.61585
844	CGATTGCAGTTACGTCTCCCCCATCCTCTGTGCCAGCCTTTGTAG	845	0.61585
845	CGATTGCAGTTACGTCCTTTGTCCTGCCTATCCTGCTCGCAACCG	846	0.61535
846	CCGCGGCGCTTTTATCGCCCTTGACCCCTGCACTAACCCCTACAT	847	0.615063
847	CCTTCGCATCGGCTTTCTCCATATCCACCTTCTTACCTCCCATAC	848	0.615
848	CGATTGCAGTTACGTCCTTTGTCCTGCCTATCCTGCTCGCCCCCG	849	0.614854
849	CTATGGTCGCATTGTTGACCCTTGTCCTGCCCCTGTCTCTCTCAA	850	0.61485
850	CGATTGCAGTTACGTCTCCCCTGCCCACCTTATTGCCATTAATGA	851	0.61485
851	TGGTAGTAACTGCTGTCCTTCTAATCATGCCGTTCACGCTGACCT	852	0.6146
852	TACTTGTCCCGCTACCAACCCCTATGCCCCTCACGCTGCCTGCAT	853	0.61455
853	CTATGGTCGCATCGTTGACCCTTGTCCTGTCCCTGTCTCTCTCAA	854	0.6144
854	CGATTGCAGTTACGTCTCCTCTCGTGCTCTTCGTCCCCCTCGCCA	855	0.61405
855	CGATTATTGTGATTTTGATCCTTTCCCCTCCTTCTCTGCTACCCC	856	0.614
856	CGGTTGCAGTTACGTCTCCCCCATCCTCTGTGCCCGCCTTTGTAG	857	0.6139
857	CGATTGCAGTTACGTCCTTTGTCCTGCCTATCCTGCTAGCCACCG	858	0.61385
858	CCGCGCCGCTTTTATCACCACTGTCCACTTCCTCCTCCACCCCCC	859	0.61346
859	CCTTCGCGGTGTCGGTATCTACACTACTACTCACTTCCATTGTGA	860	0.6134
860	AGATTATTGTGATTTTGATCTTCCCTTTGCTGCCCCTGACCACAT	862	0.6132
861	CGATTATTGTGATTTTGATCTCCTCCATATCCCCGCCCCTACTCG	862	0.6132
862	CCTTCGCATCGGCTTTCTCCCTCCCATCGTTCCCCCCCTTTCCAA	863	0.61275
863	TGATGGTCGCATCGTCTATACCCACGCCCGTGCCGTTCTCCCCTA	864	0.6117
864	CGATTATTGTGATTTTGATCTTCCCTTTGCTGCCCCTTACCACAT	865	0.6116
865	CCTTCGCATAGGCTTTCTCCTTCATCTTATCCGTCCCGTTCATCT	866	0.61145
866	CCTTCGCATCGGCTTTCTCCACCACTACCGCCACACTCCCTTCCC	867	0.6109
867	CGATTATTGTGATTTTGCTCTCCCCCATATCCCCTTCCCTACTCG	868	0.61085
868	TGGTAGTAACTGCTGTCCTGCTAATCATGCCGTTCATGCTGACCT	869	0.61055
869	CCTTCTCATCGGCTTTCTCCCTGTCACCCCTGCTCCCCTTGACCG	870	0.6101
870	CTATGGTCGCATCGTTGACCCTTGTCCTGCCCCTGTCACTCTCAA	871	0.6099
871	TGGTAGTAACTGCTGTCCTGCTAATCATGCCATTCACGCTGACCT	872	0.6095
872	CGACACCTGTCATAATCCCATCTCCTGCATTCGTACTTCTTGCAG	873	0.6093
873	CGATTGCAGTTACGTCCTTTGTACTGCCTATCCTGCTCGCCACCG	874	0.60925
874	CTATGGTCGAATCGTTGACCCTTGTCCTGCCCCTGTCTCTCTCAA	875	0.6092
875	CCTTCGCATCGGCTGTCTCCCCTTTTCTCTTACCCATGCTGCCCG	876	0.6088
876	CGATTATTGTGCTTTTGATCTCCTCCATACCCCCTTCCCTACTCG	877	0.60775
877	CGATTATTGTGATTTTGATCTCCTCCATATCCCCTCCCCTACTCG	878	0.604942
878	CTATGGACGCATCGTTGACCCTTGTCCTGCCCCTGTCTCTCTCAA	879	0.6045
879	CCTTCGCATCGGCTTTCTCCCTCCTCTTATCCGTCCCGTTCATCT	880	0.60235
880	CCGCGACGCTTTTATCCCTAGTCCCTTTTACCCTACTTCCCCTTA	881	0.600483
881	CCTTCGCATCGGCTCTCTCCATATCCACCTCCTTACCTCCCATAC	882	0.59419
882	CCGCGCCGCTTTTATCACCTGTCCCCTTGTCTTTCTCATCCCTAA	883	0.573445
883	CCGCGACGCTTTTATCTTTCCCTGTCCCACCAACCCTTACCCCGC	884	0.560571
884	TGCCCTTCGCATCGGCTCCTATTCTCCTGTTGGCTACTCCCCTCA	885	0.553299
885	CGATTGCAGTTACGTCCTTTGTCCTGCCTATCCTGCTCGCCACCG	886	0.548458
886	CTATGGTCTCATCGTTGACCCTTGTCCTGCCCCTGTCTCTCTCAA	887	0.548208
887	CGACGCTGGTTTCTCCCTTGTCCCTCTTCACCTCTTCCTCGCCTA	888	0.536935
888	CCTTCGCATCGGCTTTCTCCATATCCACCTCCTTACCTCCCATAC	889	0.528964
889	CCGCGACGCTTTTATCGCCCTTGACCCCTGCACTATCCCCTACAT	890	0.521084
890	TTGCAACTTTAGTCCTTACTCTGACGGCCGCCATGGTCTTCGCGT	891	0.514479
891	CCGCGCCGCTTTTATCACCACTGTCCACTTCCTCCTCCCCCCTCC	892	0.512119
892	CGATTATTGTGATTTTGACCTCCTTCCCCCCGACACTACTCCTAT	893	0.509476
893	CGATTGCAGTTCCGTTGCTAGTCCCCTTGATCACCTCCGTCACCT	894	0.508388
894	CCGCGCCGCTTTTATCACCACTGTCCTCTTCCTCCTCCACCCTCC	895	0.506982
895	CCGCGCCGCTTTTATCCCCACTGTCCACTTCCTCCTCCACCCTCC	896	0.506759
896	CGATTGCAGTTACGTCTCCACTGCCCACCTTATTGCCATTCATAA	897	0.502712
897	CCGCACCGCTTTTATCTGTACCCACGCCCCTGCCCTTTGCCTTCG	898	0.501401
898	TGATGGTCGCATCGTCAATCCCACTGCCTGCACTGCCTACCGCTA	899	0.497514
899	CCGCGCCGCTTTTATCACCACTGTCCCCTTCCTCCTCCACCCTCC	900	0.49415
900	CCTTCGCATCGGCTTTCTCCTTCATCTTATCCGTCCCGTTCACCT	901	0.482687
901	CGATTGCAGTTACGTCTACCCTGCCCACCTTATTGCCATTCATAG	902	0.4806
902	TGGTGTTAACTGCTGTCCCTTTCCCTACCTTGCCCTCGATACACA	903	0.48005
903	CCTTCGCATCGGCTTTATCCATTTTCACCTTCTCCACCTCGCCAC	904	0.4786
904	CCGCGCCGCTTTTATCCCTGTCCACTCTACCCGTATCCCTCCTTG	905	0.47815
905	CTATGGTCGCATCATTGACCCTTGTCCTGCCCCTGTCTCTCTCAA	906	0.4773
906	CCGCGCCGCTTTTATCCCTGTCCCCGCTACCCGTGTTCCTCCTTG	907	0.47685
907	TGTCCTTCGCATCGGCTCCTACTCTCCCGTCCGCCTCGTTGACCA	908	0.4767
908	TGGTAGTAACTGCTGTCCTGCTAATCATGCCGTTCACGCTAACCT	909	0.47605
909	CGATTATTGTGATTTTGATCTCCTCCATATCCCATTCCCTGCTCG	910	0.4755
910	CCACAATCCCCTCTACCGCAGCTGTAGTTACTCCCTCTTCTTTTG	911	0.4753
911	CCGCGGCGCTTTTATCACCCATCCCTCTTACCATTACTATCACTG	912	0.475
912	CGATTATTGTGATTTTGATCTCCTCCATATCCCCTACCCTACTCG	913	0.47405
913	CCGCGCCGCTTTTATCCCTGCTCCCGCTACCCGTATCCCTCCTTG	914	0.474
914	CCTTCGCATCGGCTTTCTCATTCCTCTTATCCGTCCCGTTCATCT	915	0.4738
915	TGATGGTCGCATCGTCAATCCCACTGCCTGCACTGCCTACCACTA	916	0.47365
916	CGATTCTGGTGCTGTTGCTCTCCGCCATTGTGCTCCTGCCCTTCA	917	0.47335
917	TTGTCGTACTCATATTCTCATCCACGACCACCATTCCGACCTTTT	918	0.47235
918	CGATTCTGGTGCTGTTGATCTCCACCATTGTGCTCCCACCCTTCG	919	0.4723
919	CTACAGTATCACCACCGATATTTGCGACACCTCCGACCTTCTCAT	920	0.4722
920	CCTTCGCATCGGCTTTCTCCATCATCCTGCCTCCCACTCCCATTA	921	0.4721
921	CCTTCGCATCGGCTTTCTCCTCTCTGCACCTACTCCTCGTACCTA	922	0.47205
922	CGATTCTGGTGCTGTTGATTTCCGCCATTGTGCTCCTACCCTTCG	924	0.47195
923	CCTTCGCAACGGCTTTCTCCCTGCCACCCCTGTTCCCCTTGACCG	924	0.47195
924	ACGCGCCGCTTTTATCCCTGTCCCCTCTACCCGTATCCCTCCTTG	926	0.4716
925	TGATGGTCGCATAGTCTATCCCCACGCCCGTGCCGTTCTCCCCTA	926	0.4716
926	CGATTCTGGTGCTGTTGATCTCCGCCATTGTGCTCCTAGCCTTCA	928	0.47155
927	CGGTTCTGGTGCTGTTGATCTCCGCCATTGTGCTCCTGCCCTTCA	928	0.47155
928	CAGTATTTCTCTTCTTTTTCTTGTCCCCTCTCCTACCTATCATAG	929	0.47125
929	CGATTGCAGTTACGTCTCCCCCATCCTCTGTGCCCACCTTTGTAG	930	0.4711
930	CGATTGCAGTTACGTCTCCCCTGCCCACCATATTGCCATTCATAA	931	0.4709
931	CCTTCGCATCGGCTTTCTCCACCACTACTGCCACACTCCCTTCCC	932	0.47075
932	CGATTCAGGTGCTGTTGATCTCCGCCATTGTGCTCCTGCCCTTCA	933	0.47065
933	CACTTACACCTTCCGTTTCCTCAGTCATTGCCTCACTTTTAGCAA	934	0.4706
934	CATCAATAGCACTACTCCCACTGGCTCTACTTATACTTACACTAA	935	0.47035
935	CTATTCTGGTGCTGTTGATCTCCCCCATTGTGCTCCTACCCTTCA	936	0.4702
936	CGATTGCAGTTACGTCGCTAGTCCCCTTGATCACCTCCGTCACCT	937	0.47005
937	CGATTATTGTGATTTTGATCTCCTCCATATCTCCTTCCCTGCTCG	938	0.47
938	CTATGGTCGCATCGTTGACCCTTGTCCTGCCTCTGTCTCTCTCAA	939	0.46995
939	CCTTCGCATCGGCTTTCTCCCTGTCACCCCTGTTCCCCTTGTCCG	941	0.4698
940	CGATTGCAGTTACGCCTCCCCTGCCCACCTTATTGCCATTCATAC	941	0.4698
941	CGATTATTGTGATTTTGATATCCTCCATACCCCCTTCCCTACTCG	944	0.4697
942	TGATGGTCGCATCGTCTATCCCCACGCCCGTGCCGATCTCCCCTA	944	0.4697
943	CCACTTCTTCAATCCCTTCTTCCATGCTTGCTGCTATAACCACAA	944	0.4697
944	CGATTATTGTGATTTTGATCTCCTCCGTATCCCCTTCCCTGCTCG	945	0.46965
945	CGATTGCAGTTACTTCTCCCCTGCCCACCTTATTTCCATTCATAA	946	0.46955
946	CTATGGTTGCATCGTTGACCCTTGTCCTGCCCCTGTCTCTCTCAA	947	0.4695
947	TCTCGTCGTCTACTACCCCGTTTGCCGCGGCCGTTACCGTACCAC	948	0.4693
948	CGATTATTGTGATTTTGATCCTTCCCCCTACTTCTCTGCTACCCC	949	0.46925
949	CGATTCTGGTGCTGTTGATCTCCACCATTGTGCTCCTGCCCTTCG	951	0.4692
950	CTATGGTCGCATCGTTGACCCTTGTCCTGCCCCTGGCTCTCTCAA	951	0.4692
951	CCGCGACGCTTTTATCTTTCCCTGTCACACCAACCATTACCCCGC	952	0.4691
952	TCTCACCTTTCCTATTTTTTTTATCGTCTCCTGCGTTTTCTACAA	953	0.46895
953	CGATTCTGGTGCTGTTGATCTCCGCCATTGTGCTCCCACCCTTCG	954	0.4689
954	CGATTATTGTGATTTTGATCTCCTCTATATCCCCTTCCCTGCTCG	956	0.4687
955	CCTTCGCATCGGCTTTCTCCATATCCACCTCCTTGCCTCCCGTGC	956	0.4687
956	CGATTGCAGTTACGTCTCCCCCTTCCTCTGTGCCCGCCTTTGTAG	959	0.4686
957	CCGCGACGCTTTTATCGCCCATACTGCTATTCTCATTCCCCTCCC	959	0.4686
958	CCGCGCCGCTTTTATCCCTGTCCCCGCCACCCGTATCCCTCCTTG	959	0.4686
959	CGATTATTGTGATTTTGATCTCCCCCATATCCCCTTCCCTACCCG	960	0.46855
960	TCATGGCCGTTTTCCCAACTATCCCACCGGTGTCCCCTGTATTAG	962	0.4685
961	CTATGGTCGCATCGTTGACCCTTGTCCTGCCCCAGTCTCTCTCAA	962	0.4685
962	CCGCGACGCTTTTATCCCTGTCCCCTCTACCCGTATCCCTCCTTG	963	0.4684
963	CGATTGCAGTTACGTTGCTAGTCCCCTTGATCACCTCCGCCACCT	964	0.46835
964	CGATTGCAGTTACGTCTCCCCTGCCCACCTTATTGCCACTCATAT	965	0.46825
965	TGATGGTCGCATCGTCTATCCCCACGCCCGTGCCGTTCTCCACTA	967	0.46815
966	CGATTCTGGTGCTGTTGATCTCCTCCATTGTGCTCCTACCCTTAA	967	0.46815
967	CCGCGCCGCTTTTATCCCTAGTCCATTTTACCCTACTTCCCCTTA	969	0.46805
968	CCGCGACGCTTTTATCTTTCCCTGTCCCACCGACCATTACCCCGC	969	0.46805
969	CCGCGACGCTTTTATAGCCCTTGACCCCTGCACTAACCCCTACAT	972	0.468
970	CGACTCTGGTGCTGTTGATCTCCGCCATTGTGCTCCTGCCCTTCA	972	0.468
971	CCTTCGCATCGGCTTTCTCCACCATATCCGTCCTACCCATAGTCA	972	0.468
972	CACTGGCGATCGCTCCAACGCCCGCCTTATCCCCCTCGGCTTCCG	974	0.46795
973	CGATTATTGTGATTTTGATCTTCGCTTTGCTGCCCCTGACCACAT	974	0.46795
974	CCTTCGCATCGGCTTTCTCCATCCTCCTGCATCCCACTCCCATTA	975	0.4679
975	CTATGGTCGCATCGTTGATCTCTTTCTCCACCCTACTCATCCTTA	979	0.46775
976	CCTTCGCATCGGCTTTCTCACTGTCACCCCTGTTCCCCTTGACCG	979	0.46775
977	CCGCGGCGCTTTTATCACTGTCCTCTATGCCCTCCTCCCCCTTGT	979	0.46775
978	CTATTCTGTTGCTGTTGATCTCCGCCATTGTGCTCCTACCCTTCA	979	0.46775
979	CGATTCTGGTGCTGTTGATCTCCGGCATTGTGCTCCTACCCTTCA	980	0.46775
980	CCGCTACGCTTTTATCGCCCTTGACCCCTGCACTAACCCCTACAT	981	0.46765
981	CGATTGCAGTTACGTCTCCTCTCGTGCTCTTCGCCCCCCTCACCA	982	0.46755
982	CCGCGACGCTTTTATCCCTGTCCTCTCTTACTTTCCTGATCCCGA	983	0.4674
983	CGATTATTGTTATTTTGACCTCCTTCCCCCCGACACTACCCTTAT	984	0.4673
984	CTCTGATCACGATATTGGTGTTACTTGCCATCGCTGCTCCAGCGG	985	0.46725
985	CGATTCTCGTGCTGTTGATCTCCGCCATTGTGCTCCTACCCTTCA	986	0.4672
986	CGATTGCAGTTACGTCTCCCCTGCCAACCTTATTGCCATTCATAA	989	0.46715
987	CAACCTTTCTGGCTTCCCTGCCAGTCTTCCCCGCTTCAGTAACGA	989	0.46715
988	CCTTCGCATCGGCTTTCTCCTCTCCCTCCGTTACCGTCCCCGTAG	989	0.46715
989	CGCTGCTGATGGTCGCATCGTCTACTGCGGTCTCCTTCCTCCTAC	990	0.4671
990	CGATTCTGGTGCTGTTGACCTCCGCCATTGTGCTCCTACCCTTCG	992	0.46705
991	CGATTCTGGTGCTGTTGATCTCCGACATTGTGCTCCTACCCTTCC	992	0.46705
992	CGATTAATGTGATTTTGATCTCCTCCATATCCCCTTCCCTACTCG	993	0.467
993	AGATTCTGGTGCTGTTGATCTCCGCAATTGTGCTCCTACCCTTCA	994	0.467
994	AGATTATTGTGATTTTGATCTCCTCCATACCCCCTTCCCTACTCG	996	0.4668
995	TCTCCATTTTGTTGCCGTCGCTTGTCACACCGACCACTCTAGTCT	996	0.4668
996	CCTTCGCATTGGCTTTCTCCCTGTCACCCCTGTTCCCCTTGACCG	997	0.46675
997	CGATTGCAGTTACGTCCTTTGTCCTGCCTATCCTGCTCGTCACCG	999	0.4667
998	CGATTCTGGTGCTGTTTATCTCCTCCATTGTGCTCCTGCCCTTCA	999	0.4667
999	CCGCGCCGCTTTTATCGTCCCCGTCCCCTCCCCCCTTCCCGGCCT	1000	0.4667
1000	CGATTGCAGTTACGTCCTTTGTCCTGTCTATCCTGCTCGCCACCG	1001	0.46665
1001	CGATTGCAGTTACGTTGCTAGTCCCCTTGATCACCTCCATCACCT	1003	0.4665
1002	CGTTTATTGTGATTTTGATCTCCTCCATATCCCCTTCCCTACTCG	1003	0.4665
1003	CGATTATTGTGATTTCGATCTCCTCCATATCCCCTTCCCTGCTCG	1006	0.4664
1004	CTATGGTCGCATCGTTGACCCTTGTCCTGCCCCTGACTCTCTCAA	1006	0.4664
1005	CGATTGCAGTTACGTTGCTAGTCCCCTTGATCACCTCCTTCCCCT	1006	0.4664
1006	CCTTCGCATCGGCTTTCTCCATACCCACCTCCTTGCCTCCCATAC	1007	0.46635
1007	CGATTGCAGTTACGTCTCCCCTGCCCACCTTATTGCCAATCATAA	1008	0.4662
1008	CGATTGCAGTTACGTTGCCAGTCATCACCCCATTGACCATGACCA	1009	0.46615
1009	CCGCGACGCTTTTATCGCCATTGACCCCTGCACTAACCCCTACAT	1012	0.4661
1010	AGATTCTGGTGCTGTTGATATCCGCCATTGTGCTCCTACCCTTCA	1012	0.4661
1011	CCGCGGCGCTTTTATCACCCATCCCTCTTTCCATGACTATCCCTG	1012	0.4661
1012	CCTTCGCATCGGCTTTCTCCTATCTGCCCCTACTCCTCGTACCTA	1014	0.46605
1013	TGGTGTTAACTGCTGTCCATTTCCCTACCTTGCCCTCGATACCCA	1014	0.46605
1014	CCTTCGCATCGGCTTTCTCCCTCGCCTCCATTCTGTTGCCACTAC	1016	0.466
1015	TGGTCGTGTCGCCTCTGCCGCCATCCACCACCCCCGTATCCATCT	1016	0.466
1016	CCTTCGCATCGGCTTTCTCCCCGCTCCTGCCCGCGTTCCCCGTTG	1017	0.46595
1017	CTATGGTCGCATCGTTGATCTCTTCCCTGTCCGCGCCTGCCATCC	1018	0.46585
1018	CGATTATGGTGCTGTTGATCTCCGCCATTGTGCTCCTACCCTTCT	1019	0.46585
1019	CTATTCTGGTGCTGTTGATCTCCGCCATTGTGCTCCTACCCTTCT	1021	0.46575
1020	TGGTAGTAACTTCTGTCCTGCTAATCATGCCGTTCACGCTGACCT	1021	0.46575
1021	CCATCCTGTTTCCCTTCGCGCCCCTCCTCGTTGCGCTGACTGTCT	1022	0.46565
1022	CGATTCTGGTGCTGTTGATCTCCACCATTGTGCTACTACCCTTCA	1024	0.4656
1023	CCGCGCCGCTTTTATCCCTAGTCCCTTTTACCTTACTTCCCCTTA	1024	0.4656
1024	CTATGGTCGTATCGTTGACCCTTGTCCTGCCCCTGTCTCTCTCAA	1027	0.4655
1025	CGATTCTGGTGCTGTTGATCTCCCCCATTGTGCTCCTACCCTCCA	1027	0.4655
1026	TGACTCCATCAACCTTACTCATACCCGCTACTCCACTCATCGCTC	1027	0.4655
1027	TGTCTATGGTCCTTACCACCTTAATCGCACCACTAACTACCTCCG	1030	0.46545
1028	CTATGGTCGCATCGTTGACCCTTGTCCTTCCCCTGTCTCTCTCAA	1030	0.46545
1029	TGGTGTTAACTGCTGTCCCTGCGCTGCTTACGCCCTCCCCGTTAG	1030	0.46545
1030	CGATTCTGGTGCTGTTGATCTCCGCCATTGTGCTCCTACCATTCG	1031	0.4653
1031	CGATTCTGGTGCTGTTGATCTCCGCCATTGTGCTCCTGCCCTTGA	1034	0.46525
1032	CCGCGTCGCTTTTATCGCCCATCCCTCTTACCATGACTATCACTG	1034	0.46525
1033	CGATTATTGTGATTTTGATCTCCCCCATGTCCCCTTCCCTACTCG	1034	0.46525
1034	CTGCTGTAGTGCTCATTGTGGCTTCCACCATCCTTTTAGCCACAG	1035	0.4652
1035	CCTTCGCATCGGCTTTCTCCACCACCACCGCCACACTCCCTTCGC	1036	0.46515
1036	CGATTCTGGTGCTGTCGATCTCCGCCATTGTGCTCCTGCCCTTCA	1038	0.4651
1037	TGTTCTCAACTCCTGCGACAACATCCCTGATCCTGTTAACTCCCA	1038	0.4651
1038	CGATTATTGTGATTTTGATCCCCTCCATACCCCCTTCCCTGCTCG	1041	0.46505
1039	CCGCGGCGCTTTTATCACCCATCCCGCTTACCATGACTATCCCTG	1041	0.46505
1040	CTATGGTCGCATCGTTGACCCTTGTCCTGCCCCTGTCTCTCTCAT	1041	0.46505
1041	CGATTATTGTGATTTTGATCTCATCCATATCCCCTTCCCTACTCA	1043	0.465
1042	CGATTGCAGTTACGTCCTTTGTCCTGCCTATCCTGCTCGCCACCT	1043	0.465
1043	TCGCATCGCTGTCCATCCCCGTGCCATTATCCACCCCTACCCCGT	1044	0.46495
1044	CGATTGCAGTTACGTCTCTCCTGCCCACCTTATTGCCATTCATAA	1046	0.46495
1045	ACTTCGCATCGGCTTTCTCCATATCCACCTCCTTACCTCCCATAC	1046	0.46495
1046	CCTTCGCATCGGCTTTCTCCATATCCGCCTCCTTACCTCCCATAC	1047	0.4649
1047	TGATTCTGGTGCTGTTGATCTCCGCCATTGTGCTCCTACCCTTCG	1048	0.46485
1048	CCTTCGCATCGGCTTTCTCCTCTCCCCTGCCTGTTGTGCCCCCCC	1049	0.4648
1049	CGATTATTGTGATTTTGATCTCCTCCATATCCACTTCCCTGCTCG	1050	0.46475
1050	CCTTCGCATCGGCTTTCTCCCTGTCACCCCCGTTCCCCTTGACCG	1052	0.4647
1051	AGATTGCAGTTACGTCCTTTGTCCTGCCTATCCTGCTCGCCACCG	1052	0.4647
1052	CAATTATTGTGATTTTGATCTCCTCCATATCCCCTTCCCTACTCT	1054	0.46465
1053	CGATTCTGGTGCTTTTGATCTCCGCCATTGTGCTCCTACCCTTCG	1054	0.46465
1054	CGACGCTGGTTTCTCCCTTGCTCCTCATCCTATCTGTGTTTACCA	1055	0.4646
1055	CCGCGGCGCTTTTATCTTTCCCTGTCCCACCACCCATTACCCCGC	1056	0.4645
1056	CGATTATTGTGATTTTGATCTCCTCCATATCCCCTTCCCTGCCCG	1057	0.46435
1057	CATTCGCATCGGCTTTCTCCATATCCACCTCCTTGCCTCCCATAC	1059	0.4643
1058	CGATTCTGGTGCTGTTGATCTCCGCCATTGTTCTCCTACCCTTCG	1059	0.4643
1059	CTTTGGTCGCATCGTTGACCCTTGTCCTGCCCCTGTCTCTCTCAA	1062	0.4642
1060	CGATTGCAGTTACGTTGCTGGTCCCCTTGATCACCTCCGTCACCT	1062	0.4642
1061	CGATTATTGTGATTTTGATCTTCACTTTGCTGCCCCTGACCCCAT	1062	0.4642
1062	AGATTCTGGTGCTGTTGATCTCAGCCATTGTGCTCCTACCCTTCA	1063	0.46415
1063	CGACGCTGGCTTCTCCCTTGTCCCTCTTCACCTCTTCCTCGCCTA	1064	0.4641
1064	AGATTCTGGTGCTGTTGATCTCCTCCATTGTGCTCCTACCCTTCA	1066	0.46405
1065	CGACTCTGGTGCTGTTGATCTCCGCCATTGTGCTCCTACCATTCA	1066	0.46405
1066	CCTTCGCATCGGCTTTCTCCCTGGCACCCCTGTTCCCCTTGACCG	1067	0.4639
1067	CGATCCTGGTGCTGTTGATCTCCGCCATTGTGCTCCTGCCCTTCA	1069	0.46385
1068	CCACCGCTGTACCCATAGCCACAGTCTTTATGATGTCGTTATCTA	1069	0.46385
1069	CCTTCGCATCGGCTTTCTCCACCCCCACCGCCACACTCCCTTCCC	1070	0.463801
1070	CCTTCGCATCGGCTTTCTCCACCACCTCCGCCACACTCCCTTTCC	1072	0.4638
1071	CCGCGACGCTTTTATCTATACCACCTGCCTTCCCTCCTGTCACCC	1072	0.4638
1072	CGATTATTGTGATTTTGATCTCCCCCATATCCCCTTCCCTCCTCT	1074	0.46375
1073	CGATTATTGTGATTTTGATCTTCCCTTTGCTGCCCCTGACCACCC	1074	0.46375
1074	TGATGGTCGCATCGTCTATCCCCACGCCCGTGCCGTTCGCCCCTA	1076	0.4637
1075	ACGCGACGCTTTTATCTTTCCCTGTCCCACCAACCATTACCCCGC	1076	0.4637
1076	CGATTCTGGTGCTGTTCATCTCCGCCATTGTGCTCCTACCCTTCA	1078	0.46365
1077	CCGCGACGCTTTTATCCCTAGTCACCTTCTCCCTTATCGCCCCCT	1078	0.46365
1078	CCGCGACGCTTTTATCGCCCATGACCCCTGCACTAACCCCTACAT	1079	0.4636
1079	TGATTGTCGCATCGTCTATCCCCACGCCCGTGCCGTTCTCCCCTA	1082	0.46355
1080	CGATTATTGTGATTTTGATCTCCTCCATATCCCCTTCCATGCTCG	1082	0.46355
1081	CCGCGACGCTTTTATCGCCCACTTCCACTTTCCCGCCTTCTACTT	1082	0.46355
1082	CCTTCGCATCGGCTTTCTCCTTGTCACCCCTGTTCCCCTTGACCG	1084	0.4635
1083	CCTTCGCATAGGCTTTCTCCTCTCTGCCCCTACTCCTCGTGCCTA	1084	0.4635
1084	TGATGGTCGCATCGTCTATCCCCACGCCCGTGCCGTCCTCCCCTA	1085	0.46345
1085	TACTTTCCGTCATGGCACCGCTGCTAACTCCTGTGACGGCCATTG	1086	0.46335
1086	CGATTCTGGTGCTGTTGATCACCGCCATTGTGCTCCTGCCCTTCA	1087	0.46325
1087	CCGCGGCGCTTTTATCACTGTCCTCTATGCCCTCCTCCCTCCTGT	1088	0.4632
1088	CCGCGACGCTTTTATCTATGCCACCTGCCTTCACTTCTGTCACCC	1091	0.46315
1089	CCTTCGCATCGGCTTTATCCCTTATCCTGCCGCTCATCTCTTTCC	1091	0.46315
1090	CGATTGCAGTTACGTTGCTAGACCCCTTGATCACCTCCGTCACCT	1091	0.46315
1091	CCTTCGCATCGGCTTTCTCCATATCCACCTCCTTACCTCCCATGT	1092	0.46305
1092	CGACTCTGGTGCTGTTGATCTCCTCCATTGTGCTCCTACCCTTCA	1093	0.46305
1093	CATTCGCATCGGCTTTCTCCATTTTCACCTTCTCCACCTCGCCAC	1094	0.46305
1094	CGATTATTGTGATTTTGATCTCCACCATACCCCCTTCCCTACTCG	1097	0.463
1095	CGATTGCAGTTACGTCTCCCCTTCCCACCTTATTGCCATTCATAA	1097	0.463
1096	CCTTCGCATCGGCTTTCTCCATATCCTCCTCCTTGCCTCCCATAC	1097	0.463
1097	CGATTATTGTGATTTTGATCTCCTCCATATCCCCTCCCCCACTCC	1098	0.46295
1098	CCGCGCCGCTTTTATCCCTGTACCCGCTGCCCGTATCCCTCCTTG	1099	0.4628
1099	CCTTCTCATCGGCTTTCTCCATCCTCCTGCCTCCCACTCCCATTA	1100	0.46275
1100	CGATTGCAGTTACGTCTCCCCTGCCCACCGTATTGCCATTCATAA	1101	0.4627
1101	CCTTAGCATCGGCTTTCTCCCTGTCACCCCTGTTCCCCTTGACCG	1103	0.4627
1102	CGATTATTGTGATTTTGATCTCCTCCATACCCTCTTCCCTACTCG	1103	0.4627
1103	TTTCAGTCCTTGTGGCTTCCATCACTGTAATTTCATCAGCACTTG	1104	0.46265
1104	CCTTCTCATCGGCTTTCTCCATATCCATCTCCTTACCTCCCATAC	1105	0.4626
1105	CGATTATTGTGATTTTGATCTCCTCCATGCCCCCTTCCCTGCTCT	1107	0.46255
1106	CGATTGCAGTTACGTCCTTTGTCATGCCTATCCTGCTCGCCACCG	1107	0.46255
1107	CCTTCGCATCGGCTTTCTCCTCCCTTTCCCCATCCTCTCTCCCTG	1108	0.4625
1108	CGTTCGCATCGGCTTTCTCCACCACCACCGCCACACTCCCTTCCC	1109	0.46245
1109	AGATTATTGTGATTTTGATCTCCTCCATACCCCCTTCCCTGCTCG	1112	0.4624
1110	CACTACTCTCAGTTCTACCACTCTTTATTTTGGCGACTCCAGCCT	1112	0.4624
1111	CGATTCTGGTGCTGTTGATCTCCTCCATTGTGCTCCTGCCCTTCT	1112	0.4624
1112	CGATTCTGGTGCTGTTGATCTCCGCCATTGTGCTCCTACCATTCC	1113	0.46235
1113	CCTTCGCATCGGCTTTCTCCTTCCTCTTATCCGTCACGTTCATCT	1115	0.4623
1114	CAGCTATCATTGTGACACTAATTATATCGTCCACGTTACTTTCTG	1115	0.4623
1115	CGATTCTGGTGCTGTTGATCTCCGCCATTGTGCTCATGCCCTTCA	1118	0.46225
1116	CGCTTCTGGTGCTGTTGATCTCCGCCATTGTGCTCCTACCCTTCA	1118	0.46225
1117	CGATTCTGGTGCTGTTGATCTCCGCCATTGTGCTCTTGCCCTTCA	1118	0.46225
1118	CGATTATTGTGATTTTGATCTCCCCCATATCCCCTTCCCTACTAG	1119	0.4622
1119	CTTTCTTGACCCTACTGTCCGCCGCTCCGCTATCTTTCTCGGCAA	1120	0.46215
1120	CGATTATTGTGATTTTGATCTCCACCATATCCCCTTCCCTACTCA	1121	0.4621
1121	CGATTCTGGTGCTGTTGCTCTCCGCCATTGTGCTCCTACCCTTCG	1123	0.46205
1122	CGATCCTGGTGCTGTTGATCTCCGCCATTGTGCTCCTACCCTTCG	1123	0.46205
1123	CCTTCGCATCGGCTTTCTCCATATCCACCTCCATACCTCCCATAC	1124	0.46205
1124	CCTTCGCATCGGCTTTCTCCACCCCCGTCTCTTTCTCCTCGTTAC	1126	0.462
1125	CCGCGTCGCTTTTATCCCTGTCCCCTCTACCCGTATCCCTCCTTG	1126	0.462
1126	CGACGCTGGTTTCTCCCTTGTCCCTCTTCTCCTCTTCCTCGCCTA	1127	0.4619
1127	CGATTCTGGTGCTGTTGATCTACTCCATTGTGCTCCTACCCTTCA	1128	0.46185
1128	TAGTTCTTGTGCTGGTGATGGCCACCATTGTACCAGTTATCACGA	1129	0.4618
1129	CCGCGTCGCTTTTATCTTTCCCTGTCCCACCAACCATTACCCCGC	1130	0.46175
1130	CCGCGACGCTTTTATCCCTGTCCCCGCTGCCCGTATCCCCCCTTG	1131	0.4617
1131	TGATGGTCGCATCGTCTATCCCCACGCCCGTGCAGTTCTCCCCTA	1133	0.46165
1132	CCCTTCCCGCTGCATCACTCGCGCCGTCAGTTGCCTCCATGGTCT	1133	0.46165
1133	CCTTCGCATCGGCTTTCTCCATCCTCCTACCTCCCACTCCCATTA	1135	0.4616
1134	CGATTGCAGTTACGTCTCCCCTGCCCACCTTATTGCAATTCATGA	1135	0.4616
1135	CGATTATTGTGATTTTGATCTCCTCCGTACCCCCTTCCCTACTCT	1136	0.46155
1136	CGATTCTGGTGCTGTTGATCTCCGCCATTGAGCTCCTGCCCTTCA	1137	0.46135
1137	TGATGGTCGCATCGTCTATCCCCACGCCCTTGCCGCTCTCCCCTA	1140	0.4613
1138	CGATTATTGTGATTTTGATCTCCCCCATGCCCCCTTCCCTACTCG	1140	0.4613
1139	CCTTCGCATCGGCTTTCTCCACCCCCTTATTGCCTTCCCCATTCC	1140	0.4613
1140	CTATGGTCGCATCGTTGACCCTTGTCCTGCCCCTGTCTCTTTCAA	1141	0.4612
1141	CGACGCTGGTTTCTCCCTTGTCCCTCTTCACCTCTTCCTAGCCTA	1142	0.46115
1142	CGACGCTGGTTTCTCCCTTGCCCCTCGTCCTATCTGTGTTTACCA	1143	0.46115
1143	TGATGGTCGCATCGTCTATCCCCACGCCCGTGACGTTCTCCCCTA	1145	0.4611
1144	CCTTCGCATCGGCTTTCTCCTCTCTGCCCCTACTCCTAGTACCTA	1145	0.4611
1145	CCTTCGCATCGGCTTTCTCCTTCCTCTTATCCGTCCCGTTCATAT	1146	0.461
1146	CACCCTCCTTGCCGCCAATAGCCTCGGTCGTTCTAATATCCACGG	1148	0.46095
1147	CCATTCCGTCTCTCCCCATCCTAGCCTCGACGTTCATATCCATCT	1148	0.46095
1148	CGATTATTGTGATTTTGATCTCCGCCATATCCCCTTCCCTACTCG	1149	0.4609
1149	CGATTATTGTGATTTTGATCTTCTCTTTGCTGCCCCTGACCACAT	1150	0.46085
1150	CGATTATTGTGATTTTGATCTCCTCTATATCCCCTTCCCTACTCG	1151	0.460832
1151	TGATGGTCGCATCGTCAATCCCACTGCCTGCACTGCCCACCGCTA	1153	0.4608
1152	CCGCTTTATAGATCATTACCCTGTTGTCGCCTATGCCGCCATTCC	1153	0.4608
1153	CGATTCTTGTGCTGTTGATCTCCGCCATTGTGCTCCTACCCTTCC	1154	0.4607
1154	CCTTCGCATCGGCTTTCTCCATTTTCACCTTCTCCACCTTGCCAC	1155	0.4606
1155	TTGTGGTCTTGCTTGTCATGATTCCACCGTTGCTTGTGCTCACTG	1159	0.46045
1156	CTATTCTGGTGCTGTTTATCTCCGCCATTGTGCTCCTACCCTTCA	1159	0.46045
1157	AGATTCTGGTGCTGTTGATCTCCGCCGTTGTGCTCCTACCCTTCA	1159	0.46045
1158	CCGCAACGCTTTTATCGTCCATACTGCTATTCCCATTCCCCGCCC	1159	0.46045
1159	CCCTGCTAACGCTCTTGTCGCTACTTCTTGTTTTAGTTCTATTCC	1160	0.4604
1160	CGATTATTGAGATTTTGATCTCCTCCATATCCCCTTCCCTACTCG	1162	0.46035
1161	CCGCGCCGCTTTTATCTTTCCCTGTCCCACCAACCATTACCCCGC	1162	0.46035
1162	TTTTATCGCCAATCGTTCCACTCCTACTGTTTACTTCACCCTCAT	1164	0.46025
1163	CGATTATTGTGATTTTGATCTCATCCATATCCCCTTCCCTGCTCG	1164	0.46025
1164	CGATTATTGTGATTTTGATCTCCCCCATATCCCCTCCCCTACTCT	1165	0.4602
1165	CCACGATTGTAGTTACGTTGCTCCCCTTATCCCCTGCTTTGCCCA	1167	0.46015
1166	CGATTATTGTGATTTTGATCTCCTCCATATCCCCTTCACTACTCG	1167	0.46015
1167	TCCTACTTACATTTCTGTCACCTATTATTCCCGTAGTTGCCTTAC	1168	0.4601
1168	CGATTATTGTGATTTTGATATCCTCCATATCCCCTTCCCTGCTCG	1169	0.46005
1169	CGATTCTGGCGCTGTTGATCTCCGCCATTGTGCTCCTACCCTTCG	1170	0.4599
1170	CGATTATTGTGATTTTGATCTCCCCCATATCCACTTCCCTACTCG	1171	0.45985
1171	TGATGGTCGCATCGTCTATCCCCACGTCCGTGCCGCTCTCCCCTA	1172	0.4598
1172	CCTTCGCATCGGCTTTCTCCATATCCACCTCCTTACCTCCAATAC	1173	0.4597
1173	CGATTATTGTGATTATGATCTCCTCCATATCCCCTTCCCTACTCG	1174	0.45965
1174	CGTTTGCAGTTACGTCTCCCCCATCCTCTGTGCCCGCCTTTGTAG	1176	0.4593
1175	CCTTCGCATCGGCTTTCTCCCTCCTCCTGCCTCCCACTCCCATTA	1176	0.4593
1176	CGATTATTGTGATTTTGATCTCCTCCATACCCCCTTCCCTCCTCG	1177	0.4592
1177	TGATGGTCGCATCGTCTGTCTCCTTCCCCACCACCACCTTGCCTT	1178	0.45905
1178	CGATTGCAGTTACGTCTCCCCTGCCCTCCTTATTGCCATTCATAA	1179	0.4589
1179	CCTTCGCATCGGCTTTCTACATTTTCACCTTCTCCACCTCGCCAC	1180	0.45875
1180	CCTTCGCATCGGCTTTCTCCCCCACTTTCACTCCCCTGCTACCCC	1181	0.4586
1181	CGATTCTGGTTCTGTTGATCTCCGCCATTGTGCTCCTACCCTTCG	1182	0.45835
1182	CCTTCGCATCGGCTTTCTCCATCCCCATCTCTGTCTCCTCGTTGC	1183	0.45815
1183	CGATTGAAGTTACGTTGCTAGTCCCCTTGATCACCTCCGTCACCT	1184	0.4581
1184	CGACATTTACTACCCTACTCTCTGCCCCAATTCCACTTTTAGCCT	1185	0.45805
1185	TGGTGTTAACTGCTGTCCCTTTCCCTACCTTGCCCACGATACCCA	1186	0.4579
1186	CCTTCGCATCTGCTTTCTCCCTGTCACCCCTGTTCCCCTTGACCG	1187	0.4578
1187	CGATTCTGGTGCTGTTGATGTCCGCCATTGTGCTCCTACCCTTCA	1188	0.45775
1188	CGATTGCAGTTACGTCCTTTGTCCTGCCTATCCTGCTCGCCATCG	1189	0.4577
1189	CCTTTTCCGCTGCATCACTCGCGCCGTCAGTTGCCTCCATGGTCT	1190	0.4576
1190	CGATTGCAGTTACGTCTCCCCTGCCCACCTTATTGACATTCATAA	1191	0.45755
1191	CCTTCGCATCGGCTTTCTCCTTCGTCTTATCCGTCCCATTCATCT	1192	0.4573
1192	CGATTCCGGTGCTGTTGATCTCCGCCATTGTGCTCCTACCCTTCG	1193	0.4568
1193	CGCCGATCCCCCTTTCCATGATCTTCATTACTCCAGCCATAACGC	1194	0.4567
1194	CGATTATTGTTATTTTGATCTCCTCCATACCCCCTTCCCTACTCG	1195	0.45655
1195	CCTTCGCATCGGCTTTCTCCTTCCTCTTATCCGTCCCGTTCCTCT	1196	0.4562
1196	CTATGGTCGCATCGTTGACCCATGTCCTGCCCCTGTCTCTCTCAA	1197	0.45615
1197	CGGCGCTGGTTTCTCCCTTGTCCCTCTTCCCCTCTTCCTCGCCTA	1198	0.456
1198	CGATTATTGTGATTTTGATCTCCTCCGTATCCCCTTCCCTACTCC	1201	0.4553
1199	TGGTGTTAACTGCTGTCCCTTTCCCTCCCTTGCCCTCGTTACCCA	1201	0.4553
1200	CCTTCGCATCGGCTTTCTCCATTTTCACCTTCCCCACCTCGCCAC	1201	0.4553
1201	TGATGGTCGCATCGTCTATCCCCACGCCCGTGCCGTTCTCCCCCA	1203	0.4552
1202	CCTTCGCATCGGCTTTCTCCTCCCTATCCATCCCATTTATCCCAA	1203	0.4552
1203	CGATTATTGTGATTTTGATCTTCCCTTTGCTGCCCCTGGCCACAT	1205	0.45455
1204	CGATTATTGTGATTTTGATCTCCCCCATATCCCCTTCCATGCTCG	1205	0.45455
1205	CTATGGTCGCATCGTTGACCCTTGTCCTGCCCCTGTCTCACTCAA	1206	0.45405
1206	TGATGGTCGCATCGTCTACCTCCTTTCCTCCTTCCACTCCATTCT	1207	0.45305
1207	CGATTCTGGTGCTGTTGATCTACTCCATTGTGCTCCTGCCCTTCA	1208	0.45265
1208	CGGCGATTGCAGTTACGTCCCTACCTCTGTCCCTCATGACACCCG	1209	0.438152
1209	TGGTGTTAACTGCTGTCCCCTTCGTATCCCCTTTCCTATTACTGA	1210	0.431062
1210	TGATGGTCGCATCGTCCATCCCACTGCCTGCACTGCCTACCGCTA	1211	0.415349
1211	CCGCGACGCTTTTATCGCCCTTGACCCCTTCACTAACCCCTACAT	1212	0.405377
1212	CCTTCGCATCTGCTTTCTCCTTCATCTTATCCGTCCCGTTCATCT	1213	0.404931
1213	CCGCGCCGCTTTTATCCCTGGCCCCGCTACCCGTATCCCTCCTTG	1214	0.404216
1214	CGATTATTGTGATTTTGATCTCCTCCATATCCCCCTCCCTACTCG	1215	0.400742
1215	CCGCGCCGCTTTTATCCCTAGTCCCTTTTACCCTACTGCCCCTTA	1216	0.400353
1216	CGATTATTGTGATTTTGATCTCCTCCGTATCCCCTTCCCTACTCG	1217	0.391745
1217	CCGCGGCGCTTTTATCACCCATCCCTCTTACCATGACTATCCCTG	1218	0.368915
1218	CTACGGTCGCATCGTTGACCCTTGTCCTGCCCCTGTCTCTCTCAA	1219	0.35491
1219	CCGCGTCGCTTTTATCACTGTCCTCTATGCCCTCCTCCCTCTTGT	1220	0.354354
1220	CCTTCGCATCGGCTCTCTCCCCCTTCACTACCCCGTTGACCTCAA	1221	0.34412
1221	CGACGCTGGTTTCTCCACCCCTATCCCCCTTTCTACTCTCCGTGC	1222	0.333426
1222	CTATGGTCGCATCGTTGACCCTTGTCCTGCCCCTGTCTCTCTTAA	1223	0.325017
1223	CCACGATTGTAGTTACGTTGATCCCCTTATCCCCTTCTTTGACCA	1224	0.323333
1224	TAATACTAATAACGCCAACACTCTCTTTATCGTCCGCCTTATCGT	1225	0.32215
1225	CGATTATTGTGATTTTGATCTCCTCCATACACCCTTCCCTCCTCT	1226	0.3211
1226	TCTCCACGCCATCTATGGTCGCATCGTTGATCTTCCCGCCGTCTC	1227	0.31895
1227	CTATAGCAATTTTTGCAATAACTCCTGCTTTGACCACCCTCGTTC	1228	0.3188
1228	CCGCGCCGCTTTTATCACCTGTCCCCTTGTCTTTCCCATCCCTAA	1229	0.3188
1229	CAATGGTCGCATCGTTGACCCTTGTCCTGCCCCTGTCTCTCTCAA	1230	0.31875
1230	CCTTCGCATCGGCTTTCTCCATATCCCCCTCCTTGCCTCCCATAC	1231	0.3185
1231	TTTCAACCGCGACAGTTCCACTTGTCCTGGTACCGCCATTCTCGT	1232	0.31845
1232	CCGCGGCGCTTTTATCTCTGTCCCTCACCTTCCCTCTCGCGCCCT	1233	0.31815
1233	CTATGATTGTAGTTACTTCCTTCCTCCTCCTCTCTCTATTGCCGT	1234	0.318
1234	CCTTCGCATCGGCTTTCTCCATCACGCTCCCGCTCTCCGCCCCTA	1235	0.318
1235	CGATTATTGTGATTTTGATCTCCTCCATATCTCCTTCCCTACTCG	1236	0.3179
1236	TGGCAGTAACTGCTGTCCTGCTAATCATGCCGTTCACGCTGACCT	1237	0.3178
1237	CGACGCTGGTTTCTCCACCCCTATCCCCCTTTCTGCTCTCCGTAC	1238	0.317731
1238	CATTACTAATCCCGCCTACCTCCTCGCCTATATTTCTTTCATCAA	1241	0.31765
1239	TTTCACCGATACCTACAGTAACTGCAATGCTACCGGTCTCAACGG	1241	0.31765
1240	TAGCACCTGCGTCGGCCATCATAACCTCTCTACCTCTTTCATTCC	1241	0.31765
1241	CTATGGTCGCATCGTTGACCCTTGTCCTGCCCCTGTCTCTCCCAC	1243	0.31755
1242	CGATTATTGTGATTTTGATCTCCTCCATACCCCCTTTCCTACTCG	1243	0.31755
1243	CCTTCGCATCGGCTTTCTCCATATCCAACTCCTTACCTCCCATGC	1244	0.31745
1244	CGATTATTGTGATTTTGATCTCATCCATATCCCCTCCCCTGCTCG	1246	0.3174
1245	CCGCGCCGCTTTTATCGTCCTTCTTCGCCCCTCCCACCACCATTA	1246	0.3174
1246	CGATTGCAGTTCCGTTGCTAGTCCCCTTGATCCCCTCCGTCACCT	1247	0.31735
1247	TGGTAGTAACTGCTGTCCTGCTAATCATGCCGTTCACGTTGACCT	1248	0.3173
1248	CGATTATTGTGATTTTGATCTCCTCCATACCCCCTCCCCTACTCT	1249	0.31725
1249	CGATTATTGTGATTTTGATCTCCCCCATATTCCCTTCCCTACTCG	1250	0.3172
1250	AGGTAGTAACTGCTGTCCTGCTAATCATGCCGTTCACGCTGACCT	1251	0.3171
1251	CGATTCTGGTGCTGTTGACCTCCGCCATTGTGCTCCTACCCTTCC	1252	0.3168
1252	CTATTCTGGTGCTGTTGATCTCCGCCGTTGTGCTCCTACCCTTCA	1253	0.3168
1253	CCGTCGCGTCTGCCACGATTCTGGTCTTCCTGATGTTCACACCAT	1256	0.31645
1254	AGATTCTGGTGCTGTTGATCTCCGCCATTGTGCTCCTACACTTCA	1256	0.31645
1255	TAACTTTCACCGCTCTCTCACCCTCCTCTATTGCACTGGCCATAC	1256	0.31645
1256	TGATGGTCGCATCGTCTATCCCCACTCCCGTGCCGTTCTCCCCTA	1257	0.3164
1257	CGATTGCAGTTACGTCTCCCCTGCCCACCTTATTCCCATTCATAT	1258	0.31635
1258	TCGTCACGGTTCCTGTAGCATTATCCGTCTTGACCTCGATTCTGA	1259	0.3163
1259	CTATGGTCGCATCGTTGATCCTTGTCCTGCCCCTGTCTCTCTCGA	1260	0.31625
1260	CGATTGCAGTTACGTCTCCCCTGCACACCTTATTGCCATTCATAA	1262	0.3162
1261	CCGCGACGCTTTTATCGCCCTTGACCCCTGCACTACCCCCTACAT	1262	0.3162
1262	CGTTTTTGTCCTTCACGACGCTATTCTCTATGGCATCCGTCTTTT	1263	0.3161
1263	TAACACTCTCAATCGTACCCATGTCGACTGCACTTCCGCCTTTAC	1266	0.31605
1264	CCCTCTCGGCCACACTGGTGGTTATTATATCGACCTTTGTTTTGC	1266	0.31605
1265	CGATTATTGTTATTTTGATCTTCACTTTGCTGCCCCTGACCATAT	1266	0.31605
1266	CCGCGGCGCTTTTATCCCCCATCCCTCTTACCATGACTATCACTG	1267	0.315967
1267	CCTTCGCATCGGCTTTCTCCACCCCACTGATGCCTTCCCCATTCC	1268	0.31595
1268	CCGTGCTTCCGCTAATGGCTCTGGTCATAATCGCTGTCCTGACTT	1269	0.3159
1269	CGATTCTGGTGCTGTTGATCTACGCCATTGTGCTCCTACCCTTCT	1270	0.3158
1270	TGCCATTAACTCCACTCCCGGCTCCCGTATCGCCCTTCATACCTG	1271	0.31575
1271	CGATTCTGGTGCTGTTGATCTCCGCAATTGTGCTCCTACCCTTCC	1272	0.3157
1272	CCTTCGCATCGGCTTTCTCCCTGTCACCCATGTTCCCCTTGACCG	1273	0.31565
1273	CCGCGCCGCTTTTATCCCTAGTCCCTTTTACCCTACCTCCCCTTA	1274	0.31565
1274	CTATGGTCGCATCGTTGACCCTTGTCCTGCCCCTGTCGCTCTCAA	1275	0.31555
1275	TGGTAGTAACTGCTGTCCTGCTACTCATGCCGTTCACGCTGCCCT	1279	0.31555
1276	TAACAATTACCCCGGCGATCGCCCTCCCTGTTCTACCCACGACAA	1279	0.31555
1277	CCGCGCCGCTTTTATCCCTAGTCCCTTTTACCCTCCTTCCCCTTG	1279	0.31555
1278	TGCCCGCCCTCTCATCCCTTCCCATACTAATAATTATATCCCTTC	1279	0.31555
1279	CGGTTATTGTGATTTTGATCTCCCCCATATCCCCTTCCCTACTCG	1280	0.31555
1280	CGATTCTGGTGCTGTTGATCTCCGCCTTTGTGCCCCTACCCTTCA	1282	0.3155
1281	TGGTGTTAACTGCTGTCCCTTTCCCTACCTTGCCCTCGACACCCA	1282	0.3155
1282	CCTTCGCATCGGCTCTCTCCCTGTTTGTGTCCTTTCTGCCGCTCT	1285	0.31545
1283	CGATTATTGTGATTTTGATCTTCACTTTGCTGCCCCTGCCCACAC	1285	0.31545
1284	TTGCGGTGCCATTCTCAGTAGTATTTGCAGCCTTAGTACCGGTAG	1285	0.31545
1285	TGCCATTCGCCATCGCTTCCCTATCTCCCGCGGCACCCCCCGTTG	1286	0.3154
1286	CGATTCTGGTGCTGTTGATCTCCGCCCTTGTGCTCCTACCCTTCG	1290	0.31535
1287	CTATTATTGTGATTTTGATCTTCATATCCCTGCCTACCACCACAA	1290	0.31535
1288	TTATGGCTTCCACAACCTTTCTTATATCTATACCTATTCCAGTTC	1290	0.31535
1289	CAATTATTGTGATTTTGATCTCCTCCATATCCCCTTCCCTACTCG	1290	0.31535
1290	CGATTATTGTGATTTTGATCTACCCCATATCCCCTTCCCTACTCG	1292	0.31535
1291	CGATTGCAGTTACGTCCTTTGTCCTGCATATCCTGCTCGCCACCG	1292	0.31535
1292	CGATTGCAGTTACGTCTCCCTTTATCCTGCCCACTTCCCTAGTGC	1293	0.3153
1293	CCGCGGCGCTTTTATCTTCCCCAGTGCCCCTGCTGTCACCCACAA	1295	0.31525
1294	CGATTCTGGTGCTGTTGATCTCCGCCATTGTGTTCCTACCCTTCG	1295	0.31525
1295	CCTTCGCATCGGCTTTCTCCATATCCACCTCCTTACCTCTCATAC	1296	0.3152
1296	CCTTCGCATCGGCTTTCTCCCTATCCACCTCCTTACCTCCCATAC	1297	0.3151
1297	CACCTATTTCAGCCATCACTTCCACTTCTCTGCCCCCTCCCTTCA	1298	0.31505
1298	CGATTATTGTGATTTTGATCTCCCCCATATCCACTTCCCTGCTCG	1300	0.315
1299	CGATTCTTGTGCTGTTGATCTCCACCATTGTGCTCCTACCCTTCA	1300	0.315
1300	CGATTATTGTGATTTTGATATTCCCTTTGCTGCCCCTGACCACAT	1301	0.31495
1301	TGGTAGTAACCGCTGTCCTGCTAATCATGCCGTTCACGCTGACCT	1302	0.3149
1302	CGATTATTGTGATTTTGATCTCCTCCATATCCCCTTCCCTGCCCT	1303	0.31485
1303	CGATTCTGGTGCTGTTGATCTCCGCCATTGTGCTCGTGCCCTTCA	1305	0.31485
1304	CGATTATTGTGATTTTGATCTTCACTTTGCTGCCCCTGACCACTT	1305	0.31485
1305	CGACGCTGGTTTCTCCCTTGTCTCTCTTCACCTCTTCCTCGCCTA	1306	0.31485
1306	CGACTATTGTGATTTTGATCTCCTCCATATCCCCTTCCCTACTCG	1308	0.3148
1307	CGATTATTGTGATTTTGATCTCCTCCATATCCCCTCCCCTCCTCG	1308	0.3148
1308	CGATTCTGGTGCTGTTAATCTCCGCCATTGTGCTCCTGCCCTTCA	1311	0.31475
1309	TCCCCATACTATTGTTGTCGCCTCTGCCGCCATCTACTCCTTCTA	1311	0.31475
1310	CCTTCGCATCGGCTTTCTCCTTCCTCTTATCCGTCCCGGTCATCC	1311	0.31475
1311	AGATTATTGTGATTTTGATCTCCTCCATATCCCCTCCCCTACTCG	1312	0.31475
1312	CCTCCACCTCAGCAGTAATAACCCTTACTTCTCCCCTGGCCCTTC	1315	0.31465
1313	CGATTCTGGTGCTGTTGATCTCCTCCATTGTGCCCCTCCCCTTCA	1315	0.31465
1314	CCTTCGCATAGGCTTTCTCCTTCCTCTTATCCGTCCCGTTCATCT	1315	0.31465
1315	CCGCGACGCTTTTATCTTCCCCTGTCCCACCAACCATTACCCCGC	1316	0.3146
1316	CGATTCTGGTGCTGTTGATCTCCTCCATCGTGCTCCTACCCTTCA	1317	0.31455
1317	CGATTATTGTGATTTTGAACTCCTCCATATCCCCTTCCCTACTCG	1318	0.3145
1318	CCGCGACGCTTTTATCCCTGTACCCGCTACCCGTATCCCTCCTTG	1320	0.31445
1319	CGATTCTGGTGCTGTTGATATCCGCCATTGTGCTCCTACCCTTAA	1320	0.31445
1320	CCTTCGCATCGGCTTTCTCCATATCCACCTCCTTACATCCCATAC	1321	0.31445
1321	TCCCAGTAATGCCCATCCCTTTCTCGATGACAGCCCCCGCCCCGA	1323	0.31435
1322	CGACGCTGGTTTCTCCATTGTCCCTCTTCACCTCTTCCTCGCCTA	1323	0.31435
1323	CCTTCGCATCGGCTTTCTCCATCCCCGTCTCTGTCTCCTCGTTAC	1324	0.3143
1324	CGATTCTGGTGCTGTTGATCTCCTACATTGTGCTCCTACCCTTCA	1325	0.31425
1325	CCTCTGCTGCGGTAACCGCGCCCGTACCCGTTGCTTCTACTGTCG	1326	0.3142
1326	CGATTATTGTGATTTTGATCTCCTCCATATCCCCTTCACTACTCT	1327	0.31415
1327	CCTTCGCATCTGCTTTCTCCATTTTCACCTTCCCCACCTCGCCAC	1329	0.3141
1328	CCTTCGCATCGGCTTTCTCCATGCCCATCTCCTTACCTCCCATAC	1329	0.3141
1329	CGATTATTGTGATTTTGATCTTCCCTTTGCTACCCCTGACCACAT	1330	0.31405
1330	CGATTATTGTGATTTTGATCTACTCCATATCCCCTTCCCTGCTCG	1334	0.314
1331	TGGTAGTAACTGCTGTCCCCTTCGCTTTCATACTCTCCCTCCTCG	1334	0.314
1332	TGGTAGTAACTGCTGTCCTGCTAACCATGCCGTTCACGCTGACCT	1334	0.314
1333	CGATTATTGTGATTTTGATCTCCTCCATATCCCATTCCCTACTCT	1334	0.314
1334	CCGCGACGCTTTTATCACCCCTGCTTACCCCTACTCCCTTTTCAA	1336	0.31395
1335	CCTTCGCATCAGCTTTCTCCCTGTCACCCCTGTTCCCCTTGACCG	1336	0.31395
1336	CCGCGGCGCTTTTATCTGTCCTAGTCCCCCTCGTAGTCCCCACGT	1337	0.3139
1337	TGGTGCTAACTGCTGTCCCTTTCCCTACCTTGCCCTCGATGCCCA	1340	0.31385
1338	CCGCGACGCTTTTATCTTTCCCTGTCCCACCACCTATTACCCCGC	1340	0.31385
1339	TGGTAGTTACTGCAGTCCTCCTACCCTCCCCGTCTGTGTTCACCA	1340	0.31385
1340	CGGCGCTGGTTTCTCCTTTCCCTCTCCCCACTATCACCCCCTTCG	1342	0.3138
1341	CGATTCTGGTGCTGTTGATCTCCGCCCTTGTGCTCCTGCCCTTCA	1342	0.3138
1342	CCGTCGCATCGGCTTTCTCCATATCCACCTCCTTACCTCCCATCC	1343	0.31375
1343	CCGTCTCTCTTTCAATACTTTTTTTTACAACCATGATTGCCGCGA	1344	0.3137
1344	CTATGGTAGCATCGTTGACCCCATTCCTCTTCCCATCTGTGCCCG	1345	0.31365
1345	CGATTCTGGTGCTGGTGATCTCCGCCATTGTGCTCCTACCCTTCG	1348	0.31365
1346	CCGTCACGATTGTAGTTACGTTGCCGATCGTCCCATCCACGCCAC	1348	0.31365
1347	CCTTCGCATCGGCTTTCCCCATTTTCACCTTCTCCACCTCGCCAC	1348	0.31365
1348	TGGTAGTAACTGCTGTCCTGCTAATCATGCCGTTCACGCTGATCT	1349	0.3136
1349	TGATGGTCGCATCGTCCATCTCTACCTTCCCTGTATCCCCGTTAA	1350	0.31355
1350	CGATTCTGGTGCTGTTGATCTCCGCCATTGTGCTCCTACCCTTTG	1351	0.31355
1351	TGGTAGTAACTGCTGCCCTGCTGCTCTCTGCTCTGACTGCTTCCC	1355	0.31345
1352	CCTTCGCATCGGCTTTCTCCTCTCTGCCCCTACTCCTCGTGCATA	1355	0.31345
1353	TAGCGTCTCCAATGACCCCTGCTCTGGCTCTGCTGCTCGCCCTTT	1355	0.31345
1354	CCTTCGCATCGGCTTTCTCCATTTTCACCCTCTCCACCCCGCCAC	1355	0.31345
1355	CCATCGTAGTGATTCTCGTTCCTGTAGTGATTATGGCTTCTCTTT	1361	0.3134
1356	CTATGGTCGCATCGTTGACCCTTGTCCTGCCCATGTCTCTCCCAA	1361	0.3134
1357	CCTTCGCATCGGCTTTCTCCTTCATCCTATCCGTCCCGGTCATGT	1361	0.3134
1358	CCGCGCCGCTTTTATCGTTCACTGTCCCGCTCCCCCTCGTATTCC	1361	0.3134
1359	CGATTGCAGTTACGCCTCCCCTGCCCACCTTATTGCCATTCATAA	1361	0.3134
1360	CCTTCGCATCGGCTCTCTCCATCACGCCCCTTCCTCTATCCTCCC	1361	0.3134
1361	CGATTGCAGTTACGTCTCCCCCATCCTCTGTGCCCGCCTTTGTCG	1363	0.31335
1362	CGATTGCAGTTACGTCTCCCCTATCCTCTGTGCCCGCCTTTGTAG	1363	0.31335
1363	CCCTCGCATCGGCTTTCTCCACCCCCATCTCTGTCTCCTCGTTAC	1364	0.31335
1364	CCATTACTCCTGTAGTACTTTTGATACTTTCCCTACTGACCATTG	1365	0.3133
1365	TCCTCCCGATGGTTCCACTCGCCATTGCCTTCGCTCTGTTGACAA	1367	0.31325
1366	CGATGATTGTAGTTACTTCCTTCCTCCTCCTCTCTCTATTGCCGC	1367	0.31325
1367	CGATTATTGTGATTTTGATCTCCTCCATATCCCCCTCCCTGCTCG	1368	0.31325
1368	CGATTATTGTGATTTTGACCTCCTTCCCCCCGACACTACTCCTGT	1370	0.3132
1369	CAATTATTGTGATTTTGATCTCCTCCATATCCCCTTCCCTGCTCG	1370	0.3132
1370	CCGCGACGCTTTTATCCCTGCCCGTGATTACTCTATCCACCCTCA	1372	0.31315
1371	CGATTCTGGTGCTGTTGATCTCCGCTATTGTGCTCCTACCCTCCA	1372	0.31315
1372	CACCTCTAGCTTTGCCATTTATCACTATACTCGCGACAGCTGTCC	1377	0.31305
1373	TTCCCTCGTCCGCTATATCTGCGTTATTCCCTTCCACATCCCTTC	1377	0.31305
1374	CGATTCTGGTGCTGTTGATCTCCTCCATTGTGCTACTACCCTTCC	1377	0.31305
1375	CGATTCTGGTGCTGTTGATCTCCGCCACTGTGCTCCTACCCTTCC	1377	0.31305
1376	CTATGGTCGCATCGTTGATCCTTGTCCTGCCCCTGTCTTTCTCAA	1377	0.31305
1377	CGATTCTGGTGCTGTTGATCTCCGCCATTGCGCTCCTGCCCTTCA	1379	0.3129
1378	CCTTCGCACCGGCTTTCTCCATATCCACCTCCTTACCTCCCATAC	1379	0.3129
1379	CGATTCTGGTGCTGTTGATCTACGCCATTGTGCTCCTACCCTTCC	1380	0.31285
1380	CCTTCGCATCGGCTTTCTCCCTGTCACCCCTGTTCCCCATGACCG	1381	0.31275
1381	CAGTATCCCCCGTTGCTACATTTTCCGTACTTGTGATACTCTTCG	1383	0.3127
1382	TACCCACCGTAGTTCCCGTCTTAACGGCAGTAATACTTCCCACCT	1383	0.3127
1383	CCTTCGCATCGGCTTTCTCCACCCCACCAATGCCTTCCCCATTCC	1385	0.3127
1384	CGATTATTGTGATTTTGACCTCCTCCATATCCCCTTCCCTACTCT	1385	0.3127
1385	CATCCCTCCCTCTGGCACTAGTGGTCTTGCTTCCTCCGACCGTAC	1392	0.31265
1386	CAATGGTAACAACTCTATCATCTTTGTTTGTGTCACTTTCGTTAG	1392	0.31265
1387	CCTTCGCATCGGCTTTCTCCCTCATCCTACCCGTCCCGTTCATCT	1392	0.31265
1388	TTTTAGCTATCATCGCGACGGTCTCCTCCACGGCTGCACCGACCA	1392	0.31265
1389	TAGCTGTCTTTTTGGCAGCTGCTTTACCAGTACCGACCTTTCCAG	1392	0.31265
1390	CTATGGTCGCATCGTTGACCCTTGTCCTGCCCCTGTCTCGCTCAA	1392	0.31265
1391	CGATTCTGGTGCTGTTGATCTCCACCATTGCGCTCCTCCCCTTCA	1392	0.31265
1392	TCGTTGTTACTTTTTTTTCCCTTTCTTCCCCTTTTTCCCCTTTAT	1393	0.31265
1393	TGGTGTTAACTGCTGTCCCTCTCCCTACCTTGCCCTCGATGCCCA	1394	0.3126
1394	CCTTCGCATCGGCTTTCTCAATCCTCCTGCCTCCCACTCCCATTA	1395	0.3126
1395	CTATGGTCGCATCGTTGATCTCCCTCCCTACCTTCCTACCCGTGC	1398	0.31255
1396	TCTCAATATCAATAGCCCTTTTGGTTGTACTGACTACACCGCCTC	1398	0.31255
1397	ACTTCGCATCGGCTTTCTCCATATCCACCTCCTTACCTCCCACAC	1398	0.31255
1398	CCGTCGCATCGGCTTTCTCCACCACCACCGCCACACTCCCTTCCC	1399	0.31245
1399	CGATTCTGGTGCTGTTGATCTCCGCCACTGTGCTCCTACACTTCA	1403	0.31245
1400	CGATTTCAGTTACGTCTCCCCTGCCCACCTTATTGCCATTCATAA	1403	0.31245
1401	CGATCATTGTGATTTTGATCTCCCCCATATCCCCTTCCCTACTCG	1403	0.31245
1402	CGATTCTGGTGCTGTTGATCTCCGCCATTGTGCTCCTACCCTTAC	1403	0.31245
1403	CGACGCTGGTTTCTCTCGTCCTCCCACTGACCCCATCCCCTCCGT	1404	0.3124
1404	TTTTTCCTCCCCTCACATTAATATTCGTCGTTGTTGCTCCTATGA	1405	0.3124
1405	CCACGATTGTAGTTACGTTGATCCCCTTATTCCCTTCTTTGCCCA	1407	0.31235
1406	CTATGGTCGCATCGTTGACCGTTGTCCTGCCCCTGTCTCTCTCAA	1407	0.31235
1407	CCTTCGCATCGGCTCTCTCCACCACCACCGCCACACTCCCTCCCC	1409	0.31235
1408	CGATTATTGTGATTTTGCTCTTCCCTTTGCTGCCCCTGACCACAT	1409	0.31235
1409	CGACGCTGGTTTTGCTAGTCCCCTTCATCCCCGTGCTGTTCGCCA	1410	0.3123
1410	CGATTCTGGTGCTGTTGATCTCCGCCATTGTGATCCTGCCCTTCA	1412	0.31225
1411	CCGCGCCGCTTTTATCCCTGTCCCCGCTGCCCGTATCCCTCCTTA	1412	0.31225
1412	CGATTATTGTGATTTTGATCTTCACTTTGCTGCCCCTGTCCACAT	1413	0.3122
1413	CGATTATTGTGATTTTGATCTCCTACATACCCCCTTCCCTGCTCG	1417	0.31215
1414	CGATAATGTTGACCACACTGTCCACCTTTCCTGCAGCGCCCTCGT	1417	0.31215
1415	CCGCGACGCTTTTATCGCCCACATCCACCTTGTTCGTCTCCCCCC	1417	0.31215
1416	CGATTCTGGTGCTGTTGCTCTCCGCCATTGTGCTCCTACCCTTCC	1417	0.31215
1417	CCGCGACGCTTTTATCGCCCTTGACCCATGCACTAACCCCTACAT	1419	0.3121
1418	CCGCGCCGCTTTTATCACCACTGTCCTCTTCCTCCACCTCCCTCC	1419	0.3121
1419	CCGCGACGCTTTTATCACCACTGTCCACTTCCTCCTCCACCCTCC	1420	0.3121
1420	CCTTCGCATCGGCTTTCTCCATTTTCCCCTTCTCCACCTCGCAAC	1424	0.31205
1421	CGATTCTGGTGCTGTTGATCTCCGCCATTGTGCTCCTGCCCATCA	1424	0.31205
1422	CGATTTCAGTTACGTTGCTAGTCCCCTTGATCACCTCCGTCACCT	1424	0.31205
1423	CCGCGGCGCTTTTATCTTTCCCTGTCCCACCATCCATTACCCCGC	1424	0.31205
1424	CGATTATTGTGATTTTGATCTCCTCCATATCCCCTTCCCCACTCT	1425	0.312
1425	CGATTGCAGTTATGTTGCTAGTCCCCTTGATCACCTCCGTCACCT	1428	0.31195
1426	CGATTATTGTGATTTTGATCTTCATATCCCTACCTACCACCACAC	1428	0.31195
1427	CGATTCTGGTGCTGTTGATATCCGCCATTGTGCTCCTACACTTCA	1428	0.31195
1428	CGATTGCAGTTACGTCTCACCTGCCCACCTTATTGCCATTCATAA	1429	0.3119
1429	TGCTACTCCTTGCACCCGCAATCCTCTCGTTCGTACCTCTGTCAA	1430	0.31185
1430	CGATTGCAGTTACGTCTCCCTTTTTCCTGCCCACTTCCCTAGTAC	1431	0.31185
1431	ATATGGTCGCATCGTTGCCCCTTGTCCTGCCCCTGTCTCTCTCAA	1432	0.3118
1432	CTACGTTGTCGCCTCTGCCGCCATCCATCTCCCCGTTCCCCTCAA	1433	0.31175
1433	CGATTATTGTGATTTTGATCTTCCCTTTGCTGCCCTTGACCACAT	1434	0.3117
1434	TAATGGTCGCATCGTCTATCCCCACGCCCGTGCCGTTCTCCCCTA	1437	0.3117
1435	CGATTATTGTGATTTTGATCTCCTCCATATCCCCTCCCCTCCTCC	1437	0.3117
1436	CGACGCTGGTTTCTCCTTTCCCTCTCTCCACTATCCCCCCCTTCG	1437	0.3117
1437	TGCCTCCAGTGGCAACACCAGTATTCACTTCTTTGCCAATAGTGA	1442	0.31165
1438	CCGCGACGCTTTTATCCTCCACGCCTGCTCTTGTCCTGTCACCAC	1442	0.31165
1439	CCTTCGCATCGGCTTCCTCCTTCCTCTTATCCGTCCCGTTCATCT	1442	0.31165
1440	CCTTCGCATCGGCTTTCTCCATGTCCACCTCCTTGCCTCCCATAC	1442	0.31165
1441	CCTTCGCATCGGCTTTCTCCCCCTTCACTACCCCGGTGCCCTCAA	1442	0.31165
1442	TATCTATTGCAGTTACGTTCTCCATCCTTCCTTCCCTGTCGTCCA	1448	0.3116
1443	CCGCGCCGCTTTTATCTTTCATCCTGCCTTCATTGCTTACCTTAG	1448	0.3116
1444	CCTTCGCATCGGCTTTCTCCATATCAACCTCCTTACCTCCCATGC	1448	0.3116
1445	CTGTACCAATCTTCTCGCCGGTTTTGCCTTCACCGTCCACTACTT	1448	0.3116
1446	CGCTCATAATTTCGGTTTTGACAGTAACAACTCCTACTACTCCAG	1448	0.3116
1447	TGCCCTCGATCCTGGTCACCCCGGCAGTCATAACACTACTAACCG	1448	0.3116
1448	CGTCTCCCGTCCCGATACTCACCGCAGCGGTCCTGCTACCGACAT	1450	0.31155
1449	TGGTAGTAACTGCTGCCCTGCTAATCATGCCGTTCACGCTGACCT	1450	0.31155
1450	CCTTCGCATCGGCTGTCTCCCCGCTCCTGCCCGCGTTCCCCGTTG	1451	0.31155
1451	TATTGGTCATAGTATCCATTATCTCACCGTTCCCTATACCCCTTA	1453	0.3115
1452	CTATCCTACTATTATTACTAGCGCCTGTTTCAATGACAGCGACAA	1453	0.3115
1453	CGATTCTGGTGCTGTTGATCTCCGCCATTGTGCTCCTGCGCTTCA	1457	0.31145
1454	CCACGATTGTAGTTACGTTGATCCCCTTATCCCCTCCTTTGACCA	1457	0.31145
1455	TGGTAGTAACTGCTGTCCTGCTTATCATGCCGTTCACGCTGACCT	1457	0.31145
1456	TGTTATCTATCTCTGCCTTCCTAACACTTATTCCAACGGTCGCAC	1457	0.31145
1457	CTATGGTCGCATCGTTGACCCTTATCCTGCCCCTGTCTCTCTCAA	1458	0.3114
1458	CGATTCTGGTGCTGTTGATCTCCGTCATTGTGCTCATACCCTTCA	1459	0.31135
1459	CCGCGACGCTTTTATCCCTGGCCCCGCTACCCGTATCCCTCCTTG	1464	0.3113
1460	CGGTAGTAACTGCTGTCCTGCTAATCATGCCGTTCACGCTGACCT	1464	0.3113
1461	CGTTAACTCCTCCGGCATCTCTAGTAATGTTGCCATCCCCTTCTC	1464	0.3113
1462	CAATTCTGGTGCTGTTTATCTCCGCCATTGTGCTCCTACCCTTCA	1464	0.3113
1463	CAATACTATCCTTTGTGCCGTTCGCCATCGCTATAACTCCCGTTA	1464	0.3113
1464	CCGCGACGCTTCTATCATCTGTCCTGCCTGTGTCCCCTCCCTCGC	1468	0.31125
1465	CCTTCGCATCGGCTTTCTCCATGTTCACCTTCTCCACCTCGCCAC	1468	0.31125
1466	TTGCCACGGCACCGACCCTAATTGCCCCGTTCGTACTTTCTCCGT	1468	0.31125
1467	TCACGATTGTAGTTACGTTGACCATCCCCACGTTCGTCTCCTCTG	1468	0.31125
1468	CGATTCTGGTGCTGTTGACCTCCTCCATTGTGCTCCTACCCTTCA	1470	0.3112
1469	CTATGGTCGCATCGTTGACCCTTGTCCTGGCCCTGTCTCTCTCAA	1470	0.3112
1470	CGATTCTGGTGCTGTTGATCCCCGCCATTGTGCTCCTACCCTTCG	1471	0.3112
1471	CGATTCTGGTGCTGTTGATCGCCGCCATTGTGCTCCTACCCTTCA	1472	0.31115
1472	CCTCTCTGGTCCTCTTGCTCGTTGTAGTGACCTTGACTCCGATGT	1475	0.31115
1473	ACTTCGCATCGGCTTTCTCCTCTCTGCCCCTACTCCTCGTACCTA	1475	0.31115
1474	TGGTAGTAACTGCTGTCCTGCTGGTCATGCCGTTCACGCTGACCT	1475	0.31115
1475	CCTTCGCATCGGCTGTCTCCACCACCACCGCCACACTCCCTTCCC	1477	0.3111
1476	CGATTCTGGTGCTGTTGATCTCCGTCATTGTGCTCCTACCCTTCG	1477	0.3111
1477	CGATTCTGGTGCTGTTGATATCAGCCATTGTGCTCCTACCCTTCA	1481	0.31105
1478	CCGCGACGCTTTTATCATCTGTCCTGCCTGTGTCCCTTCCCTTGC	1481	0.31105
1479	CGACGCTGGTTTCTCCAATCCCATCCTTCCCCCCTCCTCCTACCA	1481	0.31105
1480	CCATTGTACCTTTCTCAGTCTCTCTTACCTTCACTACGACGTTGA	1481	0.31105
1481	CCGCGGCGCTTTTATCTTCCCCAGTGCACCTGCTGTCACCCACAA	1484	0.311
1482	CCTTCGCATCGGCTTTCTCCTTCATACTATCCGTCCCGTTCATCT	1484	0.311
1483	CGATTGCAGTTACGTCTCCCCTGCCCACCGTATTGCCATTCATAT	1484	0.311
1484	TATCGATTGCAGTTACGTTCTCCATCCTTCCTTCCCTGTCGTCTA	1485	0.311
1485	CCCTCCCAGTATTAACTCTTCCAGTGTCGCCGTTATTACTATCTT	1487	0.31095
1486	CGATTCTGGTGCTGTTGATCTCCGCCATTGTGCTCCTGTCCTTCA	1487	0.31095
1487	CCTTCGCATCGGCTTTCTCCATATCCACCTCCTTACCTCCCATTC	1488	0.31095
1488	CCTTCGCATCGGCTTTCTCCATTTTCACCTTGTCCACCTCGCCAC	1489	0.3109
1489	CAGCCGTGATTCTGCCCATCTTCTCATTTTTCGCATTTACACCAT	1492	0.3109
1490	CTATGGTCGCATCGTTGATCCTTGTCCTGCCCCTGTCTCTCTAAA	1492	0.3109
1491	CCTTCGCATCGGCTTTCTCCATATCCATCCCCTTACCTCCCATGC	1492	0.3109
1492	CGATTCTGGTGCTGTTTATCTCCGCCATTGTGCTCCTCCCCTTCA	1493	0.31085
1493	TGGTGTTAACTGCTGTCCCTTTCCCTACCTTGCCCTCGATACCCG	1497	0.31085
1494	CCTTCGCATCGGCTTTCTCCTTCCTCTTATCCGTCCAGTTCATCT	1497	0.31085
1495	CGATTCTGGTGCTGTTGATCTCCGCCATTGTGCTCCTACTCTTCG	1497	0.31085
1496	CCGCGACGCTTTTATCTGTGCCTGTGTCCCCTTTCCCGTCTACCA	1497	0.31085
1497	CCGCGACGCTTTTATCTTTACCTGTCCCACCAACCACTACCCCGC	1498	0.3108
1498	TGCCCGCGATTGCAGTTACGTCTCCGCCCTCCATGTCCCCACTAC	1499	0.31075
1499	TGGTGTTAACTGCTGTCACTTTCCCTACCTTGCCCTCGATACCCA	1500	0.31075
1500	CGATTGCAGTTACGTTGCTAGTCCCCTTGATCACCTCCGTCACAT	1501	0.31075
1501	CTATGGTCGCATCGTTGACCCTAGTCCTGCCCCTGTCTCTCTCAA	1502	0.310745
1502	TCGTAGCTACAGTGGCGTCCACTCCAATCCTGCTACTAACACTTG	1506	0.3107
1503	CAGTCTTGCCTATTCTTATTGTTGTCTTCTCTGCCACATCTGTCC	1506	0.3107
1504	CCGCGCCGCTTTTATCCCTGTCCCCGCTGCCCGTGTCCCTCCTTG	1506	0.3107
1505	TAGTCCTGCCATCAGCACTTGTTGCGCTTGTTCTCCCTCTTGTCC	1506	0.3107
1506	CGATTGCGGTTACGTTGCTAGTCCCCTTGATCACCTCCGTCACCT	1507	0.31065
1507	CCTTCGCATCGGTTTTCTCCTTCCTCTTATCCGTCCCGGTCATCT	1512	0.31065
1508	CGATTGCAGTTACGTCTCCCCTGCCCACCTTATTACCATTCATAA	1512	0.31065
1509	TCCTTCCAGTAGTATTCTTTCTGATGGCCCTCGTTACCACCGTTC	1512	0.31065
1510	CGATTCTGGTGCTGTTGATCTCCTCCGTTGTGCTCCTGCCCTTCA	1512	0.31065
1511	CGATTATTGTGATTTTGACCTCCTTCCCCCCGACACTACCCCTAT	1512	0.31065
1512	CCTTCGCATCGGCTCTCTCCTCTCCCCTGCCTGTGGTGCCCCCCC	1514	0.3106
1513	TCTCGGCCCCTGTACCTTCGTCGATCCCGCTTATCCTGATCGCGG	1514	0.3106
1514	CGATTATTGTGATTTTGATCTTCACTTTGCTGCCCCTGACCACGT	1515	0.31055
1515	TGGTGTTAACTGCTGTCCCTCTCCCTACCTTGCCCTCGATACCCA	1516	0.31055
1516	CTATGGTCGCATCGTTTACCCTTGTCCTGCCCCTGTCTCTCCCAA	1521	0.3105
1517	CCGCGACGCTTTTATCTATACCACCTGCCTTCACTTCTGTCATCC	1521	0.3105
1518	CGATTATTGTGATTTTGATCTCCTCCATATCCCCTACCCTACTCT	1521	0.3105
1519	TGGTGACAATAACGTTGGTAACGGCCTTTCTGGCGGCTACTTCGT	1521	0.3105
1520	CGATTCTGGTGCTGTTGATCTCCGCCCTTGTGCTGCTACCCTTCA	1521	0.3105
1521	TGATGGTCGCATCGTCTATCCCCACGCCCGTGCCGTTGTCCCCTA	1524	0.31045
1522	CTATGTCGACTCTGCCGCCATCTACCTCCACCTCCTTCCTCTCTT	1524	0.31045
1523	TCCCAGCTATCATAACGGCGACAGCATCATTATCTTCTCTCGCTT	1524	0.31045
1524	CGATTCTGGTGCTGTTGATATCCGCCGTTGTGCTCCTACCCTTCA	1528	0.3104
1525	CGATTATGGTGCTGTTGATCTCCGCCATTGTGCTCCTACCCTCCA	1528	0.3104
1526	TGGTAGTAACTGCTGTTCTGCTAATCATGCCGTTCACGCTGACCT	1528	0.3104
1527	CCTTCGCATCGGCTTTCTCCCCGTCACCCCTGTTCCCCTTGACCG	1528	0.3104
1528	CGATTCTGGTGCTGTTGATCTCCGCCTTTGTGCTCCTGCCCTTCG	1532	0.31035
1529	CCTTCGCATCGGCTTTCTCCTCTCTGCCCCTACTCCTCGTCCCTA	1532	0.31035
1530	CGATTGCAGTTACGTCTCCCCTGCCCACCTTATTGCCATTCCCAA	1532	0.31035
1531	TGGTGTTAACCGCTGTCCCTTTCCCTACCTTGCCCTCGATACCCA	1532	0.31035
1532	CGGTTGCAGTTACGTCTCCCCTGCCCACCTTATTGCCATTCATAA	1533	0.31035
1533	CCGCGCCGCTTTTATCCATGTCCCCGCTGCCCGTATCCCTCCTTG	1534	0.3103
1534	CGATTATTGTGATTTTGATCTCCTTCATATCCCCTTCCCTACTCT	1540	0.31025
1535	TACCCATGTCCGCAGCTCTAATGGCTCCCGTACCACCACCGGCGA	1540	0.31025
1536	TTTCTGCGCTGCTTTCTCTACTCGCACTCTCTACACCGACGATGG	1540	0.31025
1537	TGATGGTCGCATCGTCTATCCCCGCGCCCGTGCCGTTCTCCCCTA	1540	0.31025
1538	CGATTATTGTGATTTTGATCTCCTCCTTGCCCCCTTCCCTGCTCG	1540	0.31025
1539	CTATTATTGTGATTTTGATCTCCTCCATATCCCCTTCCCCACTCG	1540	0.31025
1540	CCGCGCCGCTTTTATCCCTGCCCCCGCTGCCCGTATCCCTCCTTG	1545	0.3102
1541	CCGCGACGCTTTTATCAATTACTGTCCTGCTACCTTTCACCCTGC	1545	0.3102
1542	CTATTTTGTCACCCACCGCGGTAACTTCATCTACGCTCCTACTCA	1545	0.3102
1543	CCTTCGCATCGGCTTTCTCCTCTCTGCCCCTACTCCTTGTACCTA	1545	0.3102
1544	CCTTCGCATCGGCTTTATCCTTCATCCTATCCGTCCCGTTCATCT	1545	0.3102
1545	CATCACTACTACTCGTACCGGTCACTTCTGTCCTCTTGGCAACAC	1547	0.31015
1546	CGATTCTGGTGCTGTTGATCTCCGCCATTGTGGTCCTACCCTTCA	1547	0.31015
1547	CCGCGACGCTTTTATCGTCCCCGTCCCCTCCCCCCTTCTCGGCCT	1548	0.31015
1548	CTTTGATCACCGCTGTCTTATTGTCTGTTTTACTTCCAGCGACCG	1552	0.3101
1549	CGATTCTGGTGCTGTTGATCCCCGCCATTGTGCTCCTGCCCTTCA	1552	0.3101
1550	CTTCAGTATCACCGTTAGCCTCACTCACCTTAATGACTACTCTTT	1552	0.3101
1551	CCTTCGCATCGGCTTTCTCCCTGTCGCCCCTGTTCCCCTTGACCG	1552	0.3101
1552	CGACGCTGGTTTCTCTCGTACTCCCATTGACCCCATCCCCTCCGT	1554	0.3101
1553	CGATTCTGGTGCTGTTGATCTCCGCCATTGTGCTCCCACCCTTCC	1554	0.3101
1554	CGATTATTGTGATTTTGATCTTACCTTTGCTGCCCCTGACCACAT	1555	0.31005
1555	CGATTCTGGTGCTGTTGATCTCCGCCATTGAGCTCCTACCCTTCG	1557	0.31005
1556	CCTTCGCATCTGCTTTCTCCATATCCATCTCCTTACCTCCCATGC	1557	0.31005
1557	CGATTGCAGTTAAGTCTCCCCTGCCCACCTTATTGCCATTCATAA	1560	0.31
1558	TGCCCGCGATTGCAGTTACGTCTCCGCCCTCCATGTCCCCATTAC	1560	0.31
1559	CGATTGCAGTTACGTTGCTAGTCCCCTTGATCACCACCGTCACCT	1560	0.31
1560	CGATTATTATGATTTTGATCTCCTCCATATCCCCTTCCCTACTCG	1562	0.31
1561	CCATCTTGTTGGTATCTCCGGCACTGTCACTTGCATCCTCAATAA	1562	0.31
1562	TCATTGTTGTGCCAGTACCTACTACACCTCTGGCCTGCATGTTAT	1563	0.30995
1563	CTATGGTCGCATCGTTGATCCTTGTCCTGCCCCTTTCTCTCTCAA	1567	0.3099
1564	CCGCGACGCTTTTATCTCCCTTGACCCCTGCACTGACCCCTACAT	1567	0.3099
1565	CGATTATTGTGATTTTGATCTCCCCCATATCCCCTTCCCTGCTCC	1567	0.3099
1566	CCGCGGCGGTAATCCCCTCAATTTCAGTTGTGTTCCCTGCGCTCG	1567	0.3099
1567	CGATTGCAGTTACGTCTCCCCCATCCTCTGTGCACGCCTTTGTAG	1568	0.3099
1568	CCGCGCCGCCTTTATCACCACTGTCCACTTCCTCCTCCACCCTCC	1572	0.30985
1569	CGATTGCAGTTACGTCCTTTGTCCTGCCTATCCTTCTCGCCACCG	1572	0.30985
1570	CCGCAACGCTTTTATCCCTAGTCACCCTCTCCTTTATCGCCCCCT	1572	0.30985
1571	CCGCGACGCTTTTATCGCCCATACTGCTACTCTCATTCCCCTCCC	1572	0.30985
1572	CGATTCTGGTGCTGTTGATCTCCGCCATTGTGCTCTCACCCTTCA	1574	0.3098
1573	CTATATTATTTTCCACCCTCTCTCCTTCCTTTTCAACATTCTTCC	1574	0.3098
1574	TAGCCTCGCCGCCAATCGCACTGGCTGCCATTGCCCTTTCGACGT	1576	0.30975
1575	CAATTCTGGTGCTGTTGATATCCGCCATTGTGCTCCTACCCTTCA	1576	0.30975
1576	CGATTATTGTGATTTTGATCTACTCCATATCCCCTTCCCTACTCT	1577	0.30975
1577	CAATTGCAGTTACGTTGCTAGTCCCCTTGATCACCTCCGTCACCT	1579	0.3097
1578	CGATTATTGTGATTTTGATCTTCCCCATGTCCCCTTCCCTACTCG	1579	0.3097
1579	CCGCGACGCTCTTATCTTTCCCTGTCCCACCAACCATTACCCCGC	1583	0.30965
1580	TTTCTTTTCTGCCATTAACATTCATACCAACGACAGCTTCCGTCC	1583	0.30965
1581	CCCTTCCGGTGTCTATTATGTCGTTGGCCTCCTCGATTTTTTCTG	1583	0.30965
1582	CGATTGAAGTTACGTCTCCCCTGCCCACCTTATTGCCATTCATAA	1583	0.30965
1583	CGATTATTGTGATTTTGATCTCCTCCATATCCCCTTCCCAACTCG	1584	0.30965
1584	CCGCGACGCTTTTATCTTTCCCTGTCCCACCAACCTTTACCCCGC	1586	0.3096
1585	CGATTATCGTGATTTTGATCTCCCCCATATCCCCTTCCCTACTCG	1586	0.3096
1586	TCACCACTCCATCTATGGTCGCATCGTTGATCTTCCCGCCGTCTC	1589	0.30955
1587	CGATTCTGGTGCTGTTGATCTCCGCCATTGTGCTACTACCCTCCA	1589	0.30955
1588	CCTTCGCATCGGCTCTCTCCCCCTTCACTACCCCGCTGACCTCAA	1589	0.30955
1589	CCGCGACGCTTTTATCTTTCCCTGTACCACCACCCATTACCCTGC	1591	0.3095
1590	CGATTATTGTGATTTTGATCTCCTCCATGTCCCCTCCCCTACTCG	1591	0.3095
1591	CGATTGCAGTTACGTCTCCCCTGCCCACATTATTGCCATTCATAA	1592	0.3095
1592	CGATTGCAGTTACGTTGCTAGTCCCCTTGTTCCCCTCCGTCACCT	1593	0.30945
1593	CGATTGCAGTTACGTCCTTTGTCCTGCCTATCCTGCTCGCCGCCG	1596	0.30945
1594	TACCGTTGTCAATAACCGTAATATCTACAGTTTTGTCCTTTCTCT	1596	0.30945
1595	CGATTATTGTGATTTTGATCTCCTCCACACCCCCTTCCCTACTCG	1596	0.30945
1596	CCTTCGCATCGGCTTTCTCCTTCCTCTTATCTGTCCCGTTCATCT	1597	0.3094
1597	CGATTCTGGTGCTGTTGATCTCCGCAATTGTGCTCCTATCCTTCA	1600	0.30935
1598	TCCCGATTGCCCTCTCGTCAATACTGATTTTAACAGCATCTTTCT	1600	0.30935
1599	TGATGGTCGCATCGTCTATCCCAACGCCCGTGCCGTTCTCCCCTA	1600	0.30935
1600	CCTTCGCATTGGCTTTCTCCTTCCTCTTATCCGTCCCGTTCATCT	1603	0.3093
1601	CGACCACGACGTCTTCGTTAGCCGCACCATTAACGCTATTTTTCA	1603	0.3093
1602	TGATTTCGATAGCCTTCCTCACCTCTGTGACATTGCCGATATCTT	1603	0.3093
1603	CGATGATTGTAGTTACTTCCTTCCTCATCCTCTCTCTATTGCCGT	1604	0.3093
1604	CCTTCGCATCGGCTTTCTCCCTGTTTGTGTACTTTCTGCCGCTCT	1605	0.30925
1605	CAGCCATTTCACCGATGGTGCTTGCCCCTCCGACACCTGTTCCTG	1610	0.30925
1606	TACCTGCGTCATCATCCGTTTCTTTCCCGACCATGTTATCTATCT	1610	0.30925
1607	TGGTAGTAACTGCTGTCCTGCTAATCATGCCGTTCACTCTGACCT	1610	0.30925
1608	TGATGGTCGCATCGTCTATCCCCCCGCCCGTGCCGCTCTCCCCTA	1610	0.30925
1609	CGATTATTGTGATTTTGATCTCCTCCATATCCCCTTCCCTCCTCG	1610	0.30925
1610	CGATCCTGGCGCTGTTGATCTCCGCCATTGTGCTCCTACCCTTCA	1613	0.3092
1611	CCGCGGCGCTTTTATCCCTAGTCCCCTTCCCCTTTATCGCCCCCT	1613	0.3092
1612	TGGTAGTTACTGCTGTCCTGCTCCCTATGCCACCCCTTCCTTCCC	1613	0.3092
1613	CGATTGCAGTTACGTTGCTAGTCCCCCTTATCACCTCCGTCACCT	1621	0.30915
1614	TGGTAGTAACTGCTGTCCTGCTAATCATGACGTTCACGCTGACCT	1621	0.30915
1615	CCTTCGCATCGGCTTTCTACACCACCACCGCCACACTCCCTTCCC	1621	0.30915
1616	TCCCCGTTTCTTCCATCATAGTTCTACTTTTCGCAACGTTGACTT	1621	0.30915
1617	CCTTCGCATCGGCTTTCTCCTTCATCTTATCAGTCCCGTTCATCT	1621	0.30915
1618	CCTTCGCATCGGCTTTCTCCCTGCTACCCCTGTTCCCCTTGACCG	1621	0.30915
1619	CGATTATTGTGATTTTGATCTCCCCCATATCCCCTTCCCTATTCG	1621	0.30915
1620	CGATTCTGGTGCTGTTGATCTCCGCCATTGTGCTCCCCCCCTTCA	1621	0.30915
1621	TCGCATCGCTGTCCGTCCCGATTGCCCTCCTATCCACTACCCCCA	1622	0.309136
1622	CTATGGTCGCATCGTTGAACCTTGTCCTGCCCCTGTCTCTCTCAA	1624	0.3091
1623	CCTTCGCATCGGCTTTCTCCACCACAACCGCCACACTCCCTTCCC	1624	0.3091
1624	CCGTAACTGTTGTACCGGCCCCGATCGTGATCACAATAACCACTA	1629	0.30905
1625	CTATGGTCGCATCGTTGATCCTTGTCCTGCCCCTATCTCTCTCAA	1629	0.30905
1626	CGATTTTGGTGCTGTTGATCTCCTCCATTGTGCTCCTACCCTTCA	1629	0.30905
1627	CCACGATTGTAGTTACGTTGACCCCCTTATCCCCTGCTTTGACCA	1629	0.30905
1628	CGACGCTGGTTTCTCCCTTGTCCCTCTTCACATCTTCCTCGCCTA	1629	0.30905
1629	CCGCGACGCTTTTATCCATGTCCCCGCTACCCGTATCCCTCCTTG	1632	0.309
1630	AGATTCTGGTGCTGTTGATCTCCGCCATTGTGCTCCTACCCTTCT	1632	0.309
1631	CCGCGCCGCTTTTATCCCTGTCCCTGCTACCCGTATTCCTCCTTG	1632	0.309
1632	CGATTCTGGTGCTGTTGATCTCCTCCATTGTGCCCCTGCCCTTCA	1638	0.30895
1633	CCTTCGCATCGGCTTTCTCCTCTCTGCCCCTACCCCTCGTACCTA	1638	0.30895
1634	CCGCACCGCTTTTATCTGTACCCACGCCCCTGCCATTTGCCTTCA	1638	0.30895
1635	CCTTCGCATAGGCTTTCTCCCTGTCACCCCTGTTCCCCTTGCCCG	1638	0.30895
1636	CCTTCGCATCGGCTTTCTCCTCTCTGCCCCTACTCCTCGTACCCA	1638	0.30895
1637	TACCGACGTCCACCTCAATCACAGCAGCGCTTATAACGGCCGCCG	1638	0.30895
1638	TATCGATTGCAGTTACGTTCTCCATCCTTCCTCCCCTGTCGTCCA	1639	0.30895
1639	CGATTGCAGTTACGTCTCCACCATCCTCTGTGCCCGCCTTTGTAG	1642	0.3089
1640	TTTCTCCAGTGACTGTGTCCGCCACGTTCTTGTTCACGGCTTCGA	1642	0.3089
1641	CGATTGCAGTTACGTCTCTTCCCTTGCCCTTATCCTCGTCTGTTA	1642	0.3089
1642	CCGCGACGCTTTTATCGCCCTTGACCCCTGCACTAACCCCCACAT	1643	0.3089
1643	CCTTCGCATCGTCTTTCTCCACCCCCGTCTCTGTCTCCTCGTTAC	1649	0.30885
1644	CTATGGTCGCATCGTTGACCCTTGTCCTGCCCCTGTCTTTCTCAA	1649	0.30885
1645	CCTTCGCATAGGCTTTCTCCATATCCATCTCCTTACCTCCCATAC	1649	0.30885
1646	TGGTCGTAACTGCTGTCCTGCTCCTGATGCCTCCTATATCCCCGT	1649	0.30885
1647	CCACGATTGTAGTTACGTTATCTACCCCTTCTTTCCCCACGTTGG	1649	0.30885
1648	CCATGCCATTAGTTGCTTTGACAACGTCCCTCCTCGCTACCCCTA	1649	0.30885
1649	CCTTCGCATCGGCTTTCTACCCGCTGCCCTCTACTCTTGCAATGC	1654	0.3088
1650	CCTTCGCATCGGCTTTCTCCACCCCCGTAATGCCTTCCCCATTCC	1654	0.3088
1651	CGGCGATTGCAGTTACGTCCCTACCTCCGTCCCTCATGACACCCG	1654	0.3088
1652	CCGCGCCGCTTTTATCCCTGTCCCCGCTGCCAGTATCCCTCCTTG	1654	0.3088
1653	CTTTACCGGTGACGTCATCGTTGGTACCATTAACTACTTTTATTA	1654	0.3088
1654	CGTTTGCAGTTACGTTGCTAGTCCCCTTGATCACCTCCGTCACCT	1655	0.3088
1655	CCTTCGCATCGGCTTTCTCCACCACCACCGCCACATTCCCTTCCC	1659	0.30875
1656	CCTTCGCATCGGCTTTCTCCATGTCCACCTCCTTACCTCCCATCC	1659	0.30875
1657	ACTTCGCATCGGCTTTCTCCCTGTCACCCCTGTTCCCCTTGACCG	1659	0.30875
1658	CCTTCGCATCGGCTTTCTCCCTGCTATTCGTGCTATCCCCCGCAT	1659	0.30875
1659	CGATTATTGTGATTTTGATCTCCCCAATATCCCCTTCCCTACTCG	1662	0.3087
1660	CTATGGTAGCATCGTTGACCCTTGTCCTGCCCCTGTCTCTCCCAA	1662	0.3087
1661	CCTTCGCATCGGCTTTCTCCCTGTTTGTGCCCTTTCTGCCGCTCT	1662	0.3087
1662	CCTTCGCATCGGCTTTCTCCTTCGTCTTATCCGTCCCGTTCATCC	1663	0.3087
1663	TGGTGTTAACTGCTGTCCCTTTCCCTACCCTGCCCTCGATGCCCA	1665	0.30865
1664	CTATGGTCGCATCGTTGACCCTTGTCTTGCCCCTGTCTCTCTCAA	1665	0.30865
1665	CGATTGCAGTTACGTCTCCCCTGCCCACCCTATTGCCATTCACAA	1666	0.30865
1666	TGGTGTTAACTGCTTTCCCTTTCCCTACCTTGCCCTCGATACCCA	1670	0.30855
1667	CCTCGGCGCTTTTATCACCCATCCCGCTTACCATGACTATCACTG	1670	0.30855
1668	CCTTCGCATCGGCTTTCTCCATCCTCCTGCCTCCCATTCCCATTA	1670	0.30855
1669	CGATTGCAGTTACGTCTCCCTTGCTCCTGCCCACTTCCCTAGTAC	1670	0.30855
1670	CCGCGACGCTTATATCTTTCCCTGTCCCACCAACCATTACCCCGC	1671	0.30855
1671	CCTTCGCATCGGCTTTCTCCCTGTCACTCCTGTTCCCCTTGACCG	1673	0.3085
1672	CCCTTTCCGCTGCATCCCTCGCGCCGTCAGTTGCCTCCATGGTCT	1673	0.3085
1673	CGATCTCGTTCTTCTCCATAGTTGCAGTTGCTATCACTGTCTTAT	1675	0.3084
1674	AGATTCTGGTGCTGTTGATCTCCGCCATTGTGCTCCTGCCCTTCC	1675	0.3084
1675	CGATTCTGGTGCTGTTGATCTCCACCATTGTGCTCCTGCCCTTCC	1676	0.30835
1676	CGATTGCAGTTATGTCTCCCCTGCCCACCTTATTGCCATTCATAA	1677	0.3083
1677	CGATTATTGTGATTTTGATCTCCCCCATAACCCCTTCCCTACTCG	1681	0.30825
1678	CGATTCTGGTGCTGTTGATCTCCTCCATTGTGCTCTTACCCTTCG	1681	0.30825
1679	CGACTATTATGTTCTTAACAATTCTACCCGCGACTGTTACGGTCC	1681	0.30825
1680	CCTTCGCATCGGCTTTCTCCATATCCACCCCCTTACCTCCCGTAC	1681	0.30825
1681	TAGTGGTCGCATCGTTCCTCCTGTCCTCTATTGCCTCTCCCACCA	1682	0.30825
1682	CGATTCTGGTGCTGTTGATCTCAGCCATTGTGCTCCTACCCTTCC	1689	0.3082
1683	TTACCCCCTCCCTGTTGATAACGTTGTCATCGCTAACGACCCCTC	1689	0.3082
1684	TCCCCGTGCTGTTGTTGTCGCCTCTGCCGCCATCTACTCCTTCTA	1689	0.3082
1685	TACCAGCCATACTGCCAATCGTGCTAGCGTTTTTTGCCATGCTAG	1689	0.3082
1686	CGACGCTGGTTTCCCTGTCCGCCCCACCCCTAGTCTCCCCTGTTG	1689	0.3082
1687	CCTTCGCATCGGCTTTCTCCTTCATCTTATCCGTCCCGCTCGTCT	1689	0.3082
1688	CCTTCGCATCGGCTTTCTCCACCCCCGTCTCTGTCTCCTCTTTAC	1689	0.3082
1689	CCATAGCGCTCGCGCCGCTTGTGCTTACAGTCACTGCTCCCGCGT	1691	0.30815
1690	CTCCTACAATCGCGTCGACTTTTGCTCCATTTGCACTGATCCCTC	1691	0.30815
1691	CCTTCGCATCGCCTTTCTCCATATCCACCTCCTTACCTCCCATAC	1694	0.3081
1692	CCGCGCCGCTTCTATCCCTGTCCCCGCTACCCGTATCCCTCCTTG	1694	0.3081
1693	CGATTCTGGTGCTGTCGATCTCCGCCATTGTGCTCCTACCCTTCT	1694	0.3081
1694	CGATTATTGTTATTTTGATCTCCTCCATATCCTCTTCCCTACTCG	1696	0.30805
1695	AGATTATGGTGCTGTTGATCTCCGCCATTGTGCTCCTACCCTTCA	1696	0.30805
1696	CTAAGGTCGCATCGTTGACCCTTGTCCTGCCCCTGTCTCTCTCAA	1697	0.308
1697	CGATTGCAGTTACGTCTCCCCTGCCCACCTTATTGCCACTCCTAA	1698	0.308
1698	CGATTGCAGTTACGTCTACCCTGCCCACCTTATTGCCATTCATAA	1701	0.30795
1699	TCGCCACGCCATCTATGGTCGCATCGTTGATCTTCCCGCCGTCTC	1701	0.30795
1700	CGATTATTGTGATTTTGATCTCTATGTTTATGCCTCTTTCCTCAA	1701	0.30795
1701	CAGCAACAATTGTGTTTTCACCGCTCGTCTTTCCATCGGCTCCGC	1707	0.3079
1702	CGCTGTCCACGATTGCAGTTACGTTGGCACCTCCCCTCCCTGCTA	1707	0.3079
1703	TGGTAGTATCTGCTGTCCTGCTAATCATGCCGTTCACGCTGACCT	1707	0.3079
1704	CGATTCTGGTGCTGTTGATCTCATCCATTGTGCTCCTACCCTTCA	1707	0.3079
1705	CGATTCTGGTGCTGTTGATCTCCTCCATTGTGCTCCTGCCATTCA	1707	0.3079
1706	CCGCGGCGCTTTTATCTCTGTCCCTCACATTCCCTCTCGCATCCT	1707	0.3079
1707	CGATTATTGTGATTTTGATCTACTCCATACCCCCTTCCCTACTCG	1710	0.30785
1708	TTTTGTTAGCTGTGTTCTTTATATCCACCGTATTAGCACCACTTT	1710	0.30785
1709	CGATTGCAGTTACGTCTCCCCTGCCCACCCTATTGCCATTCATAC	1710	0.30785
1710	CCTTCGCATCGGCTTTCTACTCTCTGCCCCTACTCCTCGTACCTA	1713	0.3078
1711	TGGTAGTAACTGCTGTCCTGCTAATCTTGCCGTTCACGCTGACCT	1713	0.3078
1712	CGATTCTGGTGCTGTTGATCTCCGCCATAGTGCTCCTACCCTTCG	1713	0.3078
1713	CGATTATTTTGATTTTGATCTCCTCCATATCCCCTTCCCTACTCG	1714	0.30775
1714	CCACGATTGTAGTTACGTTTATCCCCTTATCCCCTGCTTTGACCA	1716	0.30775
1715	CCGCGGCGCTTTTATCTTTCCTAGTCCCACTCGTCGTCCCCACTT	1716	0.30775
1716	CGATTGCAGTTACGTTGCTAGTCACCTTGATCCCCTCCGTCACCT	1718	0.3077
1717	CCTTCGCATCGGCTTTCTCCATCCTACTGCCTCCCACTCCCATTA	1718	0.3077
1718	CGATTCTGGTGCCGTTGATCTCCGCCATTGTGCTCCTACCCTTCG	1719	0.30765
1719	CGTCCTTTGTGCCCACCGCGATGGTGGCCTCAACATCGGTTGTTT	1721	0.30765
1720	CGATTATTGTGATTTTGATCCTCCCACCTCCTTCTCTGCTACCCC	1721	0.30765
1721	CGATGGTCGCATCGTCTATCCCCACGCCCGTGCCGTTCTCCCCTA	1729	0.3076
1722	TCCCCCTGCTGTTGTTGTCGCCTCTGCCGCCATCTACTCCTTCTA	1729	0.3076
1723	CCGCGACGCTTTTATCGCCCATACTGCTATTCTCACTCCCCTCCC	1729	0.3076
1724	CGATTATTGTGATTTTGATCTCCTCCATACCCCCTTCCCCACTCG	1729	0.3076
1725	CGATTATTGTGATTTTGATCTCCTCCATACCCCCTTCCCTACCCT	1729	0.3076
1726	TGGTAGTAACTGCTGTCCTGCTAATCATGCCGTTCCCGCTGACCT	1729	0.3076
1727	CGATTGCAGTTACATTGCTAGTCCCCTTGATCACCTCCGTCACCT	1729	0.3076
1728	CGATTCTGGTGCTGTTGATCTCCCCCATTGTGCTACTACCCTTCA	1729	0.3076
1729	CCTTCGCATCGGCTTTCTCCTTCATCCTATCCGTCCCGTTCCTCT	1731	0.30755
1730	CCTTCGCATCGGCTTTCCCCATATCCACCTCCTTACCTCCCATAC	1731	0.30755
1731	CCGCGACGCTTTTATCACCCGTCCTCTTACTAATCACCCCACTAA	1732	0.3075
1732	CGATTCTGGTGCTGTTTATCTCCGCCTTTGTGCTCCTACCCTTCA	1737	0.3075
1733	TATTGTCCCCACTGGCAATGCCATTTTCTGTCGTTCTGTTGACGC	1737	0.3075
1734	TGGCGATTGTAGCTACGTCCATCCTCATCATGCCCTCTTTGACCA	1737	0.3075
1735	CGATTATTGTGATTTTGATCTCCTCCATACCCCCTTCCCTCCTTG	1737	0.3075
1736	CGCCGCTGGTTTCTCCTTTCCCTCTCCCCACTATCACCCCCTTCG	1737	0.3075
1737	CGACGATTGTAGTTACGTCCCCTTTCGCCACTTCCCTGCCACCCA	1739	0.30745
1738	CGGTTGCAGTTACGTTGCTAGTCCCCTTTATCACCTCCGTCACCT	1739	0.30745
1739	CCCTTTCCGCTGCATCACTCGCGCCGTCAGTTGCCTCAATGGTCT	1742	0.3074
1740	CGATTGCAGTTACGTTGCTAGTCCACTTGATCCCCTCCGTCACCT	1742	0.3074
1741	CCGCGCCGCTTTTATCGTCACCGTCCCCTCCCCCCTTCTCGGCCT	1742	0.3074
1742	CGATTCTGGTGCTGTTGATCTCCGCCGTTGTGCTCCTACCCTCCA	1744	0.30735
1743	TTGTGTTGATTATATCACCGCCAATGACACCGGCCGCAGTAGTAT	1744	0.30735
1744	CCTTCGCATCGGCTTTCTCCATATCCACCTCCGTACCTCCCATGC	1746	0.3073
1745	CCGCGTTGCTTTTATCTCTGTTCCTCACCTTCCCTCTCGCATCCT	1746	0.3073
1746	CTATGGTCGCATCGTTGACCCTTGTTCTGCCCCTGTCTCTCTCAA	1747	0.30725
1747	CCTTCGCATCGGCTTTCTCCCTTTCACCCCTGTTCCCCTTGACCG	1748	0.3072
1748	CCTTCGCATCGGCTTTCTCCCTGACACCCCTGTTCCCCTTGACCG	1750	0.3072
1749	CGATTATTGTGATTTTGATCTCCACCATATCCCCTTCCCTACTCT	1750	0.3072
1750	CGACGCTGGTTTCTCCCTTGTCCCTCTTCACCTCTTCCTCGCCAA	1751	0.30715
1751	CCTTTGCACCCATTGCTACCGCCGCCCCAGTTATAATACCCATCC	1752	0.3071
1752	CGATTGCAGTTACGTCTCCCCTGCCCACCTTATTGCCATTCATGG	1755	0.30705
1753	CCGCGCCGCTTTTATCACCCATCCTGCCCGCACCCTTACCTATCG	1755	0.30705
1754	CGGCCATAACACCTCTTATCTCGATCTCGACCCCCTTTATCTTCA	1755	0.30705
1755	CCTTCGCATCGGCTTTCTCCATATACACCGCCTTACCTCCCATAC	1757	0.307
1756	TGATTGCATTATCCACGTCGCCTTTTGTCCCGATCGTATTGGTCT	1757	0.307
1757	CCTTCGCATCGGCTTTCTCCGTATCCATCTCCTTACCTCCCATAC	1759	0.30695
1758	CCTTCGCATCGGCTTTCTCCTTCATCCTATCCGTCACGTTCATCC	1759	0.30695
1759	CATCACCGTCGGTAACGGTAACCGTTATTCTATCCGCGACAACAT	1760	0.3069
1760	CCTTCGCATCGGCTTTCTCCATGCCTTTCCTCTCTTTGCTACCAT	1762	0.30685
1761	CGATTGCAGTTACGTTGCCAGTCCCCTTGATCACCTCCGTCACCT	1762	0.30685
1762	TAATTACGGTAATATCTATCACACTATTGCCGTCGGCAATCCCAA	1763	0.3068
1763	TCTTCGCATCGGCTTTATCCTTCCTGCTGCCTCTGTCCACCCTAT	1764	0.3068
1764	CGATTCTGGTGCTGTTGATCTCCTCCATTGCGCTCCTACCCTTCA	1771	0.30675
1765	CCTTCGCATCGGCTTTCTCCCTGTTTGTGTCCTTTCTGCCGCTCG	1771	0.30675
1766	CCCCCGTCCTTTCATCGCTTCTTTTATTCATGTCTGCCCCTTTCA	1771	0.30675
1767	CGATTGCAGTTACGTTGCTAGTCCCCTTTATCACCTCCGTCGCCT	1771	0.30675
1768	CGATTATGGTGCTGTTGATCTCCGCCTTTGTGCTCCTACCCTTCA	1771	0.30675
1769	CCTTCGCATCGGCTTTCTCCTCTCCCCTGCCTGTGTTGCCCCCCC	1771	0.30675
1770	CCGCGACGCTTTTATCCCTGTTCCCGCTACCCGTATCCCTCCTTG	1771	0.30675
1771	CGATTATTGTGATTTTTATCTCCTCCATACCCCCTTCCCTACTCT	1773	0.3067
1772	CCTTCGCATCGGCTCTCTCCATACCCACCTCCTTACCTCCCATAC	1773	0.3067
1773	CGATTGCAGTTACGTCTCCTCTCGTGCTATTCGTCCCCCTCACCA	1775	0.3067
1774	CGATTGCAGTTACGTACTTTGTCCTGCCTATCCTGCTCGCCACCG	1775	0.3067
1775	CAATACTTTTTGTTGTCGCTCTCCCACCAGCTCTCCCGACACCAC	1777	0.30665
1776	CCGCGCCGCTTTTATCCCTAGTCCCTTTCACCCTACTTCCCCTTA	1777	0.30665
1777	CGATTGCAGTTACGTTTCTAGTCCCCTTGATCACCTCCGTCACCT	1778	0.3066
1778	CGATTCTGGTGCTGTTGATCTCCGCCATTGTGCTCTTACCCTTCG	1782	0.30655
1779	CGCCATCGATGGTCGCATCGCCTATCCTATCTCCCACCTCTATCA	1782	0.30655
1780	TTACACCTGTTCTAACTATCGCCACACCCACTGTCACGCCGGTCA	1782	0.30655
1781	CCCCTCTTATGATCCTTTCTATTACACTGTTCTCAATCGTCTTAA	1782	0.30655
1782	CCTTCGCATCGGCTTTCTCCATATCCAACTCCTTACCTCCCATAC	1785	0.3065
1783	CGATTATTGTGCTTTTGATCTCCTCCATACCCCCTTCCCTGCTCG	1785	0.3065
1784	CCTTCGCATCGGCTTTCTCCTTCATCTTATCCGTCCCGTTCTTCT	1785	0.3065
1785	CGGCTTCGACATCAATGGCACTTATTCCGATTTTATTTCTCTCGA	1786	0.30645
1786	CGATTACAGTTACGTCCTTTGTCCTGCCTATCCTGCTCGCCACCG	1787	0.30645
1787	CGATTCTGGTGCTGTTGATCTCCTCCATTGTGCCCCTACCCTTCG	1789	0.3064
1788	CGATTCTGGTGCTGTTGATCTCCGCCTTTGTGCTCATACCCTTCA	1789	0.3064
1789	TTCCTTCCATTCCAATGCTCGCGTTTTTTTTTCCATCCTCTACCG	1791	0.30635
1790	CCGCGACGCTTTTATCACCCACGTCCTCCGTTCTGTCTCTGTTCA	1791	0.30635
1791	ACGCGCCGCTTTTATCACCACTGTCCACTTCCTCCTCCACCCTCC	1792	0.3063
1792	CCCTAATCTCCTTCGCTTCAACGCTATTCGTCCCCTTGCCCGCCT	1796	0.30625
1793	CGATTGCAGTTACGTCTCCCCTGCCCACCTTATTGCCACTCACAA	1796	0.30625
1794	CGATGATTGTAGTTACTTCCTTCCTCCTCCTCTCTCTATTGCCTT	1796	0.30625
1795	CGATTCTGGTGCTGTTGATCTCCGTCGTTGTGCTCCTACCCTTCA	1796	0.30625
1796	CGATTATTGTGAATTTGATCTCCTCCATATCCCCTTCCCTACTCG	1799	0.3062
1797	CCTTCGCATCGGCTTTCCCCACCACCACCGCCACACTCCCTTCCC	1799	0.3062
1798	CCTTCGCATCGGCCTTCTCCCTGTCACCCCTGTTCCCCTTGACCG	1799	0.3062
1799	CCTTCGCATCGGCTGTCTCTGTCCTCCTGTTCTTTCTCCTCACCT	1800	0.306188
1800	CGATTATTGTGATTTTGATCTCCTCCATATTCCCTTCCCTACTAG	1802	0.30615
1801	CCTTCGCATCGGCTTTCTCCCTGTCACCCCTGTCCCCCTTGACCG	1802	0.30615
1802	CCTTCGCATCGGCTTTCTCCTCTCTGCCCCTACTCCTCGTGCCCA	1805	0.3061
1803	CCGCACCGCTTTTATCTGTACCCACGCCCCTGCCCTTTGCCTCCA	1805	0.3061
1804	CCCTGATCATTGTGCCATCGATCGTGCTTGCTGCTTTTTTAATGA	1805	0.3061
1805	TGGTAGTAACTGCTGTCCTGCTAATCATGCCGTTCACGCCGACCT	1806	0.30605
1806	CCGCGACGCTTTTATCTCATCTGCCACCCTCTCTGTTCCCCTCAG	1812	0.306
1807	CGACGCTGGTTTATCCCGTCCTCTTCCTGGTGACCCCTATGCCTC	1812	0.306
1808	CCGCGGCGCTTTTACCACCCATCCCTCTTACCATGACTATCACTG	1812	0.306
1809	CCGCGCCGCTTTTATCACCACTGTCAACTTCCTCCTCCACCCTCC	1812	0.306
1810	CGATTGCAGTTACGTTGCTAGTCCCCTTGATCACCTACGTCACCT	1812	0.306
1811	CGTCTACGCCGTTGCCCCTCGTCACTACTCTCACTGTCGCCTTCC	1812	0.306
1812	CCTTCGCATCGGCTTTCTCCACCACCACCGCCACACTCCTTTTCC	1814	0.30595
1813	TGGTGTTAACTGCTGTCCCTTTCCATACCTTGCCCTCGATGCCCA	1814	0.30595
1814	CTATGGTCGCATCGTTGACCCTTGTCCTGCGCCTGTCTCTCTCAA	1817	0.3059
1815	CGTCATCCTTCTCCATCACTTTCACCTCACTACTCATCTCGCTTT	1817	0.3059
1816	TGTTCTCTGTGTTCTTTCTACCCTCTGTGCTTGCCACCACCGCGG	1817	0.3059
1817	CGATTATTGTGATTTTGATCTCCTCCGTATCCCCTTCCCTACTCA	1819	0.30585
1818	CGATTGCAGTTACGTCTCCCCAATCCTCTGTGCCCGCCTTTGTAG	1819	0.30585
1819	CCTTCGCATCGGCTCTCTCCATATCCTCCTCCTTACCTCCCATAC	1821	0.3058
1820	TAGCACTCTCGATTACTTTCACCTTCGTTCTGATGATCTTAGTGA	1821	0.3058
1821	TGGTAGTAACTGCTGTCCCGCTAATCATGCCGTTCACGCTGACCT	1823	0.30575
1822	CACCTCCTTTCTTCATCACCATAATCTTATCTTTACTTTTTGTGT	1823	0.30575
1823	CCTTCGCATCGGCTTTCTCAATATCCACCTCCTTACCTCCCATAC	1824	0.305719
1824	CGATTGCAGTTACGTCTCCCCTGCCCACCTCATTGCCATTCATGC	1827	0.3057
1825	CCGCGCCGCTTATATCTTTCATCCTGCCTCCACCACTCCCTTCCT	1827	0.3057
1826	AGATTATGGTGCTGTTGATCTCCGCCATTGTGCTCCTACCCTTCG	1827	0.3057
1827	CTATGGTCGCATCGTTGCCCCTTGTCCTGCCCCTTTCTCTCTCAA	1829	0.30565
1828	CGCCTGTGCTGCCATCACTTGCTTCTCCAGCGGCGTCCATTCTCG	1829	0.30565
1829	CGCTGGCCACGATTGCAGTTACGTTGGCACCTCCCCTCCCTGCTA	1830	0.3056
1830	TGGTAGTAACTGCTGTCCTGCCAATCATGCCGTTCACGCTGACCT	1831	0.3056
1831	CCGCGACGCTTTCATCTTTCCCTGTCCCACCAACCATTACCCCGC	1832	0.30555
1832	CCTTCGCATCGGCTCTCTCCCTGTCACCCCTGTTCCCCTTTACCG	1834	0.30555
1833	CCTTCGCATCGGCTTTCTCCTTCATCTTATCCGTCCTGGTCATCT	1834	0.30555
1834	CGATTATGGTGCTGTTGATCTCCGCCATTGTGCTCCTACACTTCA	1835	0.3055
1835	TGATGGTCGCATCGTCTATCCCCCCGACCGTGCCGTTCTCCCCTA	1837	0.30545
1836	CCGCGCCGCTTTTATCGTCCTTCCTCGCCCCGCCCACCACCATTA	1837	0.30545
1837	CCGCGCCGCTTTTATCCCTGTCCCCTCTACCCGTATCCCTCCTTA	1838	0.30545
1838	TTTTACTGATACTGGTCCCACTACTTTTACCTTTAACATCCCTGG	1839	0.3054
1839	TGATGGTCGCATCGTCTATCCCCATGCCCGTGCCGTTCTCCCCTA	1840	0.30535
1840	CCTTCGCATCGGCTTTCTCCCTGCCACCACTGTTCCCCTTGACCG	1842	0.30535
1841	TGATGTTGGTCTCTGCTTCCATCCTCCCGTCCTCGCCGTCCATCC	1842	0.30535
1842	CCGCGGCGCTTTTATCATCTGTCCTGCCTGTGTTCCTTCCCTCGC	1843	0.30535
1843	CGATTCTGGTGCTGTTGATCTCCGCCATTGTGCTCCTGCCGTTCA	1846	0.3053
1844	CCTTCGCATCGGCTTTCTCCCTGCTTGTGTCCTTTCTGCCGCTCT	1846	0.3053
1845	CCTTCGCATCGGCTTTCTCCTTCCTCTTACCCGTCCCGTTAATCT	1846	0.3053
1846	CGATTATTGTGATTTTGCTCTCCTCCATATCCCCTTCCCTACTCG	1847	0.305251
1847	CGATTGCAGTTACGTCTCCCCTGCTCACCTTATTGCCATTCATAA	1848	0.3052
1848	CCGCGCCGCTTTTATCCCTGTCCCCGCTGCCCGTATCCCCCCTTG	1849	0.30515
1849	CCTTCGCATCGGCTTTCTCCTTCATCCTATCCTTCCCGTTCATCT	1850	0.3051
1850	CGATTCTGGTGCCGTTGATCTCCTCCATTGTGCTCCTACCCTTCA	1852	0.30505
1851	CCTTCGCATCGGCTTTCTCCCTGTCACCCCTGTTCCACTTGACCG	1852	0.30505
1852	CGATTCTGGTGCTGTTGATCTCAGCCATTGTGCTCCTACTCTTCA	1854	0.305
1853	CGATTATTGTGATTTTGACCTCCTCCATATCCCCTTCCCTGCTCG	1854	0.305
1854	TATCCTTCGCATCGGCTCTTACTCCCTCTCCTGCCACCTCCACAA	1856	0.3049
1855	GTATGGTCGCATCGTTGACCCTTGTCCTGCCCCTGTCTCTCTCAA	1856	0.3049
1856	TCACGCCCACGCTACCTCCTATAATAACAGCATTCCCCGCTTCAG	1857	0.30485
1857	CCGCGACGCTTTTATCTTTCACTGTCCCACCAACCATTACCCCGC	1858	0.30485
1858	TGATGGTCGCATCGTCTATCCCCACACCCGTGCCGTTCTCCCCTA	1861	0.3048
1859	TAATAGTAACCACTGTACCCGCTATATCCACAGCGTCCCCGGTCA	1861	0.3048
1860	CGATTATTGTGATTTTGATATCCCCCATATCCCCTTCCCTACTCG	1861	0.3048
1861	CCGCGACGCTTTTATCGCCCTTGACCCCTGCACTAATCCCTACAT	1862	0.3048
1862	CCTTCGCATCGGCTTTCTCCACCACCACCGCCACACTCCCTTCCA	1863	0.30475
1863	CCGCGCCGCTTTTATCCATGTCCCCGCTACCCGTATCCCTCCTTG	1865	0.30465
1864	TACCATCCTCGCTGGTTTCCACCTCGCCCACACCTCCCATCTTGA	1865	0.30465
1865	TAACCTTTCCGGTCACTTTGCCCACACTACCGATCTCTTTGTTAG	1866	0.3046
1866	TGGTAGTAACTGCTGTCCTACTAATCATGCCGTTCACGCTGACCT	1868	0.30455
1867	CCTTCGCATCGGCTCTCTCCACCCCCATCTCTGTCTCCTCGTTAC	1868	0.30455
1868	TTACACCTGTGTCCGTGATGACGATTCCGCTCATCATCATTTTGG	1871	0.30445
1869	CGATTGCAGTTACGTCTCCCCCATCCTCTGTGCCCGCCTTTTTAG	1871	0.30445
1870	CGATTCTGGTGCTGTTGATCTCCTCCATTGTGCTCCTACCCGTCA	1871	0.30445
1871	TGATGGTCGCATCGTCTATCCCCACGCACGTGCCGTTCTCCCCTA	1872	0.3044
1872	CCTTCGTATCGGCTTTCTCCATATCCACCTCCTTACCTCCCATAC	1875	0.3044
1873	CCGTTCTCCCTACCATATTTGTTACCACAATGGCTCCGATTACGC	1875	0.3044
1874	CGATTCTGGTGCTGTTGATCTCCACCTTTGTGCTCCTACCCTTCA	1875	0.3044
1875	CCTTCGCATCGGCTTTCTCCTTCATCTTATCCGTACCGTTCATAT	1879	0.3043
1876	CGATTATTGTGATTTTGATCTCCTCCATATCCCCTTCCCTATTCC	1879	0.3043
1877	TGATAGCACCGGCTGCTGCCGCCTTACCGTCACTCCTGTCAGTCG	1879	0.3043
1878	TTTCGCCGACGACTCTGCCGCCGCCACCTCCTTCCTTCACACCCC	1879	0.3043
1879	TTCTGCCCGCTACCACCTTGCTTGTACTCCTGGTCCCTCCCTCAC	1880	0.3042
1880	CGATTGCAGTTACGCCCTTTGTCCTGCCTATCCTGCTCGCCACCG	1881	0.3041
1881	CGACGCTGGTTTCTCCCTTGCCCCTCATCCTATCTGTGTTTCCCA	1882	0.30405
1882	CCGCGCCGCTTTTATCGTCCCCGTCCCCTACCCCCTTCTCGGCCT	1883	0.304
1883	TAGCTGCTCCTGCATTCCCCCTAATACCCCTGCCAGCCTTTTTAC	1884	0.30395
1884	CGATTATTGTGATTTTGGTCTCCTCCATATCCCCTTCCCTACTCT	1885	0.3039
1885	CCGCGACGCTTTTATCTCTACTGCTTATCTTCATCCTTTCCGCAC	1886	0.30385
1886	CGATGGTCGCATCGTTGACCCTTGTCCTGCCCCTGTCTCTCTCAA	1887	0.3037
1887	CGATTATTGTGATTTTGATCTCCCCCATATCCCCTTCACTACTCG	1889	0.3035
1888	TGGTGTTAACTGCTGTCCCTTTCCCTACCTTGTCCTCGATGCCCA	1889	0.3035
1889	TACTCCCAGCCACATTTATGTCAGTGTTGGCGGTACTATTGATTT	1892	0.30345
1890	CGATTATTGTGATTTTGACCTCCTTCCCCCCGACTCTACCCTTAT	1892	0.30345
1891	CCTTCTCATCGGCTTTCTCCACCACCACAGCCACACTCCCTTCCC	1892	0.30345
1892	CCGCGACGCTTTTATCGACCTTGACCCCTGCACTAACCCCTACAT	1894	0.3034
1893	CAATGGTCGCATCGTTGATCTCTTTCTCCACCCTACTCGTCCTTA	1894	0.3034
1894	CGATTATTGTGATTTTGATCCTTCCCCCTCCTCCTCTGCTGCCCC	1895	0.3033
1895	CGCTTATTGTGATTTTGATCTCCTCCATATCCCCTTCCCTACTCG	1896	0.30325
1896	CGATTCTGGTGCTGCTGATCTCCGCCATTGTGCTCCTACCCTTCG	1897	0.30305
1897	CCGCGGCGCTTTTATCTTTCCTAGTCCCACTCGTCGTCCCCACGC	1899	0.303
1898	TTGCGGTTGCCACCCTGTCCATTATAACTGCATCGTCATCCCTGT	1899	0.303
1899	CGATTATTGTGATTTTGATCTCCTACATATCCCCTTCCCTACTCT	1900	0.30295
1900	CGATTATTGTGATTTTGATCTTCCCTTTGCTGCCGCTGACCACAT	1901	0.3029
1901	CCACGATTGTAGTTACGTTGATCCCCTTATCCCCTTCTTTGGCCA	1902	0.30275
1902	CTATGGTCGCATCGTTGACTCTTGTCCTGCCCCTGTCTCTCCCAA	1903	0.3027
1903	CGATTCTGGTGCTGTTGATCTCCGCCATTGTGCTCCTGCCCTTAG	1905	0.3026
1904	CCATAATTCTTACGATCTTTACACTGTCCCTACCACCCATTATAT	1905	0.3026
1905	CCATGTCGACTCTGCCGCCATCCTCTCTGACCACGTCCTTTACAA	1906	0.302525
1906	CGATTATTGTGCTTTTGATCTCCTCCATATTCCCTTCCCTACTCG	1908	0.30245
1907	CTATGGTCGCATCGTTGACCCTTGTCCTGCCCGTGTCTCTCTCAA	1908	0.30245
1908	CGATTCTGGTGCTGTTGATCTCCTCCATTGTGCTTCTACCCTTCA	1909	0.3024
1909	CCGCAACGCTTTTATCACCCCTGCTTACCCCTACCCCCTTTCCAA	1911	0.30225
1910	CCGCGACGCTTTTATCCCTGTCCCCGCTATCCGTATCCCTCCTTG	1911	0.30225
1911	CCTTCGCATCGGCTTTATCCACCACCACCGCCACACTCCCTTCCC	1912	0.3022
1912	CCTTCGCATCGGCTTTCTCCACCACCACCGTCACACTCCCTTCCC	1913	0.30205
1913	CGATTATTGTGATTTTGATCTCTATGCTTATACCTCTTTCCTCAA	1914	0.3018
1914	TTGTAACACGGACTCTTTTCATAGTTTTGATTTCACCGTTACTGC	1915	0.30165
1915	CCGCGGCGCTTTTATCACCCGTCCCTCTTACCATGACTATCCCTG	1916	0.30155
1916	CCGCGGCGCTTTTATCTCTGTCCCTCACCTTCCCTCTCGCACCCT	1917	0.301466
1917	CGATTTTTGTCACAACTATGCTCATCGCCCTTATCGCATCAGTCT	1918	0.30135
1918	CTACCATGGTGCCGGCTTTCGCATTCCTACTTTTCCTATTAGTGA	1920	0.3012
1919	TGATGGTCGCATCGTCTATCCTCCTTCCCTCATTTCCCCTTGCGT	1920	0.3012
1920	CGATTGCAGTTACGTCTCCCCCACCCCCTGTGCCCGCCTTTGTAG	1921	0.30115
1921	CGATTCTGGTGCTGTTGATCTCCGCCATTGTGCTCCTCCCCTTCT	1922	0.30075
1922	CCTTCGCATCGGCTTTCTCCTTCATATTATCCGTCCCGTTCATCT	1923	0.300746
1923	CCTCCCCCCTTGTCCCAGCTTCCGTCCCGACCCCTGTCCTAGCTT	1924	0.3
1924	CCTTCGCATCGGCTTTCTCCATCACGCTCCCGCTCTCCGCCCCTT	1925	0.298113
1925	CCGCGCCGCTTTTATCACCACTGTCCACTTCCTCCTCCATCCTCC	1926	0.297994
1926	CCTTCGCATCGGCTTTCTCCATATCCACCTCCTTACCTACCATAC	1927	0.297541
1927	CGATTCTGGTGCTGTTGGTCTCCGCCATTGTGCTCCTACCCTTCG	1928	0.29675
1928	CCGCGCCGCTTTTACCCCTGTCCCCGCTACCCGTATCCCTCCTTG	1929	0.29586
1929	CCGCGACGCTTTTATCTATACCACCTGCCTTCACTTCTGTCACCC	1930	0.2958
1930	CCTTCGCATCGGCTTTCTCCACCACCACCGCCACACTCCATTCCC	1931	0.295282
1931	CCGCGGCGCTTTTATCACCCATCCCTCTTACCATGACTATCACTG	1932	0.294529
1932	CGATTATTGTGATTTTGATCTTCACTTTGCTGCCCCTGACCACAT	1933	0.294093
1933	CCGCGCCGCTTTTATCTCTGTCCCTCACCTTCCCTCTCGCATCCT	1934	0.29173
1934	CCGCGGCGCTTTTATCATCTGTCCTGCCTGTGTCCCTTCCCTCGC	1935	0.282576
1935	CGATGATTGTAGTTACTTCCTTCCTCCTCCTCTCTCTATTGCCGG	1936	0.275611
1936	TCCCCATGCTGTTGTTGTCGCCTCTGCCGCCATCTACTCCTTCTA	1937	0.271739
1937	CCGCGCCGCTTTTATCCCTGTCCCCGCTACCCTTATCCCTCCTTG	1938	0.266336
1938	CCGCGGCGCTTTTATCTGTCCTAGTCCCACTCGTCGTCCCCACGC	1939	0.260782
1939	TATCGATTGCAGTTACGTTCTCCATCCTTCCTTCCCTGCCGTCCA	1940	0.25485
1940	CCGCGCCGCTTTTATCCCTAGTCCCTTTTACCCTACTTCCCCCTA	1941	0.252507
1941	CTTTTTCCCTGTTTTCTCTTTTCGCACCTTCCCCTCCCCCTCCTC	1942	0.251672
1942	CCGCGCCGCTTTTATCTTTATCCACGCCCCTTTCCCTGTTGGCAA	1943	0.250766
1943	CCGCGCCGCTTTTATCCCTGTCCCCGCTACCCGTACCCCTCCTTG	1944	0.235652
1944	CCGCGCCGCTTTTATCACCACTGTCCACTTCCTCCTCCACCCTCC	1945	0.235376
1945	CCTTCGCATCGGCTTTCTCCACCCCCGTCTCTGTCTCCTCGTTAC	1946	0.233961
1946	CGACGCTGGTTTCTCCTTTCCCTCTCTCCACTATCACCCCCTTCG	1947	0.232222
1947	CCGCGGCGCTTTTATCTATACCACCTGCCTTCACTTCTGTCACCC	1948	0.231434
1948	CCGCTTTATCGATCATTACCCTGTTGTCGCCTATGCCGCCATTCC	1949	0.22443
1949	CCGCGACGCTTTTATCTATACCACCTGCCTTCACTCCTGTCACCC	1950	0.212417
1950	CGATTGCAGTTACGTTGCTCGTCCCCTTGATCACCTCCGTCACCT	1951	0.205881
1951	CCGCGACGCTTTTATCTCTCATCCTGTCCCCATTGTCTATCATCA	1952	0.205625
1952	TCGCATCGCTTTCCACTCCTCCCCTACTATCCTTACCCGTTGCCT	1953	0.205394
1953	CGATTATTGTGATTTTGATCTCCTCCATATCCCCTTCCCTACACG	1954	0.204693
1954	CCGCGCCGCTTTTATCTGTACCCACGCCCCTGCCCTTTGCCTTCA	1955	0.204533
1955	TCTTCGCATCGGCTTTCTCCTTGACCCCTTTCCTCGTCCCAACGC	1956	0.20398
1956	CCGCGACGCTTTTATCCCTGCCCGTCATTACTCTATCCACCCTCA	1957	0.203489
1957	CCGCGCCGCTTTTATCCCTGTCCCCGCTACCCGTATCCCTCCCTG	1958	0.203289
1958	TCCCCGTACTGTTGTTGTCGCCTCTGCCGCCATCTACTCCTTCTA	1959	0.202969
1959	CGACGCTGGTTTCTCCTCTCCCTCTCTCCACTATCACCCCCTTCG	1960	0.20228
1960	TGATGGTCGCATCGTCTATCTCTCCCACGCTACCCCTACCCCCCC	1961	0.202277
1961	CCGCGCCGCTTTTATCGTCCCCGTCCCCTCCCCCCTTCTCGTCCT	1962	0.202245
1962	CCTTCGCGTCGGCTTTCTCCATATCCACCTCCTTACCTCCCATAC	1963	0.201719
1963	CCTTCGCATCGGCTTTCTCCCCCTTCACTACCCCGTCGACCTCAA	1964	0.201669
1964	CCGCGACGCTTTTATCTTTCCCCGTTTTGCTGCTCATGCCCCTTT	1965	0.199935
1965	CCTTCGCATCGGCTTTCTCCCCCTTCGCTACCCCGTTGACCTCAA	1966	0.199127
1966	CCGCGCCGCTTTTATCCCTAGTCCCTATTACCCTACTTCCCCTTA	1967	0.198074
1967	CACTTGCCTTGTCCGCGCCTACCACGCCCCTACCGCTGCCTGCAT	1968	0.197794
1968	CCGCGCCGCTTTTATCCCTGTCCCCGCTACCCGTATCCCCCCTTG	1969	0.197453
1969	CCTTCGCATCGGCTTTCTCCCCCACCACCGCCACACTCCCTTCCC	1970	0.197444
1970	CGATTGCAGTTACGTTGCTAGTCCCCTTGATCACCTCCGTCATCT	1971	0.19531
1971	CCGCACCGCTTTTATATGTACCCACGCCCCTGCCCTTTGCCTTCA	1972	0.195204
1972	TGATGGTCGCATCGTCTATCCCCACGACCGTGCCGTTCTCCCCTA	1973	0.194841
1973	CCGCACCGCTTTTATCTGTACCCACGCCCCTGCCCTTTGCCTTCC	1974	0.19462
1974	CCTTCGCATCGGCTTTCTCCACCCTCCTATTACCCATTTTCACAC	1975	0.194508
1975	CCTTCGCATCGGCTTTCTCCTTCATCTTATCCGTCCCGTTCATCT	1976	0.173055
1976	CGATGATTGTAGTTACTTCCTTCCTCCTCCTCTCTCTATTGCCGT	1977	0.169882
1977	CGATTGCAGTTCCGTCCTTTGTCCTGCCTATCCTGCTCGCCACCG	1978	0.168801
1978	CCTTCGCATCGGCTTTCTCCTTCATCTTATCCGTCCCTTTCATCT	1979	0.168536
1979	TCGCGGCGCTTTTATCTGTCCTAGTCCCACTCGTCGTCCCCACGC	1980	0.1636
1980	CCCCTCTTGCTGCCCTTATACCTGCTCTGTCCATTCCGGCCCTCA	1981	0.1635
1981	CCGCAACGCTTTTATCGCCCTTGCCCCCTGCACTAACCCCTACAT	1982	0.16345
1982	CGATTTCAGTTACGTTGCTAGTCCCCTTGATCACCTCCGTAACCT	1983	0.16335
1983	CGATTATTGTGATTTTGATCTCCTCCGTGCCCCCTTCCCTACTCG	1984	0.1633
1984	CGATTCTGGTGCTGTTGATCTCAGCCATTGTGCTCCTACACTTCA	1985	0.16285
1985	CGATTCTGGTGCTGTAGATCTCCGCCATTGTGCTCCTACCATTCA	1986	0.1627
1986	CCTTCGCATCGGCTTTCTCCACCACCACCTCCACACTCCCTTTCC	1987	0.16265
1987	CGATTCTGGTGCTGTTGATCTCCGAAAGAGAGAAAAAAAAATTCA	1988	0.16245
1988	CGATTATTGTGATTTTGATCTCCTCCATAACCCCTTCCCTGCTCG	1989	0.1624
1989	CGATTCTGGTGCTGTCGATCTCCGCCGTTGTGCTCCTACCCTTCA	1990	0.1623
1990	CGATTGCAGTTACGTTCCTAGTCCCCTTGATCACCTCCGTCACCT	1991	0.1622
1991	CCTTAGCATCGGCTTTCTCCTTCATCTTATCCGTCCCGTTCATCT	1992	0.16215
1992	CGATACTGGTGTTGTTGATCTCCGCCATTCTGCTCCTACCCTTAA	1993	0.16195
1993	TTTTTGTAACGCTGGCACCAATGATCTTCCCATTGCCGTTTTTCC	1994	0.1618
1994	CCGCGCCGCCTTTATCTTTCATCCTGCCTCCACCACTCCCTTCCT	1995	0.1617
1995	CCGCGGCGCTTTTATCTCTCCCTGTCCCACCAACCATTACCCCGC	1996	0.16165
1996	TGGTAGTAACTGCTGTCCTGCTAATCATGCCGTTTACGCTGACCC	1998	0.1614
1997	CGATTATTGTGTTTTTGATCTCCTCCATACCCCCTTCCCTACTCG	1998	0.1614
1998	CTATTCTGGTGCTGTTGATCTCCGCCATTGTACTCCTACCCTTCA	2001	0.16135
[truncated: 170,546 more rows]

## Sheet: reference_based_random
	seq
0	TGTTCCTCGTGTCGTTACCGTTTATCTCTTTGATTGTGTTCTCAT
1	CATCACTGCTGATGCTGGTGACCGTGACGATACCGATCTTTGCTG
2	CCTTGACCGTGTCACTACTAATACTCTTCCCCCCGTTCCCGGTCA
3	TCACCACGACCTCCCTGTCGTTGGCAGCCACGCTCACCTCCGCCA
4	CGCCGATCACGACCACCCTGCCATTGCCATTGGCCGTGGTCGTAT
5	CTCCCTCGACCTCGACCCCTGCGGTCCTGTCCTTTGCATTCGTCT
6	CCCTCACGATCCCCTCTATCGCACTGCCAATCACCTTATTCTCCT
7	TCGTCGTGTCCATCTCCGTGCTCCCCTTGACTTTTATCGTTATCC
8	TCCTTTTCTTACCGTTAACACCCTTCACCTTACCGTCGACCTTGT
9	TCGTGTTCATCACGTTTACCCCGTTTATGATCCCAGTTCTCCTGG
10	CGCTGCCGCTAACGATGCTGATGTCTGCATTCCCCGTCCTGCTGG
11	TGCCACCCCTCCCGCTTGCGGCCACACTGACCACCCTCTTCCCTC
12	CGCTACTCGCCATCTTAATTGTCGTCCCCTCTTCCACTATCTTAT
13	TTTCCACCTCGGCGTCCTTCCCTTCTACACCGGTCCCCGTTGTTA
14	TGGCCATCACCTCACTATCCCCTTTCGTGCTACTGCCCTTGACTA
15	TCTTCCCCATCTTCCCCTCCATTGCACCCACGTCCCCCGCCTTCG
16	TGCCGATTGCGATCCCTTTGTCTACGATTTCCCTCTTAGTATTTA
17	CATTGTTCGTCTCCTCCACAGCACTCTTCATGACCTTCGCGGTTT
18	TGGTGCCCCTCTCCATCTTCTTGATACTGCCCTTGCTACCACCCC
19	CGCTGGCCGTTTTACCCCCGATGCCTATTGCCACAGTGCTCTTCT
20	TTCTGACCCCATCTGCCACGACGGTCCCACTAGCGCCATCATTCA
21	CCACTGTGTTGCTCCCCTCGACGGCCTCCTCCGTCCTCCCCTCTT
22	CTATGACGGTCCTGATGACCTCCCTCGCCTCCCCCACCGCTCTGA
23	CATTTGCCTTCGTCTTACCTCCGTTTGTTGTCCCCTCGACTTTCT
24	CTATTATTGCCGTTACCGTCCCTTTTATCCTCCCCCTATTACCCA
25	CGCTGATCTCCGTCGTGCCCGTCTTCGTGCTTCTGACGCTACCTT
26	CGGCGTCCTTGCCTCTCTCCCCCCCACCTACTTTCTCAGTCTTGC
27	CCGCCCCCATAACTCCACCGTCGGCCTCCACCTCGACACCGATAC
28	TCTTGGCTGCGCTACTTTTGGCGGTGACCTCCATCACCTTCATTG
29	CGTTGTCCTTCCCTGCCCTGCTCTCTCCCACCCTGATGGTCTTTC
30	CCTTGGCCTCAGTCTCCATCCCGGTCCTTACCTCTTCCCTATCCA
31	CGCCCGCCTTGCCCATTTTCTTACTGCTCTTATTCCTCTTGGCCG
32	CATCCTCGCCTGCGATCGCTTTTATCTTGTCCTTCGTTACTGTGT
33	CCTCCGCTTCCTTTGCCTCCCTTGTATCCCTCTTGCCTCCCTCCG
34	CAGCCCTATTCCTACTCCCCACCCTCATTATTGCCTCTCTCCCAA
35	CCCTTGTTCCATCTGCACCCCTACCCTCCACGATCGTCCTCATCT
36	CAATACTCGTCGTCTCACTCCTGATTGCCCTGACATCGTTTGTCC
37	CATCCACTGTACTTATACCGATGGTGCTTTTTCTTGTTCTGCTCT
38	TTCCTCCTACTTTCTCCTCGCTTACCGTTCCGCTCACGTCATTCC
39	CCTCTCCGGCGGTTCTATTTATCATTGCCTTGGCCCCCGCTTTGG
40	CTACCCTCCCGGTAACCGCCTCCATTGCCCCCGCCCTCTCGACAT
41	CCCTCGTCACTTTGGCCCTCCTACTGATGGTTATAGTCCCCCCGC
42	CGGCCACGTTTGTGATCTCGACAGTCGTATTGCTCTTGGCTTCTT
43	CGCTCCTCATGCCATTTTTCGCCACGCTGCCGGCCGCGACCGTGG
44	CGTTGCCGACCTCTTCTTTCACCCTCCTACCTTCGTTAACATTGC
45	TCATCCTTGCGACTTCTTCCCCTCTATCGATCGTCCTACTCTCAG
46	TGCCTCTTGCTTTTGCCCCTACACTTGTGCCCCCCACATCATCCA
47	CAGCCTCGGCGGTGCCGCTGTTGACCGCGCCCACGTTTGCCCTGA
48	TATTCTCTCTTACTTTGCTCCTGGTATCCCTTTCTTCCCCCTTTT
49	TCCCCTTTGCGACGCCTCTCTCAACTATAACATTTATCCTCTTTG
50	CCTTGTTCTTTGCCTTGCCCCCAACCTCCCTGCCCGCCGCCCTTA
51	TCTTGGCTTTCTTGATCACCACCACGCTTCCCTCCGTTTTGATGC
52	CGACGTTGCTGCCAGCGCCCTCATCGTCAGTGTCCTTCGCGATGG
53	TCTCTTCCACCTTTTCTCTACCTGCTTTGATCCTCTCCCTTATAG
54	CCCTACCCTTGCCGACCACTACTTTATTTGTTTCAACGTCGGCCA
55	TCTCCATGCTGACGCTCGCGATCCTACTGACCGTTCCTCCCTTCC
56	CTGCTACAGTGACCGTTATCCCTGCCCTTGTTATATCAATCCTTC
57	TCCCTATTTCGACCCTCTTTCCCTCCCTCGTCTCGCCCTTGCTTT
58	TTACTATTGCCCCCTCCGCGTCCCTTCTCCTCCCCTTCGTGATGA
59	CCCTAGTATCGATGCCGTTTTCCGTGTTACTTTTGCTACCTTCTG
60	TGACCCCCACGGTGCTTCCGACCCCTACGATTACGGTGGCATTGC
61	TGTCCCCCCTATCCTTCATTGTTTTTATGTTGCTCCCTCTGACCA
62	TTACTCCCCCAGCCGTGCCCTCGCCCCTGACGACCACGGTCCCTT
63	CCTTCCCCCTCCTGACCATCTCGCCCTCTACCCCCGTTGTGCTTA
64	CCATACCGACCGCCCCCTTTTTCCCATTTATATCTATCTTTGTGG
65	CCATTGCCTCCTTCGTTCTGATCCTGTTTCTTTTGCTGCCCATAG
66	CACCCCCCATTGTATCAGTTGTCTCCATCATCGCAACCGTCCCTC
67	TTATTGCTCCCATCTTCGCAGCCTCCGCACCTGTTTCCATCGTAT
68	CCATACTACTCTTGATGCTTTCTATGGCGACCGCGGTCTTCTTCC
69	CCCCCTCCTCGATTGCGACCTTACTCCCACCGTTCATGCCCGTCT
70	CCTCACTTTCCTTGCCCACCTTGATCCTGTTCCCTGCAACACTTG
71	CATCGGTCTTGCCGCCAATCTCCTCTATCCCGACCTTGGTACTTG
72	CTTTGACGATCTTGCTACCTCTCCTTCTTGCCCCGATATTTACAG
73	TATCACTCTTAATGTCCTTCTCCTTGCTGGTGATTGCGGCCGCGT
74	CCACGTCCCCGCCGTCCTTTGCTCTTCTGATGTTGCTCTCGATAC
75	TGGTGGTCGCGATCGCAACCATCTCCCTACCCTTCTTCCCCCTGA
76	CAGCTTCCATCCCAGCTTCCTTTGCCCTCCCACTACCCACCTTGA
77	TCTCCTTGCCAGTACTATCGCCGTTTACAGCACTCGCGTTGATTC
78	CCTCTTTTTTCGTGGTCCCTTCCTTCTCGATCCTCTTCACGTCCA
79	CCCTCCTCATCTTGCTGATTCCCTCCCCTTTGTTCACCTCACCTT
80	CCTTCTTTATGCTCACCCTGTTGACAGTGACTCTGATGACGGTAC
81	TTTCGCCGCTGATGTTGGTGGTGGCGATCTCCACCGTATCCATGT
82	CTACAGCGACCCCAACGTTCACTTCATCGGCCTCGCTCTCGCTGA
83	TCGTGTTTGTCTCCCTGATGTCTTTCTTCGCGACTGTGATCCTTC
84	CCTTATCCGTGTTCTTGGTGCCCCTTATACCGTCTCTAGTTTTGA
85	TATTGACCTTGATGTCCGTCACACCAGCCTTGGCGACCCCGGCCC
86	CCCTCTTGCCTTCACTGCTCACGCTGGCAGTGCCCTCGTTGATCA
87	TCTTACCAGTTATAGTCCCGGCTTCGCTGCTCCTTATCTTGATGG
88	TAACTCCACCCCTGCTGCTCTCGGCTCTTCCCTTGTTGGCTTTCA
89	CTTTAGTTGCCACCTCCTTTGTCCTCTTCCTGACGCCCCCTGTCC
90	CCTCCTCCCTGATCGCATCATCCCTAGTCCTCCTAGCCTTGTTTG
91	TATTCTCCTTGATCATCGTGATCTCTCCGCTATCATTTGCCACCT
92	TCCCTCTGCCGTTTTTTGTACCCCCAGCCCCGCTGTCCCTCTTCT
93	TACTACTGGTTATAGCCTCCCCCATTTTGGTTCCGACACTTATTG
94	CCATCATACCGACCTCGGCCACGACCATCCCTCCAGCGACCTCCT
95	CCTTATTGGTTGTCTCTTCAGCTGCCTTTTTCACCGTCTTTATCC
96	TTTCGACTTTCCCCTCAGTTCTCCTAATGATGCTTTTTATTCCCT
97	TAATTGTTGTCTCCTTGGTTACCGTGATAGTCACCCCCATCATGC
98	CACTACCGTTTACCCCCGTTGCGATCCTGCCGGCCTCTCTCTTCA
99	TCTTTGTGACCCCCCCTTTCACCCTTATGGCTCCCACGACTCCCA
100	CCGTGCCCATTTTCTTCATGATGTTGGTCGCTCCCACTTTCGTAG
101	CTGTCCTGACCTTGGTCATTATGTTATTAGTTCCGCTGTCGTTTC
102	CAGTGGTGCCATTTTTCCTATTTCTGACCTTTTTCCCGACCATTT
103	CCTTGCTCGCCCTGCTGATGGTGCCTGCGATGCCGGCCCTTCTCT
104	TACTCCCTCTTGTGTCCCCGGCCACCCCGTTCGTCCCCTCCCCAC
105	CTCCCTTATTACTAGTAGTGCTCCTGGTTATCGTCGCTCTGGCGA
106	TATTGCCCCCCACAGTATCCGTCCTTCCGCTTCCTGCCTTCTTGG
107	CCATCACAGTCATGCTCCCTGCTTCTTTCGTTATCTCGGCTACGA
108	CCACCCTTGTACTCCTTATGGTCATGCTGACCTTGCCTCCAACCT
109	CCGTACCAGTCATGACTACTGTTGCCGTGATCTTGACATTGACGG
110	CCACGCCCATTGTCACCGTCTCCATAGTGCTGTCCGTCGCGTTGT
111	CTGCTTTCCCATCGCTGCTAGCCTCTTTCTTGCTAACCACTCCGT
112	TCATGCTGCCTCCCACCCCTATGATAGTTGTGGCGATTACGACGC
113	TCCCGATGTCTGTCCTTATAGTGCCTCCCTTTGCTGCCACCTTCT
114	CCTCCCCAATGCCGCCCACCTTTACCATGATGATCTCGACCATAT
115	CCACCTCGCCTATTTCGACCCCGTCACCTTCATTTTTGCTGCCAT
116	TCGTGCCCATATTTATGACAGCAACCACCTTAACTTTCCCCCCGC
117	CCTTTATCTCCATGACCTTTACGCTCACATTCTTCCTGCTGTCCG
118	TACTTGCCGTATCTACGCCGTCCCCATTGCTAGTTGTGGCATTAG
119	CCTCCCCCATGACGATGCTCACGGTGATACTTCTATTGTTGCCCT
120	TGTCCTTCTCCACACCCCTTTCTCTGTTGCTCCTACTCTTCTTGC
121	TAATTTCACTCGTGGTGCCCCCGCTGATATTCTTGCTGTCAGTTT
122	CCTTTGCCTTGCTGCCCTTCGCGTTTCCTATCCTCTCTACCATCC
123	TGATTTTAACCACCGCGACCCCCTCCGTCTCTACTTTAATCTCGA
124	TTCCATTTTCCGCCACCCCCGTGCTCTTTGTGCTAACCCCCACTG
125	TTGCTCCGCTCGCCATGCCCCCAGCATTCTCGACGATGCCCTTCA
126	TGATAATCTTCCCGATGTTCCTGACACTCCTGCTATTTGCCGTGT
127	TCCTTCTACTTATCCCGGTTTCCTCCTCCCCCTTCGTCCCCTCGA
128	CGGTCGCTACAATCTTTGCATTGCTGGCCGCTCCGACTTTTACGC
129	TGCCACCCGTACCGGTAATCTCGCTCCTAACTACAACAATTGTCT
130	TACTCCTTTTCGCGATGCTATTGGCCTCCACGATCTTGACGCTGT
131	CTGCGCCGCTCTCCTTCTCATCCGCGACAATGTCGATCCTCCCTA
132	TCTTCCCCTTCCTCCCCCCTTCCCTACTTACTATGCCACTCACTG
133	TGATCCCCGTACTTTTGACCGTTGCCTTCGCCTTCGCGCCGCCTG
134	CGTCCTCGACTCCACCCTCCGTCCCCGTTACTCCTACCCTCGTGC
135	CCCCCTCGGTGCCTTTGTTGGCAACGATGATGATAGTTGTGGCTT
136	TCGCGGCTGTCCCCATCTTCCCCTTAGCATTCTCTCTCTCCTTAT
137	CAACCTTATTTGCGACTTCTTTGTTCATGCTTTCTTCGATGATCC
138	CTGTTGTCACGCCACCCTTCGTTTTCCTGCTTTCGATGCTCGTAT
139	TCCTCTCCTTCCCCCCTTCCACCCTCTCCTCCTTCGCCTCCGTGC
140	CCACGTTAATGTTCTTCCTATTCTCTGCCCCTCCTACCACTATAT
141	TTGTCATGCCCACCCTCCCTTCTCCGTTTCCTGCCCTGGTACCCC
142	CAGTGATCCTTCCCACGATCCCCACTACCCTGATTGCTCCCGTCC
143	TTGTGTCCATGCTGTTCCTGGCGTTTACAACTCTCGCCTCCTCCT
144	CCCTCCTGTTGATGCTGCCTGCTGTCTTCACATTTGCCCTGGCAC
145	TAATCCCCTTCTTGCTTCCACTGTCCTTGCTACTTGCGATTGTAC
146	TCTTCGTCTTCTTCATTGCCGTTACTCCGACAGTATCCCTACTCG
147	CTTTTGTACTCTTCGTAACGGTCTTTGTGACTCCTGCCTCCTTGA
148	TACCGTCAATCTTCTCCACTCTTGTCTTTCTCGCCTCCCTTATTT
149	CGACCTCCTCGACCGTTCTCACATCAACCTCCCTGATCTCTTTCC
150	TGGTATTACCATCCCTTCCCATGCTCCCCCTTGTTGTCCTTGCGA
151	TGACTGTCTCCTCCTCCCTGTTTACTACCTTCGCCGCCGTGCTCT
152	TTTTCCTGATTGCCTTACTCGTTACGGTTCTTGCACCCCTCCTTT
153	TGGCGTCCCTGCTGTTCCTGATCACGTCGATCGTTACTGTTCTTT
154	TACTGCTGTCATTGGCCATCCTTGCCGCCATCCCGATGGTGCTTG
155	CGTCCTTTTTTACCTTTTCCACCCCTATGGTGTTCCCAGCCCTTA
156	CATCGCTACTACTGCTCTCGACCTCGTCAACATCCATTTCCTTGC
157	CCCTCTTGGCCGCCACCTTGACCTCTTCCGTCGTGGCCACCCCCT
158	CCCCAGCCCTTACCTCCCTCTTCCTTGTGACGACCGCGACCACGA
159	CCCCTTTCTCCTCCGTGATGATATCCTTTTCTACTACGTTATTTG
160	TTATGCCTCTGTTAATCTCACTTGCCACGGTCGTGATGACTCCTG
161	CTCCCTCCACCACCCCCTTCTCCCTTACTATAGCGGCCGCAATGA
162	TCTCTCTCTTGACCCTTCCCTCTGCATTCACTCTTTTCCTGCCGC
163	TATTCCTGTTCGCATTCGCTTTGCCCTTCGCGTTGCCCTCATTAT
164	CTGTCGCACTCTTGCTACCACCTTTGGTCCCGCCCGTCTTTGCAC
165	TACCCTCAGCTTTGTCACTGTTTGTGACGTTGTTATTTACTTTCG
166	TCCCTCTGACTTTCACCGTCCTCCCCATCATGCCCATATTACTCT
167	CCTCGCCCTCCTTATTCCTCACCATGCTCTTTGTCATTTCCTCCT
168	CCTCCATTATGCCCGCCCTCTCCATGTCGGCCATCGTCATCGTGC
169	TGGTAGCCGTGCCGATCCTTGCTATCTCCCTAATGCTTGCGATGC
170	CCCTGGTTATGCCCCTATTGGTTGCCGCACTCCTGCCCTCCTTTT
171	CATCATCTGCCTCTGCCGTGGTCTCGATTACATTTGCGCCCCTAT
172	CGTTGATCCTCTTTGTGACCCCCCCTTCTGCAGTTGCATTTACGG
173	CCGCCTCGCTGATCCCGCTACTGATGACATTCCTCCTGCTTGCCG
174	TCTTGATGTCCCTGCCCGCATCCGTGCCCGCACTAATGGTGATAC
175	TTCTGATTTTCGTCCTGCCGGTGACCGTCATAGTTGCGCCTGCAT
176	TCCTCTTGACTTTCGCCTTTGCCTTATCCTTCTTCACGGCAATGG
177	CCACCTCCATCTTCATTTTGTCCCTAACTGCCATCACCCTGACTG
178	TTGTGACCGTCTTGATGCTCTCTTTCGTCCTCATCTCCTCCTTTC
179	TGACCATGTTATCCCCGTTCGCCGTATCAACGTCCCTAATGACAT
180	CGCTCATATTCGTGGTTTCGATCCTCGTCGTGTTCTCGACATCGC
181	CCATCGTAACCATTTTTTCCGTGACCGTATCGCTTGTGCCTACCG
182	TAACTATATCATTCTCCGCCCCGACGTTCACATCCTTGCTACCCA
183	CGCTTACCTCTATGGCCTCGACCGCGTTCTCGACATCATTTACCG
184	CGCTCGTTGCCATCGCCCCCATTGCCTCCATTACGCCCTCTTCCT
185	CCATAGCCCCGATTGCGACCCTTACCCTACTTGCGATCATGCCAT
186	TATTCCTGCCAGCCTTCCCACTCCTGCCCGCGTCCTCAACTATGG
187	TGCCCTTCTCCCCCTCGCTTATGGCCCTCCCCCCAGCTTTGTCGA
188	TGCTTTCCATCGTGACCCTCCCGTTCTTAGCCCCACTCACCACGA
189	TCTTGGCCTCCTCGCCCGTGCTCCTGCCCATCCTTCCCTTCCCTT
190	CCTTCTCCCCAGCTTCCGTATTCTTGATCTCCGTCCCCTCATCCC
191	TCCCCTTGCTGACCACCCTGCCCACCCCCCTGACTCCATTCGCTT
192	TACCCTTTCTATCGGTGATCTTCTTATCGATCGCCTTCTTCCTAA
193	TCCCGTCCCTCTCCCCTCCTTTGATACTCTCAGTTCCCCCCGCGT
194	CGACCTTATCACCGACACTGCTACCGCTAGTCTTCTTTCCAATCG
195	CCTTGTCCCCGCCGTTTTTGGCTCCCTTGCTCATGCTCATATTTT
196	CCATGATGTCGATGATCTCCCCCTCATTCATCTCGATTTCAGCTC
197	TCATGCCCCTGCCGACCATTATTGTAACTCCGACGGTTCCGATGC
198	CCCTGACCCCCTCATCCTCCGTGCCCGTCTTTGCACCTGTCCCCA
199	TCCTTTCACTGATGTCATCCGCCTTTACCTTCTTGTCCCTGATCC
200	CTGTACTGATGCTGACGCTGCCGGCCATACCGATCGCCTCGTCCT
201	CATTTTTCTTAACCTTCTCTTTCCTACTCTTTCCGCCATTGATTC
202	TTTTCCCATCCACGCTCGCCACGGCCTTCATCGCCCTGCCCTCCT
203	TGTCCGCCGCGCTTGCCTCTTTCCTCTTGACTGTCGTATCTGCCC
204	CGATATTGCCCTTGATAATGACTGTATCTGCATTGTCCGCCTTTA
205	CTTCTCCTTCGTTGCTGACCATGCCCTCCCCATCGGTCCTTCTTT
206	TGCTGATCATGGTGACCTTGATCCCTTCATCCATGACCTTGGTCC
207	CCGTGTTAATCTCGCCCTTCCCCATGCCCCCTACTCTCGTGCCCT
208	TTCTATCGGTGTTGTCCACCCCCGCTCCGCCGCCTTTATTGCCGC
209	TATTCATTATCTCGACATTGACGCCCATTATCTCCCTGCTGCTCG
210	TGTTCGCCTTACCCACTACTGTCCTACTCTTACCGACGCCATCCA
211	TCGTGCTTACTTTGTTGACCTTCGCTACCGCTACCGCTTCGTCCA
212	CGACCTCCATCCTCCTCGCATTGTCATCACCCCCCATCGTCTTCC
213	TAGTCTTACTCGTCGTGCCTTTGATCACCTCACCCATCCTCGCCT
214	CGTTCACGACGTCTGTTGTTGCCCTAGCGGCTCCTGTTACCTCTA
215	TCTCGCCTTTCCCCTCCACTTTGATTCCTCCGCTCTTCGTGTTGA
216	CTCCACTCTTGCTATCGCCCGTCTTCTCAATATCAATGGCTGTCT
217	CCCCCTCCTTCCCCATGCTCGTCTTGGCTATCTCTCCACTCTTCT
218	CGCCGTTTTTGCTACTGATTTTACTATTATCAACAGCCCCGGCTT
219	CTTTTCTGTTCCTTACGTCAACCTTGATTACCCCCTTCTCCCTCA
220	CCTCAGTTTTTCTACCCATCCTAGCCCTGTTCCCGCTCTCCGTGG
221	CTATTTCGCCAACCACTTCGTTTATACCGTTGGTAACCCTCCTTT
222	TTATTACCCTGTCCTTACTGGTGCCCCCATTCTCTTCCTCCTTTT
223	TCTTGGCCTCCCTTGCAACTATCTCTCCAGCTGTCCCCTCCTCCT
224	TGCCCATGTTGGTCCCCCTAGTCTCCCTCCCATTTACATCCCTTG
225	CCTTCATGTTCCCCCTGTTGATGATCCTTGTCACATCCGTGCTAA
226	TCTCCTCATTACCATTGACCTTTGTGATGATTTTGGTTTCCTCCT
227	TATCGTCTGCACCCTTGCTGATATCACCACCCTCCGTTCCTTCCT
228	TGTTTCTATTGCCTACGATGTTCCTCTCCCCCCTTGTCCTGTTCC
229	CTTTGCCTACCTTGACCCTCACCTCTACCTTTACCGCCACCCCAA
230	TATCCATCGCACTGCCTACAACCTTTCCCTTTTCTGCCTTCTTGA
231	TATTTGTGCCCGCCGTTTCCATTCCCTCCACCATGATAGCGTCAC
232	TGGCGATGCTGATCTTGACCCCCACTTCCATCCTGCTACCTACTC
233	TCGCCGCCACCCTTGTACCCGTCTCTCTCATTCCCACCATATTTT
234	TGGTCGTTCCACCGCTCCCTGTGCCGTTCCTGTCGATCCTCCCGA
235	TGTCCCCCGCGTCAGCGCCATCCATGCCACCGTTGACAGCCATCC
236	TACTGTCGCTGACGACGATGACCCCCTCCTCCCCCCTCCCCACCC
237	TGATTCTAACAGTTGTACCCTTGCTGATCGCGATCCTTACCTTCT
238	TAGCCTTACCCTCAGTGCTCATAACGACTTTGCCGCCTCCCACCT
239	TGATACCACCACTGTTACCGATAACCACCCCTGCGATCTTCTCCG
240	CCTTCTTGCTCCCCGCTGTGATTGTCATGTTCCCATCTTCGCCCA
241	CCATTTCACTCTTTGCGGTCCCCTCAGTGCCCACAGCGGTCCTCA
242	CAACCATCCCGCTCGCCACCGTGCCCTTCCCGTCATCCCTGCTCT
243	TGCCGCCCCTGCTGTTGATGACATCCCCCGTCTTTACGTCATCTT
244	TTGTTACCTCCTTACTTGCCACGATTTTGATGATGGCTTCTTCAA
245	TGCTACTAGCCGTTCCTCCGACTTCATCATTGTCCATACTCTTGC
246	CCTCATTCTTGGCTTCCGCGATCCCGTTGATCGCTCCCCTGATCC
247	TACTCATCGTACTACTTGTATCCCCCGCTTCCACCCCGGCCCCTT
248	CATCCACCTCCACCCCGATCCCCCCGATCGCTACGGCGCCTGTCC
249	TACCAATGACCCTCCCTCCTTCACTGACTATCACCTCGATCTTCG
250	TTACCTTGCTCTCTTTTACCCCCCTGGTCTCCATGCCCCTGGTGC
251	TTCTGTCCTCCATTGTCATATCGCTTGCGTCCATGTCCTTTGCCA
252	TTACCCTAACGATACCCTTCTCTTTAACCATGCTGACCATTCCTC
253	TATCCGTGCCCGCGGCCATGGCCCCGCTGACTCCGGCCTCTCTGG
254	TCCTTGTGATCACTACCATGCCCCCCGCTTCGGTCCTTGTCACCT
255	CTGCCACTGTCATCTTCATTGCTGCAGCCGCGCTCGTCCTCTCCT
256	CTTCTATGCTGCTGACGGTGTCCACGATGACCATTTTTGCCATTT
257	CGGCAATTACTGTTCTTTCGTCCTCATCCTTAATAGTTGTATCGC
258	TCGTTACCACCATATTGACCTCCCTACCTTTACTTTTGATGCTGC
259	TAATAACCGCACCCTCGGCGTTGCTCGTCACTACCTCGCTGCCCT
260	TGTCGACGACCCCCCCCCTCGCCTTAGCATCCCTCATCGCGACGT
261	CCTTACCGATCACCGCCTTATCTACGCCACTGCTTTTTGCGACAG
262	CCCTTGTCCTTTTGCCTTCACCGTCATCCCTGGTGCCCACTTCGT
263	TAGCTCCTCCGATACCTGTGCCCTTTTTCCTGTCCTCGCTTGCGA
264	TCTTTGCTATCCCAGTAGCCGCGACTCTGGCCTTCTTTTTTTCAT
265	TCTTCCTTGCGACTACGTCCCTGTCATCTCTTGCTCCGGCTTCGG
266	CTTCCACTACTTCGACCCCGTTGCTCTCCTCCTTGTCGACCCCGG
267	CTTCGATGTTACTGGCCACCATCTTGCTAATGCCCATGCTGCCCT
268	TTGTCTTCATCATGTCCTTGGCCGCCTTCCTAACCCCCTCCACAT
269	TACTTGCCACGGCACTATCTACCTCACCGCTGCCCATCTCGCCCT
270	TGCCGTCCTTCCCGGTTATGCCATTGATCTTTTTGTTCCCCTTCA
271	CCGCTGTTATGATCTTGCCTCTAATCCTCACCTCGTCTCCATTGT
272	TCGCCACCGCCGCACCGATACTGGTCACGATGCCGTCATTCGCCA
273	CTGCCCTACCGTCAGCCATTTTGACAATAACGATCGTGCCCATTT
274	TGACTACGCTTCTCCTATTGCTTGTTTTGTTCCCTTCATCGATCT
275	CGGTCCTCTCGATCCCCTCCATGCTTCCCCTACCTATGATTACCC
276	TCATGCCACTGCTGTCTGTTGTGCTCCTTTTTTTTACCACATTCA
277	TCCTGTCCTCCTTACCCTTTTCCCTTGCCACCATCCCTTCCATGC
278	CTTCGATCCCCTTGTTACTCTCCACCTTCTTCCCCGTATCTGCTG
279	CGCTTGCCTTACCTTTGCTAGCGCTCGTCCTTGCGATTTCGTCCC
280	TCGCCCCCATATCCATGATGGCGTTGACGCTGATCTTTGCCTCGC
281	TTCCCCTTTCGTCGTTAGTCTTACTCTCTATGTTCCTCCTATCCC
282	TTACGACCTCCGTCGCCTTTCCCGCAGTGCTCTCCCTGTTCGTGA
283	CGCTGCTCCCTCTGTCACTTTTCGTACTCTCCTTGCCCGTCATGA
284	TCCTGATACTGATTCTTACCCTCTCGGTAATTTCCATTGCGGTGT
285	TGCCGACCCTACCCCCTGCCCTTTCCCCGACCACATCCGTGCCAT
286	TCACTGTGCCCCTCCCTTTTGTGATCTCGATTGCGACTCTATTGG
287	TCGCATCGGCCTCTTCAATGCCCGTGGTTATTTTACCCTCCTCGA
288	TGTCATCCGCCCTGACTTTTACTATCTTCGCGATTTCCTTATTCA
289	CGGCTGTTACTGTATCGATGCTTTTCTTTGTAGTCTTCCTCGCCC
290	CTCCGTCTGTGCCTATATCTCTTATCACGTCCTCTATCGCTGTAT
291	TTCCCTTCACGTCTCTAACCCCACCCGCATTACTTGTTTTCTTTA
292	TCCTCGCCTCAACGACCCCCATGTTTGCTTTGATCCTCCTTTCTC
293	CGTTTTCCGCAATCACCTCTCTTTTTCCTCCACTCGTTGCACCAG
294	TGCCCGCGACGCTAACCCCACTACCTCCGACGCCGATATCATCGC
295	CCGCGATATTTTTTACTCTGCCGCTCTCCCTTGCACTCCCCATTC
296	TCACCTCCTCGCTGACGTCCTTCTTGATCGTGACGATCACCCTCC
297	TCTTGATGTTATCCGCCTCTCTCACGACCGTCATTATAACCACCG
298	TCACCATCCTAGTTGTGCCCATTGTTATCCTGACCATGTCCCTCA
299	TTGTACTACTATTGACGGTCTCTGCGCTTCTGACTGTCGCCACTG
300	CTTTATCGTTATTGACTTCGTTTGCAACCATGCTATCATTACCAC
301	TTGCGCTGCTAACGGTACTTATCCCGATCATAATACTGACCTCCC
302	CCACCGCTGCATCCACGATGTCTACCCTGATGTTTGTCTCGTTTA
303	TCGCTTCCCTTATGTCCTTTGCCTCCACGATCCTGACCCCTGTGA
304	CACCCCCCTTTGTTACTCTGCTGTTCGTCTCGACCTCCACCGTCG
305	TCCCGGCGTTCTCCGTGCCGACCTTATTACCGTTCATAGTTACGT
306	TACCTTTCTTTTCTGTCTCAACCCTGCCCGCCCTCGCTTCCCCCT
307	CCTTCTTCTCAGTATTCATACCTCCCTTATTTTCACTTGTGCTGC
308	TTATTGCCGCCATGCTGATGCCCACAGTCCTTCTTCTTGTACCGA
309	CCTTTGTTATTTTCGCGGTCTTTTCGCCCCTTGCGACCATTCTGC
310	CGACCTTACCCTCAATCCCCACCCCCTCGCCGACGATCTTCCTCT
311	TGTCCCCGCTTTTTTTGATTGCCATGACGCTTGCTCCCCTCACGA
312	TTGTTGTTCCCGCATCGCCCTTGACCTTAACATCCATACCAGTCC
313	CCGCCTTGCTCACGGTCACCATTCCGCTACCCATCTCCCTCGCGA
314	CCGTAATAGTGTTCCTGCCCTCCCCTCTGTTCTTATTGGCCGTAT
315	CGCCGTTACCCGCTCCCTTCACTTCCGTGCCCTTAATGCTGACCA
316	CGGCCTCTACACCCTTTGTCACTTCCATGTTATTCCTGCCCTTTT
317	TTTCCCTCCCGATGACTCCTTTAACGTTCACTCTGCCATCCTCCT
318	CACCATTGCTGATATTCCCATCCTCAACGGCTCCCACGGCACCCA
319	TGACGGTGGTCATGCTCATGACCTCCTTCATGTTTGCTACCATGT
320	CTGTCTTGTCGTTCTCATCCTCCCTGCTAGCCTTGCCGGTTTTCA
321	CCTCATCCTTTTCCCCTGCATCACTGCCATCCTTCATGCCCCTCA
322	CCGCGGCTGCTCTCTTATCCCCCACTTCCTCCCTTCCTTTATCGC
323	TTGTTTTCGTCCTGCCCACTTCGGTACTCTCTTTCTTCGCCATTG
324	TACTCATACCTACCACCATCCTTTTCATGATGTCCGCTTTTGCGC
325	TGATTCTGATGCTGCCTATGGTCACTGTTATCGTGGTATCCCTAT
326	TCCCCTTTACGACCCTACCCGTCATGGCATTATTGACCTCCTCGT
327	CTTTTGCCATTTTGATTATCACCTTGCCTGCCACGATCTCATTTG
328	CCATGCCCATATCGCTCTTCACTGTCTTTGCTTCGCTCCTCGCCA
329	CCTCCATTTCTCCCTTATTACTGCTATCACTGTCGTCCCTGGTCA
330	CCTTTGCATTATCCCCGCCGCCACTGATCCTTTCCTCTTTTACGA
331	CTCCCATTGCAACAGTCCCCGTCTTTCCCTCTTTTCTCGCCCTGA
332	TCTTCACCATGCCTGTCCTTTTCTCGGCGCCCACCACCACGCTCC
333	CCACCACCACTTTCTCCCCCTCGGCCCCCATAGCGACGACCTCCT
334	TGCTGATCGCCTCCCTCGTATCTTTTGTTATCATTGCATCTACCA
335	TACCAGCTCCCCTCCTCCTGATCCTAATTTCCATGTTACCGATGT
336	CAGTGTCGCCGACGATTCTCGCCTCATTTGCGATGATTTTCCCTT
337	TCCTCCTGTTGCTCGTCGCCTTCTTTGCTTTTGCGACCTCCTTTG
338	TCCCCTCGATGTTGCCTGCCGCCTTGACGACGCTGGTCCTGTTGA
339	TGGCCATGACCCTCCTCCTGGCGACAATATTGTTCCTATTTTCCC
340	TAGCTTTACTTACGCCAACCTTGATGTTCTTGTCCTTAGTCATGC
341	TCACCGCCTCGGCCTCTCCGTCCATCCCCACATTGCCGGTATTCT
342	CAGTGTCCGTGATACCCTCAATTTTTATTCCGATGCCTCCATTCT
343	CTTCATCCGCTCCACTGTCCATACCCCCGATGGCCTCGGCCTCCT
344	CCTCCCTGACGGCCCCAGTGGCGACCGCCGTGACCTTATCACTCT
345	CAGTTTCTACCCTACCGACCTTCATGCTCGTTGCGACGCTCTCAA
346	TTTTATCCACCGTTTCCTTGCTCTTATCAATACCCACCTCTATGT
347	CCGCCATCTCCATGACACCTATGCTTGTACCGTCGTCGACGCTTC
348	CCGCCGTCACACTTGTTACTGCTGCCGTGCTAATATTCCCTCTGG
349	TCCTCGCTCTTCCCGTTCCTGTCGTTACCGCTACGTCTTTCCTGC
350	CACTTTCCTCGCTCATGCTGTCCATATTTGTGATCTCTGCCCCCT
351	TCCTCTCCTCCGTCGTCTCCTTCTTTGTCCTGACGCTCTTGGTGC
352	TGCCCCTGCTTACCTCGCTATTCGCAGCTTCCCTCACTGTACTGA
353	TCCTACTTCCCTTTGTATCCACCATCCTGATTACCGTCCCGCCCT
354	TACCGCTCTCGATGACCCTCCCTTTATTTATCGCGCTCTTTGCCA
355	CTGTCCTCTTTCCGATGCTCGCTGCCGTGATGCTCACGGTGACAC
356	CTTCGTTTGCCTCTGTGACCTTGACACCGATCTCCGCTCTAACCG
357	CATCCCTAATACTTATTTCAGCGACTGCTATTCCCACTTTTGCCC
358	TCATCGTCTTGCTCGCCGTAATACCCTCTATTGCCTCTTCAATCC
359	CGGTATCCACGCTCGTGGCGTTGCCGGTTGTCCCTTCGACACCTT
360	TATTGGCCGCCTCCCCATCCGTACTACCACTACTCATTTTCTCCT
361	TGCCTACCTCCATTATGACCGCTTCACTCCTCTTGACCACCTCGT
362	CTGCCATGATGATCCCAATTCCCCCTCTACTATTCACTTTGCCCC
363	TTGTTCTCCCATTGATTATGCCCGTGCCATCCTTGCCTCCTTTGC
364	CCGCATCCGTCCCCTTTCTCTCGCCATCCTCCGCGCCCATCTTCC
365	TCGTCCCAACGATCCTCCTGCTCGTGTCTTTGATGCCCGCTTCTC
366	TGATCACGTTTGTTATGCCTATGCTTGCAGCCTTCCTTACAGTAA
367	TCACCTTATCAGCCACAATTTCCTCATTTACCATGTCCTTCGTCA
368	TCCCCTCTCTGCTCTTTACATTGATTTTACTAATTGTCATAATCG
369	CGATGCTATTCTTGATCGTTCTCACCTCTATCGTATTGCCCTTTA
370	TCGTCCTGATCTCCTCTTTTATGCCTTCCGTCCCGGCCCCCATTG
371	TAGCGATGGCCGTGACCCTTTTCTTCCCACCCACCTTCTTAGTCA
372	CATTGACTACGCTGCCAACGGTTCCCTTGATCACGATGACCATCC
373	CTTTGTTCTCCTCCTCCTCCCTCGTGATTACGGTCATCGTCGTGA
374	TCTTATCGCTCTTGCCCTCGATGATGGCGATCACAACTCTGATGA
375	CCCCCGTGATGCCCTTGACCACCGTCCTCCTTTTCACTCCCTCCA
376	CATCCATGCTTATTGTTTCCGTCTTCTCCACATCGGCCCCTGCCT
377	TTCTGCTATTTTTTATCTTTACCTTGCCCCCGATATTGATGGTTT
378	CCTCGGCTGTCGTTTCGCCCCTTCCCGTTGCCGCTTCGGCCATTT
379	TCGCCGCCCTGATCCTCTCACTATCGGCCTTTCTGATCACTTCTC
380	CCTTTTCGTCCGCTCTACCCGCACTCTCCACGCTATCCCTAACAA
381	CGTCACCCACCATCTCCTTGCCTGTGCTCACAACGACTCCATCCA
382	TGATCCCCACTTTGCCATTGTCGATGGCGTTTCCGCTGGCGGCGG
383	TGCTGACCTCCTCCGTCTTACTGCTGCCGATCGTGGCATCGTTAG
384	TGGCGACTTTATTCGTGCCAGTTGTAATGATGCCCGTCGCAATCC
385	CACTACTTGTCTCGCCTTTGCTTGTGATTGTCCTTACGGTTACTA
386	TATTGTCCCTCTTGCCCTCCACCCCCCCGCTCTTTATGCCCGTGA
387	CCCTGCTTCTTGCCGTTGCCACATCTTTGATCCTGCCCGCGATTG
388	CTCCGTCCATGCCGACCGCTTTGCTGTCCGTCGCCATTGCCCCGA
389	TGACCCCCTCAACTCCCTCCCTCCCCCTGATCGCCCCGCCAACTT
390	CTGCCCTGACATCGACCATTGTCCTTACCTCGATTGCCTTGGCTC
391	CCATATCTTTGTTGATCATCGTCCCGGCAGTAACCCTGGTGCTCT
392	CTATACCACTATCTCTCACCATCGCCTCACTCCCCGTCCCGGTTG
393	CGGCGATGACCACATCGACGATGCTCGTGACCTTACTTATTGTGC
394	CCATCTCATTATCCACGATGTCCTCCACGTTGGTACCCTTGGCCT
395	TCCCCTTGATACTGTCCGCCATAATGCCTCTCCTTATACCCTCCC
396	TATCCCCAACAGCCTCTTCCCTGACCACTGTGATGACCACCCCGC
397	CATTGTCCCTTGTCGTCGTCTCCATTACGGCTCCAGTACTTGCGC
398	CGCTTGTCTCTACCTCGATCGTCTCCACCGTTCTCCTTGTACTCC
399	TCCTTTCCTCCATTCCGGCCCTCCTCGCGTCAGCGATCCTTTCCC
400	CTTCGTTCCTCGCATCGCCATCTCTGATGCCTGTCTTGCTGCCCC
401	TCTTATCCCTTACAATGTTTGCATTGCCCTCTTCCGTGATCGTGT
402	CCCCCTCCGCCTCCCCGTTGCTCTTGCTTGTCCCCCCCGTCTCCC
403	CTACCGTCACGACGACCTTTCTCACCATCGTCATTGTATCACCCA
404	TCTTTTCATCCTCAATCGTGGTCGTAACCCCCATTGTTACAATGT
405	CGTTACTGCCCGCCACTTCGCCATCTTTACCCTTTCTCCTCCTCC
406	CAATGATTCCACTCGTCACCATGCTACCCATCTCCATCACCGTCC
407	CAGTCTCCACCATGTCCCCGTCTCCCATGATTACCATGACTCCTC
408	CTTCGCCGCTACTGCTGACCCTGCTGCTTGCCGCGGCGCCATTTG
409	TCATACTGCTCATGCCGACGCTTCCCCCCATTCTCTTACCTTTCC
410	CACCGACCCTGCCCTCGGCTTCCACGGCTTCCCTCCCGGCTTCCC
411	TACTTACGATGATAACTCTAGTTGTGACTGTCACCACCACCCTTG
412	TCCTCATGCCGTTTCCGACTATCCCCTCGCTTACGGTGGTGCTGC
413	TACCCATGACGGTCGCGTTATCACCTTCCGCGCCTGTTCCCGCCT
414	TTGCGGCCTTGATACCACTGTCCATGGTGACGACTTTTTCTATCC
415	TGCCAACGACCTTGGCTTCGCCGATTATGATACTTGTGACCCTAC
416	TATTCGCGCTGGTGATTTTACTATCCGTATTGACCGCTATCGTGT
417	TTTCGGTGATTGCGTTGACCACCTTACCTTCCTCCTTTTTGATGA
418	TGATTACTCTGGCGTCCATCTTGCTCTTTGTATTTGTTGTCTTAT
419	TGTCTTCGCCGACCTTCCCCACGACATTGCCCACCACTTTACTCG
420	TTCTCCTGTTCCTCATAGTGTTGATTATCCCCCCCTTACTACCAC
421	TATCCACGGCGCTCATTGTGCCAGTGCTCACCATATTATCAGCCT
422	TACCTTTAGTTGTGCCGATCCCCGTTGCCTCCTCTACCCCCACTA
423	TCTCCGTCACCCTGTTTTTAATCCTCATATCGCCATCCCTTTCCA
424	TGATCCTTCTCCCAGTCACTGCCTTCGCCTTTGTCGTTGCAACCC
425	TGACCCTTGCCCCCACCATATTACTCTCTGTACCCGCCGTGCCCG
426	TCTTACCATCGGTGGCTTTCGCGTCGCCGACCATCGTGTCCCCTC
427	CCCCTTTATTATCCACCATACTCATGTCGACCTCTCTATTGATTC
428	CATTTCTTCTGGTGACCTCCTTCCTCCTCACCCTTGCCTTCGTGA
429	TCCCGTTTGTGACCACCATTTTTTCACTCGCTGTCGTTCCCCCAG
430	CCACCTTGCTGTTGGCCTCGGCCTTGGTATTTCTCGCCTTCTCCA
431	CTTCCTTACCTGTCTTCTCATTCTTGATCCCCCTCCTGATGCTGA
432	CCCCTATTGCCTTGACTCCGTTGACATTCCCCACGACCTCACTAC
433	CCCTGGCAGTTATTTCGATGCCGATACCCACCGTGTTTCCCTCTT
434	CCACCCCGATGTTGTTACCCACGTCTCCTCCCTTTTTCCTATCTT
435	TATTCCTACCGACCTTTGTGACTTTCTTCACCTTGTCTTTTCCTC
436	CCACATTGACCATATTGTTGCTGGCGCCGCTACCTCTGACTTCTT
437	TGTCCCCCTCCATCCTAGTAACCATCCCGCTGCCCGCCGCCATAA
438	TGGTCGTCACCTCCCCCATTGCGCTACCCGTACCATTTACTTCCA
439	TTTTCTTCCCCCCCTTCACATCCCCCGTATCCCTGATGACACCTA
440	TCATTTCACCCCTACTGGCCACGCCCCTGTTCACCCCCACAACTA
441	CAGCCACCCCATCTGCGCTCGCTTTACTGACATCTTTGGCAACCG
442	CCGTGCCCTTGACAATTTCCCTGACTTCATTCCCACCCCTTTTAT
443	CCTCAGTGCCAATGCCAGCGACGCCGCTGATGACGCCGATGTTCC
444	TGTCACTAGTCCTCCCCACATTGGCCGTCCCATTTGTTTCGACCC
445	TTATCCTCCTGCCCTTGACATTCGTTGCGTCCACGTTGCTCCCGT
446	TCTTGACTCTATTCCCTCTCTCCGCCACCGTGCCCTTTCCGGCAT
447	TCGTTGTCACTCCCTTCCCCCCCTTGCTGATATTACTCTCACCGC
448	CCGCCTCCTTGGCTCCACTCTCGCCTCCCGTTACCTTCTTGCCCT
449	CGTTTCCGACGGCTACCACTACTCTCCCGCCCGCGACCCCTTTTC
450	TCCTTCTTTCGCCTGTCGTTGTTATCGCCTTCTCTACCGTTATCC
451	TTGTCCCGTCTTTACTATTCTTGCTCTCGATGGCCACATTCATCA
452	TCTTAGCTTTCGTAATAGTCGCTTTCCCCACCCCATTGACATCCT
453	TCTTGTCCATGGTTACGGCCATACCCATTGCGCTCATTGTCTCGA
454	TTGCCTTAACCATCTCGTCGTTGATTCTTTTAGCGACCTTCCTCT
455	CGACGATGGCATCTCTTGCCACCTTACCCCTGGCCATGCTGCCGT
456	TGGCCTCATTGTCAACCGTGCCTGCCACCTTTCTCACGCCCGTAA
457	TTGTGACAACCTTCGTTGCAGCTATATTTGTACTGATCGCCTTTG
458	CGACCTTCACTCCAATTATCTTTCCCATATCCGCATTGATGATCC
459	TGGTGGCTATGATCATCCTGGTGCCTTTCTTGCTCCTCTCCGTCC
460	CAATGTTCCCTTTGCTTTCCTTGTTTCTCCTCTCCGTCATACCCA
461	TATCGGTCGCTACTATGGCTTTTGTCATTTTCCCACTCACCCTTA
462	CGACTCCGGTTGCCATATCGGCCATGCCTCTGACGATGCTGACCA
463	CTTCCGCTTCCACCATCCCGCCCTCGGCCACTCTCCCTTCTTTTT
464	CCTCCCTCGCCACCGTCGCGACCTTGTCTTTCCCCACCGTGCCGA
465	TTACCGCCGTACTTGTGCCTACGACCTTGGCAGTTGTGATGCTCT
466	TGGTGTCCATTGTATCCGCCTTGCTGCTGTTCGTTGTGATTACAA
467	TCTCCCCTTCCCTGCTATCTACTGCAATGACCACATTCACCATGT
468	CGCTGATGGCAGTGCTTTCGGTTGTTTTTACCCTATCGACTTTTG
469	CTACCACCATATTCTCGATGTCGCCGGCTCCGTCGTTCACTTCCA
470	CATTGTCCACTTCACCCTTCACGATCATGCTGCCGCCCGTTATCC
471	TGCCTTTTTTTACGTTCACGTTCCTAACGTTGTTCGTTATCATCC
472	TCTCGGCTACCCTCTCCATGTCGACCTCCTTCCCAGTATCCTTCC
473	CCCCGTCGACAGTTGTACCATCGACTCCGCCCATCCCGGTCCCTT
474	CGATGGTTTCCTCGGCCTTAACCATGTCCTCTCCTGCCCCCTTTG
475	CTTTCTTACCCCCCATCATTCTACTGCTCCTCTCTGTGATTGCTC
476	CACCGTTCATGCCTCTCTTTATGCTACCCGTGACCACCTCTATGG
477	CCATCCCCGCTCCATTCTTATTGTCCACAATGACCTCCACTATGA
478	TACTACTCTTTATCCTCTCCACACTTCCCTTCTCCACCTTTCTGA
479	CATTCGCGCCATTAACATCCGTAATCTTTCTAATTTTCATCTTGG
480	CTCTCTTGACATTGATCATTCCCGTTTTGCTTTTTGCCACCCCCT
481	CTCTCGTGCTAGCCTTCGTTTTGACCCCTCTTATCACTACCACTT
482	CCGCCCTTGTTATACCCCTGCTCCTCGTTGCATTCGCTTTGTCGA
483	TGATTGTGCCCATCTTCGCATCCTTGGTAACTGTTCCCCTATCGC
484	TCCTTTCGTCCATGGCGACCACTTCGATCTTTCCGTTTTCGGTGC
485	TGACTTCCGTCACCGCCTCCTTTGTGGTTTCGGTCTCCTCTCCAT
486	CGCTACCCCTTCTGACCCTGGTCACACCCGTTCCCTTCTTAATCG
487	CCCTCTCGTTACTACTACCCTTGCTCGCTTCCCCGATAATGACGT
488	TTCCGATTTTACTGTTTATCCTGCTCACCCCCTCCCCTGTGCTCC
489	TGCTCTTGATCTTCTCCCCTTTCGTCCCCGTGATACTCGCGACGC
490	CCTTCTCATTCTCCGCGTTGCTGCCGATGATTGCCCCAGTCGTGA
491	TTATCTCGACTTCTCTACTTATCCCTTTATTGGCAATGCCCCTAT
492	CCACCATGATAGTGATATCATTTACTTCCATGTCCCTCCTCCTGC
493	TGGTGACGATAGTGTTGTCCCCGCCTACGGTGATATTGCTCCCGC
494	TATTGTCAGTTCTTATACCTGCCACAGTGATCTCACCCGCAGCTG
495	TCGCGTCACTGGTCTTAGCTTTCCTCCCCCCTCTACTCTTATCCA
496	TGTCTTTGTTCCTTTTTCTCCCCCTAACCGTGACAATCGCACTGG
497	TTGCCTCGACCCTACTCTCATCCACCTTAGCATTTACCATCCTAT
498	TTACCATCCCCCCTTTTGCGACCCTCTCTACCTTGACCTCGCCTA
499	TGGCTGCTTTATCGGCGCTCCCCCTCCCACTCGTGTCGACGATCT
500	TTGCTCCGCTCACCGTCGCCGTCTTGCTGGTCTTCCCGGTGGCCG
501	CGGTGGTGTCCGCACCGTCTATCCCAATTGCTCTCCTCTCTCCAG
502	TTGTGGCTGTAATATTCTCTATTCTACTGACCTTTTCCATGCCCA
503	TGTCTGCTCCTGTGATTGCCTCCGTGATCACGATTGCCATGGTAT
504	CATCCTCATCCCTGCCGGCGCCCTTACTCTTGCCCATCCTGTTTT
505	TTCTCGCGACGCTTCCATCGATCACCATGCCTGTTTCGACTCTAT
506	CATTACTTGTTGCCTTATCTTCGCCGGCCCTAACCATATCAGCCG
507	TTGTGCCGACAATTGCGCTGTCTCTTTCTTCGCCCGCCGCGGTCA
508	TTCTAATACTATTCTTGGTTTTCTCCCTCCTCTCACTTCTTACCA
509	CTGCGATATTGATTACGTTACTGCCATCGATGCCGTTGACAACGA
510	CCCCTTTGCTTGTTCCGTCGGCCGCTGTGTTACCGGTACCGACGT
511	TTACGACCACGTCGGCCTCATCCGTGTTATTTCCGTTACCGGCCG
512	TGCTCGCTTCATTTTTTCCATTTGCGTTATCGCCGCTCCTCCTTG
513	CAATGCTGGTCATCTTATTCCCCCCATCTCCCGCCGCTTCTCCCA
514	CGACACTACCAGCGCCAGTAGTTACGATAATACCCTTCGCGTCAG
515	TCTTCATCTCGCTGACTGTCTTCCCGCCTCCGATCCCAACCGTGT
516	TGACCGCAACCACTCTGGTACCAACTCCCATGACTTTTGTGCTTA
517	CGTTATCCACTATGGTACTCATGCCACCCTTCCCCGTCTCCGCGA
518	TTCCAATATCAACCGCCATCTCTTCTCTGACCTTACCTTCGTCCT
519	TGACCGCTCTCTTTTTTTCCCTACCTTTATTGCTTTTCACCTTAC
520	TACTTGCGCTCCCCCCTTTGCTCCCATTGTCATTACCTTTGATGA
521	TGGCCTCTACTATCGCCCTTCCATTAGTTTTACTCGTTGTCCTGT
522	TTCTGTTTCTGATGCTTACCACCCTTACGCTTTCAGCGCTCGCTT
523	CGTTTGTCATTTCCCCCACCGCTTTGACACTGTTACTGGTTATTG
524	CCTCAACCATGCTCTTCCTCGTCGTCACAACCCCCCTGGCAATAT
525	CTTCGGCCCCGACTCTCCCACCACCGTCGACCGCCCCAGTACTCA
526	TACTGCCAACACTTGCCGTGGCCCCTTTGCTACCATCGGTTGCTT
527	TATTACCAACACTGCCGCTGTTCTTCTTGCTTATTCCATTGCCTG
528	CTCTTGCGACATCCGCCTTTACCTTGCCAATCTCGGCCTCACTCT
529	CGGCCCTCACCCCAACCATCCCTTTGCTATTCGCATTGGTTGCCT
530	TCGTCCCCGTACCAGTGCTCCTGACGATTGTCCTTGCAGCGGTAA
531	TGATGGTGTCCACTTCAGCTGTGCCTTCGGCGCTCATCCCCATGA
532	CCTTGTCCTTCCCTTTATTTTTACTCTCGTTGTCTATCCCCATCC
533	TTCTCTTGATTGTGCCCGCTTTCCCCACATCCCCCCCGATGCTCA
534	CACTTGCGCTTGTAGCTGTCGTGTTCGCCGCGCCCATTATATTGG
535	CGGCCTTCTCGTTCGTGTCGATCCCGGTTGTGTCCATATTTATGG
536	CACCCTTCTCTCCCTTTGTATCCACCTCCACGTTTTTTATAGTCC
537	TGTCCCCATCCTCCACCACCACGTCTTCCCTTACCACGCCATTCT
538	CCATGTCCCTGTTACTGCTTGCCCCTATAACGATGCCACTGCCCA
539	TTTTCCTGACTTTTTCTCCCCCCTCTTCCTCGCTCTCGTTACTCT
540	TGTCGATGATGACTTTTGCGTCCATAGTATTACCCGCCGCCTCCT
541	TGCTGCCACTCCCCCTTCCCACCCTATCATTCCTCACCTTCCTTA
542	TGATTGCGATTATTTCTGTGTCCACCCTATTGTTATTATTATCGA
543	TCACCGCGGTGCCCACACTACCTACGGTCTCGCTTGCCCCTCCCT
544	CCCTTTTCCTGGTTGTCTTTGTCGCGATGTCCTCCTCGTTCATAC
545	CCTCTCCCACCGTTCTAATGCTCGCGTCCCTCTCCGCCCTTCTGA
546	TCGTGTTTTCATTCCCTTCACTCCCGATGACCTTCGTGTCTACGT
547	TGCTCTCACCGCTACCAATATTCGTCATACTCGCAGCCACCGCCC
548	TGATCACCTTCTTACTGCTTACCACTTCGGCGCTCGTTGCGTTCC
549	CCTCTGTCTTGTTCCTATCCGCGTCCGTGCCCCTTACTCCCTTTA
550	TCTCCACCATATCCCCCACCACCTTGCCCGCGACCCCCCCATTGC
551	TCCCGTTCCCCCTCTTTTCGACCGCCCCTCCCCTGGCCTTCCCGC
552	CGCCCTCACTTTTCTCCTTCATGCTCTCACTGCCATCCTTATCCC
553	CGGTATTGTCCGCTGTACTTCCTGCTTCCCCCATGCCCATGTTGA
554	CACTTTCTTCATTGCCTTCCCTCACGTCCCTGTCCCTATTATTAT
555	TGATTGTGCCCTTTCCTTTTGCGCCTCCATCAATAGTATCTGTAA
556	CGCTGCTACCCCTGCTCCCTGCCCCCACTACCGCCCCGGCCTCGA
557	TGACCGCTACGCTGCTGTTTTCCGTATTGTCGACATCCTTCTCAT
558	TTGTTCCATCTATACCACTCTCAGCGGCCATAATCTCCGTTGCGT
559	TTGCCTTCCTCCTTGTGCTCATTTTGCTCGCATTGATGCCTCTAG
560	TGGTGACTTTCCCCTTCATTGTCACTGCGCCTGCCGTCACCTTAC
561	CCATAGTCCCGATCGCATTCTCCCCACTTTCGATCATCCTGCTTA
562	CCTCCCTCTCGTCTTTCTCTACCGTTTTATCGTTGCTCATCTCCT
563	TGACGATGATGCCTGTCCTCTCTATACCTCCCCCGATTGTCGTGG
564	TCTTTATGTTTACCCCCATTGTTGTTCCAATGCTAATCTTATCCC
565	TACCCCTTCCACTGTTTGCTACGTCCTTCATATTAGCTTCCACCT
566	TTGTAATGATCCCTATATCGATTCTCCCGATGCTCATCCTTTTCG
567	CGTTGTTGACCATGCCCTCGCTACTTGCCTTACTCCCCTCGATTG
568	CCTCCCTTTTCCCACCCGCGATGCCCTCTTCTCCGCCAACCCTGA
569	TCGTGCCTATCATATCCCCGATATTTGCCGTGCTTTCCTTATCCT
570	CCTCCACAGTGATCCCTTTCCTCTCCGTTTTTGCCTCCTTTTTTT
571	CCTTCGTAGTCCCGCTACCAACTTCCGTGATTATCCTGATCTTTT
572	CCTCCCCGTCCTCCTTGGTGGTACTGATCCTCCCGCCGATTACAC
573	TCCTGATCCCGATACCGACCGTCACCCTTGTCTCCTCTATTCTTT
574	TTTTCTCCTTGATGTTCCCCGCTTCGATGGTCCCCGTTTCAACTC
575	TGACTCTAGTCCTCCTGTCCCTCTTTCCCGCTACCACACTGCCCC
576	TTTTTGTGATAACATCTTCCGTCCTGACAATCGCTCTGCCCACCC
577	CCATGCCCTTATTAATGCCCATTGTGCTAACACCCTTCCTAATTA
578	TCTTGACTACCCTCTTTTCCCTCTTCCTCCCTGCATTGGCATTCA
579	CGGCACCAATCTCCGTCGCGATTTTTGCGCCCGTTATCGCTATCT
580	TTATCTTGATGTTGATACCAACGACGATGTTCCTCTTTATCGTGT
581	CGGTAGCCTTTCCCATCCCGATTTCGCTGCTAATGGCGATGCTCC
582	CTTCACTATCAGTGATGACCATCTTGATCGTATCCGCATTACCTG
583	TGGCGGCGCTTATTTCCACCTCATTACTTCTGTTACCCTTCCTTC
584	CTCCCATCTTGACATCCACCCCCCCGGCGCCCTCGCTGCTTGCCA
585	TGCTATCTTTGCTACTACCAGCTGCATCTTCGGCCACCGTACCTA
586	CATTGCCATTGTTGACGCTACTCCTCCCGGTACCGCCCTTCTCGG
587	TGCTGTCTCTATTGCCCGTGATTCTGTTTCCTGTGATGATCCCTG
588	CCGCCACCTTCCCCCTCCTACCCCCGCCCCCCCTACCGGTGCTAC
589	CGGCCTCGCTCGTGTCCCTATCGGTGCTTACTATCTTCCTTATGA
590	CGGCCTTGCCTCTCCTCCCGTTCGCCTTCGTCCCTTCGCTCTTGG
591	CATCGGCCCTCTCTTCCATGGCCATCCCGATACCGACCTCGTTAG
592	TGTCTATATTACCACCGGCATCCTCCTTCATCATGCTGATGATCG
593	CAGTCCCCTTGACCCCGATCGTTACTACCTCCTTGACGCCGTCTT
594	TAGCGTCCTCATTTTCCTTCCCCATTGTACTTATTCTCACCACGG
595	TATCCCCGATGCTTGTCTTCGTCTTGTCTATCTCATCTATGGTGA
596	TGCCCGCTTCCTCGGCTCCCCCCATCACGCTTCTCTCCGCGGCGC
597	CCTTGCTTATCTCCTCTATTGCCCCTTCCGCGGCCCTATCCGTAG
598	TCATCTTCCTGTCGCTTCTGGTGCCATCGACCCTCCTGCCTATAC
599	CGCCGACCGTGCTACTCCCTTCCTTCTCTGTTGCATCATTATTCT
600	TACTTATGACGACGGTCTCGCTACCCATTGTTTTCCTGCTGGCCA
601	CGTCTTCTCCCATGTTGCCCTTCCTCTCTACAGTGGCTCCCTTGC
602	CCTCTATGATCCCAGTTTTTACGTCCATCCCCATTCCTGTTTTCC
603	CCCTCTCCTTCTCTTTGATGATACTGATCGTCGCGATTACGCTTG
604	CCCCCTCGCTGTTGCTTTCCCTCTCGACCGTATTTATCTCGATTG
605	CCACTATGCCCCCAGCCACTTTCATACTCTCCTCTTCCTCGATCT
606	CATCCGTGTTCCCCTTTGCTTCATCGACTTCAACACCGGTAGTTA
607	TTACAATCACCTCATCAGCGGTGTCCTCGCCGATGCCACTTTCAT
608	CGCCCGCCATACCTTTGATCATGGCCCCCGTCACGTCCACAACCT
609	TGCTCGCAATGACACTCTTTGTTCTTATTACTTCTACCCCGATGC
610	TGTCCTTGCCCGCAACGCCGTCATTACCCATCGCAACGACCCCAT
611	TGGCCATTATCCTCTTTCTGCTCGTCTCTACCGTGATTTTGGTCC
612	CCATGATTATTGTGGTTGTGACCCCCATGACCACCTCCCTACCCC
613	CCCCGTCCGCACCCTCCGCCACCGTGTTGCTGACCTCGACAACTT
614	TGCCGCCCTTTGTCGTGTCAATAGTTACCTCGATAGTCCTGATTC
615	CTCTTGTGATTTTGTTGTCAATTACCACACTACTGTCGATGGCTT
616	CCTCAGTTGCGCCGATCCCGGTCCCATCTTCGATGGCCACCCCCA
617	TTGTTCTTTTATCCCCCTCAGTCTCTTTGCTACTCACCGCCCCCG
618	TAGTTCTTTTTGTCCTCTTCATGCCTTCTATCCCCATTACATCCG
619	CGTTGCTCTTCTCGGTGGTCACCTCTTTTATTCCGACGACTCCTT
620	CCCTCACGCTGATCGCGATTATGCTATCCGTAACCATATTCCTGA
621	TCTTTATTACGTTGATCTCCTTAGCCACCTCGTCGTTCCCAGTGC
622	CGACACCTTTGACCCTGCTCATCCTTGTCGCGCTTACGTCGTTCA
623	TTATATCGTCCGCCTCGGTCTCAGCCTTCTTCGTGCTCCCTCCGC
624	CGATTTTGATCCCCACTGTCCTTATTCTTGCTGTCATCATCTTTT
625	TTGCCGTCCCCCCTCTGTCCTTATCGCTGCTATCTTCTATGCCCC
626	CAGTTGCTCCGCCGATTTCCCTCCCAGCCTCCTTATTTATTTTGT
627	TGATGCTAGCCTCATCCATACTGTTTGCATCTGCACTCACCTTCC
628	TTGCGGCGATTCTGCTGATGTCCCTCTTTCCACCGATTGTCCCCG
629	CTACTGCCATGATTGCTGCGATTGTGTTCATCCCTCCTTCCCCGC
630	CCCCTCCCGTTGTTTCGACAGTATTATCCTTCCTCTTGCCCTCGA
631	CGGTTTCCGTATTAGCATTCTCCTCCCTCGCTCTCCCCATTCCCT
632	CTGCCATACCTTCCATGCTCCCCGCCTTGCCTGCCGCCATGCTGT
633	TCACTGCACCCTCACCTCTGGCATCCGTGCCGTCCTCTGTGCCTC
634	TTTCCACGGTGACACCTGTGTCTATTACTGCTATAATACCTTCTC
635	TCACCACGCTGCTTTCCGTATCCGTAACTGTTATGTTTATTATAT
636	TGTTCACCATTCTGCTGACACCCATTCTGATGCCTTCCTTTACCC
637	CCTCCTTTACTATGCCCGCCTTCGCCTTTGTAATCGTGATACCCA
638	CCTCTTTAGTTACACTGGTTTCGATGTCCGCTCTCGTCTCCGCCA
639	TCACCTTTCCCGTGACTCTCCCGCCCATGCCGACCTCCCTTCCGA
640	TACCCACCTCCGTGTCTATCGTAACTGCCACCCCAGTATCACCCC
641	TCTCTATTGCGCTCTTGCCCTTATTGTCCACGACCTTACTCTTGA
642	TTACCATTCCATTCTCGACCCCCCCCCTATTGCTGTTGTCCTTTA
643	TGTCTGTGTCAGCGATCTCCACCTTGTTTTTGTCCCCTTCGCTTT
644	CGTTCTCGATAATCTCAGTCCTGCCCCTGTCATCCCCCTTCCCGG
645	TTTTGTTCTTTCCAATCGCTTTTGTCACCTTATTTCTTATATTTG
646	TTTTATTGACACCTCCCGTGCCCACGATCTTTACCTTGCTATTGG
647	CGCTTACGGTCATCATTCCCACGCTTGTCTCCTTGACCCCCTTCC
648	TAGCACTCGTTGCTTTGACCCTTGCGTCCGTTTCGCTGACCTTTG
649	CCTTGCTGCTCTCCCTTATGCTGTCGCTCCTCTTGCCATCACCCG
650	TTCTCCTGGTACTTATGATTGCATCGATGACCCTCGCCTTTATTC
651	TCTTCTTGTTCGTCTCCCTACCGTCCCTCTTGTCCGCGGCGCTTG
652	TGGCCGTACTGCTTCCCCCGCTCTTTGTTACCTCATTGCCTGCGT
653	TGGCTGTGTTATCCACCTTATTGACCACCTCAACTTTTACTTTAT
654	CGGTCGTCTTGGTCGCACTGCTATCACTATTCCCATTTGTGTTTA
655	CGTTGTTGTTTGTGCTCTTTCCCATGCCCCCACTTGCATTTTTAT
656	TGCCCCTGCCGGTAACCCTGTCCACCATGCTGATGCCCGTCACCG
657	CCTCAATTCTCCTGACATTTACGCTGCTAGTATTCCCCATCACAG
658	TGCCCACGTTTCTGACTCTTTTTGTGCTCGCGGCTGTCATGGCTT
659	TGGTGTCCGCTGTCGCGTCTTTGGTTTTGATTGCCATCTTTACGA
660	TTACCATGTTCTTGTCCACCTTCATATTCGCCTCTATCACCACGC
661	CGATATTCCTCTCCTTCGTTCCCACCGTCTTCTTTGCCGTCTTCG
662	CCTTTGTGTTGTCTGCGCTGCCGACGACGCCTCTGCTTACGACCG
663	CTTCGATGCTGCTATCGCCCTCCATGCCCGCGCCAACCTTCTCTC
664	TTCCGGTCACCCCCGCCACCCCCTTCCTGCCTGTGACACTGATTG
665	TGCCCACTTTCCTGCCCGTGCTGTTGGTTCCTTTCTTAGTTGTGG
666	TCCCCACGACCTTATTGTCTTTATCACTGATATCTACTTCTCCAC
667	TGGTTTCCCCCATGATCCCAATAGCGATCTCCCCCGCAATGCCCT
668	TGTTCTCGCTGCTTTTCTTGCCGTCATCTCTGCCCGTCATTACCT
669	TTACACCCTTGATGCTCTCCTTGATGGTTGCCTCTCTATCGACTT
670	CCTCTGTTCCGTTTCTGACCTCCCCCCTCGTCATCTTCTTAACTC
671	TGTCTTTGTCTCTGGCGGCCTCATTGTCCCCTTTGATTACGCCCT
672	CCGCGACTTCCTTTCCCATCCCCATACTCGCCGTGACCACCGTGG
673	CTATGTCCTCGATGCTCGTCGTGTCTATGTCATTCCCGGCTACCT
674	CCTTGACCTCATCGGCGCCTTCCACCACTACCTTTGTCTTGACTA
675	TGATCCTTCCGTTGCTCCCCTCTTTGCTGACCATGCTCTTGCCTT
676	TTGTGCTCCTCCCCTTAACGGCCTCCACTTTATCCTCTATGCTTC
677	CCGCCACCTCTGTGATGTTCGTGGCATCCGCCGTGTCGCCGCCTG
678	TCGCCTTTTTGGCTCCCGCCGTCCCCTTGACTTCATTACCACTCC
679	CACTCGTGCTCCTACCGTCCCCCCCTTTTGCGATTATACCTTTGG
680	TGCTAACCCCCCCGGCCCCCATAATCCCCTTGTTGATACTATCCA
681	TACCCTCCACCTCCCCCGCCACCCTTACGACCACGGTCCTTGCCG
682	CTCTCTTGCTGCTGCTGACGATCTTCTTCCCCTCAATTTTCGTGG
683	CGACATCGTTATCCCTCATTATGACAGCCGCTCCGCTAGCTATGT
684	TAACGCTTCCGGTTCCGATTACCCTGACTTTCCTGCTTGCTTCTT
685	CGGCACTATCTGCGCTGCTACCCGCCCCCCCCCTTACTTCACCGA
686	CCCCGCTGCTGGCCCTTTCTCCCACCACTTTGCCTTTATTTGTCA
687	CCACTCCCTCAGTCCTGTTGACTTCCTTGCTGTCCGTTACCCCTG
688	CCTCGATGTTTCTACTCATGCTCCCTTTGACGATGCTTGTGTTTC
689	TCCCATCCTTCCCATCCTCCTTCCCGGCCCCGTCATCCGTTGTCT
690	TGCTCTCCTCGCTACCCATCGCCACGGCCGTACCATTGTCGTCCT
691	CGCCCATTACTCCGCTTGTCCCTGCCACCTTCATCCTCTTCCCGT
692	CCATTGTCCCGACGGCCACTGTCACAATTGCCTCCCCGTCCGCTT
693	CATCGCTTTCTTTGGTAGTCGTGTCTCTCATGTTTGTAGTGACCA
694	CTATCACCCCCGCTCCGTTCTTCCTGCTACTCGTCTTTTTGACCA
695	CAGCTACCCCCGTTATCGTACCTTTCACTTTAATTGCCTCATCGA
696	TCGCATCCGTTATCGTGGCCTTCATCTCCCTTGTGCCCCCAATGG
697	CTGCGATATCCCCGCCGATCCTGGCTTTAGTCACTGCTCCTGCTC
698	TCTCTGTCGTCTTCGCTATCTCTACGACCCCGTTGGTGTTGATAG
699	CTTCATCGATGGTGCCCCTGCTTATTCTGCCTATGACGGTGATCG
700	TATTGTTCGCTCCTCTGACCTTGATCCTGTCAGCGGCTTTCTCCA
701	CGTTACTTTCACTCCTTCTCGTCGTGCTGCCTACGTTGCTATTGC
702	CGACGTTCCTCCCATTCCTACCCCCCTCTCCTTCCTCGTTCCCGA
703	CCGTGACCTTGCTCTCGACGATACTTGTTATGATTTCGGCAGCCG
704	CCTTCTTCACCTCCCCATCCTCCCTACCTATCACGATTATACTCG
705	CTATATCCATGATGATCTTGACCCTTGTACCCTTGACCCCGACGG
706	TCACCTTGCTGACGATGTTCTTGCTGCCCTTCCCCCTGCCAGTCC
707	TACCCTTACTTCTAACTACCTCCCCCTTCCTCTTTTTGATCTCTT
708	CTCTATTATCCTCCTTCCCGCTGCTGCTGTCCATCTCCACCTCGT
709	TTGCCGCAATGCCACTTATGCTCTCCTCTACGGTCCCGCCGCCCA
710	CCTCCATAATTGTCATACTGCCTCTGTCTTTGACCATAACCTCCA
711	CCCCGGTATTTACACTCATGTTTCTCCCTGTCGCGACGCCCATTT
712	CCTCAGTTGTCCCATTCCCACTCCTCTCCGCGGCCTCGCTTTCTA
713	TGGCTGCTTCGGTCGCGACCTCCTCAGTGCCGATTTCCTCCACCA
714	TCATGACTGCCCTCCCCTTGCCCTCGGCCGCCTCCGCCTTGGTCT
715	TACTTCCCTTGATAGCCCTCCCATCCACCATACCCACCTCCTTCT
716	TCTTGCCCGTTTCTTCCGCGACCTCTATTATCCCGACGTCCCCAC
717	TATCGTCCCCTATTTCCTTTGCCTCCTCGTTAATGCCCTCCCTAC
718	TGGCCACCATGCTGACCCCACCGTTTGTATTCATCATGATGACCG
719	CAGTGATCGCTCTGACTTCCTTTGTCATCTCACCCTCTCTGCTCC
720	CCTTAGTACTCATATCGCTCGTTGCCCTCCCGTCCGCCATATCAA
721	TTTTTGCCTCGCCCCCAGTCCTCGCTCTCTTAGTCTTACTCTTGA
722	CCTTATCGATTGTTCTTGTCTCTTTTGTGTTCTTCCTCGCGGCCA
723	CGATTGTGGTGCTTTTTGCTCTGCCTTCACTCTCGTTCATTGTGA
724	TCTTACCGATCGCTCCCCCATCCTTTACCATGACTTCCCTGCCTG
725	TGGCCATTACCTTGTCGACTCCCCCTATTTCCACTCTCCCCCCTA
726	TCTTTTTGTTCTCGACTATCCTGTCTGCGATCGCGTTCACCTCTT
727	CCTCCATTGTGCCTCTTTTATTACTGGCGGCGCCCCCAATTGTAC
728	CTGCTGTGCTAACCTCCCCCACCTTCATACCCTTTGTGCCCTCAC
729	CCTTCTCACCGACTATCCTGGTCGCATCCGTGACTACCTTCACCC
730	TCCTGATGCTGTCTTTACCTACCATGCTGACTGCCGCGTCCGCCA
731	CCATGCTCATGGCGCTTCTAGTTGTCATGCTTGTACTGGTCCCAT
732	TCCTCTCTTCTCTCCCCTTTCCTACTTCACCGTCTATCGTATCCT
733	CGACGACCTTGCCGTCCACCTCCCCCATTGTGTTGATCCCCACGC
734	TTATGCCAACACTTTTGCTCTCCATGACTGTCACCTCGATCCCCT
735	CTCTCTCGTCAGTGATGCCCTTCCCGACTTCCACCATCTCTCTGT
736	TACCCCCCATGACGCTCATGGTGCCGTTCCTCGTCACCTTTGCAT
737	CCACTTCGCCGCCTATGTCCGTACTGGTAACCACCTCCATGATTT
738	CGATGCCTTTAATCTTCGTTGTTCTTACCGTCCTCACCTCGCTGT
739	CTCTGCTATTCCTCTTCTCCGTCATCTTGCTCACGTTATCGGCAC
740	TATCGATGACTTTCTCGGTTTCCTCAGTTGCAACCACCGCCCTGC
741	CCTCCCTTCCGCTACCTTCGGTGATGGCGTTCGTGCTGATTGCCT
742	CCTTGCCATTCGTTTTTTTGACGCTGGCCTTGCCGCTATTCATGA
743	TGGTCCTTGTCCTATCCGCCACCACACTATCCCTATCGATCACTC
744	TCGCACTCCTGACTGCCCCCATGCCCGTATTACCGCCGCCCTTGC
745	CCCTTATACTCCCCTCTCCCGTACCCCTCTTACTGGTGATTGCGC
746	TCACGCCTGTTTTTTCCTCACTGTCCGCGGTTGCGATGGTATCCC
747	TGCCAGTGCTCACATCGTTCGTACTATTCATACTGCCACTCTCGT
748	CCTTTTTCTTTCTGCCCACCTTGCTCACCTTGCTTATACTGGTGT
749	TGCCCTTCTCCCCAGCGCTACTATCGGCCGTGATTGCTGCTACGA
750	CCCCCTCCCCATCCATTGTGGCTGCTGCCTTGTTGCTCATGGTCT
751	TGCCTCTATTAATATTGGCCACCCTGTCCCTGCTTGCAATTCTTG
752	TCCTTGTAATGGCGTTCCTGCCAGTCGCCGTGGTCTCTACAGCCG
753	CACTTTTATTTATCTTTCTTCCCCCTTTGACCGCGCCCGCCCCAT
754	CCCTCTTCTTCTTGTCAGCCACTACTATTACCACTTCATCTCTCT
755	TATCGTCGCTGGCGTTGTCATCCTCCTCGATTACCACTCTGGTCT
756	TCCTGCCGCCATTGCCCCCCCTCCTATTAACATCCCCACCATTCC
757	CCTCGCTGGTGCTCCCCCCGCTGATCTTGCCCTCATTTTTGATGG
758	TTCCTCCACTACCGATAACAATATCTTTATTCCCCGTTGCATTAC
759	TACTGACTCCTATCATGTCTGCACTGCCCTCCCCCGTGTCCATTT
760	TCTCCATGTTCTCCGTTCCTCTTGCAACCTTTCCTGCCGCTTTAT
761	CTTTTGCGGTCCTTGTCTTGCCCCCCCTCACCGTGTTCTCATTCG
762	TCACCATCGTGACCTTGGCGACCGTCCCGTTTGCCGCGGCCCCAT
763	TATCCGCTGTATTCACTGCGATTTCCACTGTTACCTCGTCTCTTA
764	CATTACTCTTTCCTCCCTCAGCTGCCGCGCTGACCCCTTCCTCCT
765	CTGCTGTTGTCCCGACATCGCCATCGCCTCTGCTGACACCCCTAC
766	CGCCGCCGGCGCTACTACCCTCCTCTGCCGTTCTCACCCTAGCGT
767	TCGTCACCCTTTCAGTGCTCTTTACTCTGCTGCCGATCCCGGTGA
768	TGATCTCGTTTTCGTTTGTGATGCCACTCATACTAATATTCCCAG
769	TCCTGCCACCCCCCACACTGCTTGTATCCACGACGCTGCCCTTAC
770	CCCCGTTGCTCCCCCTTACCTTATTGACCCTTGCCGTACTCCTTC
771	TCGTTATGGTGTCCTTACTCCTACCGGCTACCACCATCTTCACCA
772	CGCCTCCCTCCCCCTTCCTGTCAGTCACCTTATTTTCGACTATGT
773	CCTCTTTGATGTTGCTCCCGCCAGTACTTGTCCTGTTGGTGGCCT
774	TGATAGTGCCTGTCTCTTTCCTCGCCCCCATCCTTACTTCATCCT
775	CTTCTGTACCGACGACTACGCCTACAACCTTGTTGGCTGTGCCCA
776	TCTCACCACCCCTGCTGTCTCTGCCGCCTTCATTCTCAATGCCGC
777	CCACCACGACGATGCCTGCCCCCATTCTCGCCCCCATTCCCACGG
778	TACCCTCTATCGCCGCGCTGTTCATCCCCTTTGCCCTCTTTTTGT
779	TTGTGGTTATGGCCATTTCCGTCCTCCCTGTTGCCGTAGTTTTCA
780	TGCTCACCCCCGCCGTCTCGTTTCTTCTATCCACGTTACCCTCGC
781	TTTTCGTACTAACCTCCCCTTCCACCACCGCGACGATTGCTCCTT
782	TATTCTTTTCCTTACCGATCTTATCGCCAGTCTTCTCCTCGCTCC
783	TGGCCTCCCCCCCCGCCTTGTTGCCTTCCTTCTTGTCCACCCTTT
784	CATCTCTCCTATCCGTGCTCGTATTCTTGACCTCGACTCCTTCAA
785	TATCCGTCCTTTCACTGCTTCTCGTCCCGGTCCCATCCCCCTTGC
786	CCGCGGCCACGTTCTCCATGACTATACCCATAGTTGTTACAGCTA
787	TAGCCCCATTCCCGACGATTTCTGCTATCACTGTCCCTTTGCTGT
788	TGATACCCCCTTTGACTCCTATACTATTGCTAGTGGTTCCTGTGA
789	CCTTCTTGGTCCCCCTCTCTCCTGTTGTTGCCACTTTCCTGATCC
790	CACTCACCATACCTTTGTCCATCATTACCCCGGTCTTGTTGCTCT
791	TGCTTGTGGCGTCCTTGCTTACGGTATCCCTGCCCATCGCGATTA
792	CGATACCCATATCTATATTTGTCCTTGTGTTCGCCATCGCCTCCT
793	TTTCCATACCCTCTATTACGTTCTCTGCAACCATGCCCCTGCCTT
794	CCTTGACATTGCCTGCCCCCATCGTCTCCCCCACCTCATCCATAC
795	TCCCTGTCTCGCTCCCTTCCACCACGCTGGCTTTAACGTTGATAT
796	CTCTACTCTTGCCCTTAACCGTCGTGTTCCCCCCGTTCGCAACCT
797	TTTCTATCCCAGTCCTGCTCCTTCTCCCCATGCCCATGCTCGTTG
798	TCGCTTCCTCCGCGATACTGTTCATACTCTTTGCACTTACGATCC
799	CCACGATCTCTCCTCCCGTCGCTATCCTCTTTTCGATGCTCTTGC
800	TGTTGCCTTTTTCATCCCTTCTGCTCGTTCCGTTCTTCTTGTCTC
801	TTATTCTCTCCGCCTCATTTATCCTGATAGTGACGACCCTGATCC
802	TAGTATCGGTGCCATTGCCCTCCACCACATTTTTGATCATGGTAG
803	TCCCTGCGACTTTGCCCCCGATTGTAACGATAGTTGTCGCTCCCA
804	CGTCAGTCCCCACCCCTCCCTTGCTTGTCCCCACCATCGCCACCA
805	CAGTATCATTTATGCCGCTCTCCCTTACATCGACGTCTCCCTTCG
806	CGACGACTTCAGTCATGACCGCGGTAACCACTTCCATACTGCTGC
807	TAGTGTTGTCCACACTGTTCCCTTTACCCCCCCCTTTGCCCATCT
808	CCTTTTCCTCCGCTTCTTCCTCACTGACCGCCTCTACGCTCTTCG
809	CCTCCTTGGTACCGCTGACGTTCATCGCGACGATATCCATCCCAC
810	TGGTTTCGTTGACTGTCCCACTTCTGTTCCTCTCTGCAGCTCCCG
811	TCGCCCTTTCGACGCTTACTATTGCCCTCTCAGCCACCTCCCCAT
812	CGCTGCTTTCGCTTCTCCCCTTGCTATTGGCATTACCCTCGCCCT
813	TCCTACCCTCAGCGATAACCGCCCCATTTTCCTTGCTCCCTGTTC
814	TGTTGCTCGTCTCATTGACTCCAGTGATCCTCGTTCCTTCAACAT
815	TCCCCTTCGCGTCCATATCTCTCCTATCATCCTTCTCCGTCGTGA
816	TGCCAGTTGCCATCCTCTCTCTACTACCTGTACCTTTGGCCGTGC
817	TCTTATTCATCCCGACCTCCGCGTCGCCCCTCCCGGTACCCCTCT
818	CCTTCTTGCCCATTACCTCGTCGTCGCTTGCGGTCTCGTTGCCCT
819	CCTTCGTAGCCCTATCAGCATCATCCTTTGCCTCCTTTTCTCTGC
820	TGTCGATGGCCTCCATGCTATTTTTGCCCGCACTCCCCTCCCTCT
821	TACTAGTTGTCGTAGTCTTCCCTCCCCTGACTCTTATCACCACGT
822	CTCCATTGTCCACTATCTTCACTCCCTCTATCTCCTTAATTGTTC
823	CAACCCCTATGACTTTGCTTGTCTCGTCCCTATCTATACCGGTCC
824	TGACGATTACATTATTTCTACTGTTCCCCACCTTGCCATTCGTTA
825	CATCGCCAGCAGTGATACCCACGTTCGTCCCCCCCCCTTCGCCTC
826	TACCCGCCTCCGCATCTTTACTCTTTTCCACCGCCATTCTCTCGG
827	TATCGTTGCTCGCCTCACTTATCGCCTCGATGTTCCTACCACTTA
828	CGTCATTCCCCGCTTTGTCCCCCATTCTGACCCCCTTATTAGCAA
829	TGCCCGCATTACCCCTCTTGACGCTGACCTCCTTGGCGATATTAT
830	CCATTACATTCCCAATCCTACCTTTCATCATAACCACCTTGCTGC
831	CCCTGGTCTTCCCCACCACCGCATTTACTGCCCCCGTTCTTCCCT
832	TGTCGTCTCTTGTAGTGATCCCCACATCGCCAATATCCACGTCAT
833	TTGCTGCCTTCTCCTTCATCTTCCTCCTGATCACTGCCATCTTAC
834	CAACTTCTCTGCCCATTGCCATACTCATAGTTGTGCTATTTGTGC
835	CGACGATGGCGATACTACCTTCGTTTGCCGTACCGGCCATGTTGT
836	CCACATCCATTGCTTCCTCTCCGGTGATGTTCTCCACGACTCTCG
837	TCGCCACTGCGACGCTACCCTCCTTCGCCTCACCCTTGCTGCTTC
838	CCATCATTTCCTTACTAACGATATTTCCCTCAGCCCTGCCCGTAG
839	TCGTGGTGTTGACTTCCGCCTCCTTGTTCACTCCTCCACTTGTCG
840	TGTTTTTGTCCTTTCTGCTTTTAATAACCACGCTTACTTTTCTCC
841	TCCCTATTATGACGGTTATGTTCCTGCCCACCCTGACCCTCATGC
842	TGATCGTCTCCTCGTTGATATTCACGATCGTCTCCTCATCACTCG
843	CGGTCTTTATTATACCTCTGTCATCATCGGCGATTGTGTTGATGA
844	CCTCCGTTGCAATGCTTTTCGCCATGACCCTCCTTGTGCTTGTGC
845	CCCCCCTCCTCCCGACCTCGACCACCCTGGCCCCCGCATCCCCCT
846	CCCCGATCACATTCCCCATCCCCGTCTCTTTGCTCTCTCTCGCCT
847	CCATTGTCTCGGTCTTGATTACTCCCTCGACTTCTACATTACTTG
848	TTACGCCCCTCGCATTTATCTTTGTGCTTTCATCTTTTGTCCCGA
849	CGTTCCTACCATCCCCTCCGCCCACTGTTTTGCTGATTTCCTCGA
850	TTACCGTACTCCTATTGCTTTCGTTATCCCCGGTGATCACCGTGG
851	TCACGACCCTTGTGATGCTCGCATCTTCCCTTACGCCCTCTCCCG
852	CGCTGGCGTTTCCCATGTTATTGATCATGGTCCTAATGCTCCCGA
853	TAGCGCCGCCCTTATTCGCCCTGACATCCTTGCCCCCCCTTGTTC
854	TCTCATTCTTCTCCCCACCCCTAGCGACCACGACTCTGCTCGTGC
855	CGATCCTCGTGCCCGCCTTTGCCGTCCTCTCCCTGTCCCTGTTTC
856	CCCTCTTAGTCCTGATTGCCATGGCCTCCTTTGCTGCATCCGCCC
857	TTCTTATCGTCCTCGCCATATCCTCCCTGCCCCCTCCACTCCCTC
858	TGGTGGCTGCCTTGATCCTCTCCATCTTCGTGTTACCCTCCCTTA
859	TCATGCCCTCATCGACCTTTTCCATCATGATCCTCCTGTTATTTA
860	TACTCTTGTTCACCGTGTTATTGGCTCTGTCTGTCTCGCTGCCGA
861	TGATTATATTCTTCGCCTTGCTATTGCTTGTGCCGATTCCCATGA
862	CAATCTTCTTCTTGTCTACATTACTTGCCGCAGTGCTCCTGCCTT
863	TAACCGTGGCTTTGATCGCCTCTGCCCTAGTCACGATGACCGCCC
864	CCCCGACCTCTACCGTTGTGGTAGTTGCCCCGCCTTTGTCTATTA
865	TACCTTTGACGATGCCACCTTTGTCGCTCATCTCATCAATCCTGA
866	CTGCCCCCCTGCCGGTGACGATGCTTGTGCCGCCGACCATTGCGT
867	CCTCCTTAGCATTTACTTTATCGCTGACCTCAATGATCGTCATCG
868	CCACCCCAATTCCGTCGCCAATGACCCCCTTTGTTTTACCAACCC
869	TCTCCACCCCGATTTCTTCTTCGTTCCCCGCCTTTTTCTCCGCGA
870	TGCTTCCCCCACTGACCCTGTTGACCGCCTTGCTTCTCCCACCTC
871	TCGTGACGATTATTCTGATACCCCCATTCTCCTCTATCTTCGTCT
872	TGCCCTTCATAACTTTTGTTGCGGCTATGTCTCTGACTTCATTGC
873	CGGCGCTAGTCTCTCCGGTTTCTGTCTCCGTCCCCCCTATCCCCG
874	TGTTGACCCTTTTTGCGGTCCCGTTCGTTACCTTCATGTTTGTCT
875	CCCCGGCCCCAATGCTGGTGATGATACTCGTGTCTTCTATCACAC
876	CCACAATTTCCCCGTTGTCATCCTCCATTATATCTATGCTTTTGA
877	TCCCCCTCGTCGTTCCATTGCCTTCGACCTCTACATCCTCCGTCC
878	TCTCTACATCTTTATTGCCCACCCCATCCCCCCTGTTCCCCGCAA
879	TATCCATCATTACTGCTCTCTCCTTCCCCCTGCTCACCTCGACGC
880	TGACAGCGCTCGCGACGGCCACCTCTTTCCTATTACTTGCGGCCG
881	CAGTGCCCTCTTCGGCGTTACTTTTGCCTTTCTTGCTGACGCCCA
882	CCCCTACATCACCTGCTCCTATTCTTTCAGTTACTATTTTGCTGG
883	CGATCCCATTCGTAGCCCTAACCCCCTCCCTACTACTTCTGCTCG
884	TAATGTTCACGTTCTCACCGCCTACGCTCGCACCAGCGATGATGC
885	TCACTTTATTGCCCCTCATCCCTTCTCTTTCTTTTCCATTGGTCC
886	TTCCCATCACCATATCTCCTGCCTTGATTCCACTGCCGCTCATCA
887	TCATCCTTCCCTCGTTAATTTCGTTTATGATTGCCTTATTGCCCT
888	TCTCGTCCCTAACGATTCTGACGATTCTGCTACTCTTGATCCTTA
889	CCTCCTCATTAGTTATCCTGCTGCCCGTCCCTTCCTTCTCGTTGC
890	TCGCCCCTTTGCCCACCGCGGCCTCGACCCTCCCTTCCGCCGTCG
891	CGCCATTCTCCTTATTTGTCCCTCTCCTGCTAGTGTCTCTTTCCT
892	TGTTCGCTTTATCCCCCATACCATCCTCTTCATCATTGTTCCTTA
893	TTACTTTACCGACATCCTTCACGACCCTGGCCTTATCGGTCCCTG
894	TCACACTAGCGCCCTTCCTAACCTTGCCGGCCACTACTCTCGTGG
895	TTATCACCATATTCTTCATATTGATACCCGTTGTCTTGGTGCCCC
896	TGTCATCCATGCCTCTAATCGCACCGATCGTTGCTCTTGCACCCT
897	CCACATTCACGTCCTCCTTTCTGTCCTTTGCTTTTACCACGCTTA
898	CCACAATTTTTACTATGCTCTTGCTGACCTCCCCGCTTGTGCTTT
899	TGCCCGCCCCGACACCCCTGCCCCTGCTCCCGTCTCTCCTGTCCG
900	TGGTATCCCCCCTAACGCTTGTGTTCATGCTCATTACACTCGCTC
901	TGCCGATTTCAGTACTGTCTCTATTTGCCGTTATGATGCCCATTT
902	CCCCCCCCTCCTTAATGTCGGCCTCCCCGATGTTCCCGACCATTT
903	CTATTACCTTATTTGTCGTCCCTATTGCCTCGATGCCCCTAGTCC
904	TCGTAATTGCTTCACTCGTGTTCCCCACCGTCCTGCTTGTAACCT
905	CCGTTTCGACATCTATGCCCGCGATCTCGATCGTTGCCACGATTC
906	CGACCTTGTTCCCCTCTCTACTTGCGGTGTCCCTGACCCTGTTTG
907	TCTTCGTCACGTCGACCGTCCTTGTCGTGACAATGTTCCTCTTGC
908	TGACCCTTTTACTCTTGGTGATCGTGGTGCTTGTTGCCCCCCTGA
909	CCATTTTCATGCTCCCCACCCCCACCGCTCCCGCAGTCGTGATGC
910	TCTTCTCTCTTATTGTGACGTCGATTGTTGCGTCGACTCCTCCGA
911	CTCTCCTCTCCATGCTTGCATTGCCCGTCTCAACCCCCACACCCC
912	TTTTTGTGACCCCTCTACTTCTCGCCACCTCCCTGCTGCCATCGA
913	TCCTCATTACCGTGTTGCCCTTATCCACATCCGCACTATCCTTTA
914	CACCTTCTGTGGCTTTCCCACTTGCTGCCTTTTTTATGCTCACCC
915	TGATGATTATTCCCTTTGTCGCCATCTTCCTAGCCGTGCTGCCGG
916	TGCTGCTGCCTTTCGTGTTATTGGCGGTGACTGCTTTCGCCATGC
917	CGGCAGTGATCCTCCCTTTCCCCTTGACGATCTTGCCAACTTCCT
918	TGACTACCTCGGCCTCCATCTTGATCTCCTCCATGTTACTCTTAC
919	CCTCCGCTTCAGCCCTGTTTTCGCCCATCTCTATTGTCTTATTAT
920	TCCTCTTTCCGTCTACCATCTTGGTGGCCTCGGTCGTTATCCTTG
921	CCTCAATCATCCCCATAGCTTTTATATCATTGTCGCTGTTGTCCT
922	TCGCGATGATGATCACGATCACTTTTGCTGTATCTCCGCCGTTCG
923	CACTAGCCACATTCCCGCCGGCGGTGTTTGTTGTCGTCCCTGCTT
924	CCGTGCTGATATCCTCTCCACTCATGGTATCCCCGGCCGTACCCG
925	TGACTATTATCCTGGCCTTGACCCTTGCCTCAGCGACCCCACTCT
926	TTGCTTTCTTCCCCTTCGTGTCTGCAATGCTGTCGACCACCCCCC
927	CCTCAACGGTGTTGTTCCTCGCTATTGTATCACTGTTCCCGGCCT
928	CTATGTTGCTGCCGCTCCTACCCACCATCGCATCCTTCACATTGG
929	TATTCGTTGTACTGACGATTGCGGTCCTCGTCATCTCCGCCCCTT
930	TTCTCGTGGTCTTCGCCCTTACCGTCCCCGCATTTCCATTTGTAC
931	TCTCGCCCTCCGTGCCACTAGTGTTGCCGCTGCTGATGATCTCCG
932	CTTTACCAGTCACCCCTGCCATGCCAGCAATCTCGTTAATCTCCG
933	TACTGATCTTATCAGCCCCCTCTCTGCCATCGATTCCCGTGCTTA
934	CATCCTTGACCACGTTGGCTGCGTCTGTGCTTGTGCTTCCCCCCC
935	CATCTGTCTCCCCCCCGTTTATTGCGTCACCCTTGTCCTCGGCAG
936	CCCTCATCTTGCTGACACCAGTCCTTGTATCCTTTTCCTCCTTCC
937	CCACGACATTTATGCTGCTTGCGGCCTCGACGCTCTTGACCCCCA
938	TCTTAATTCTCCCTACCTCCTCGTCTACTACATCCACCCTATTAC
939	CTTTCCCCACCCTGTTTTTGACCATGCTGACTTTGCTACTGTTCG
940	TTGTACCGTCCGCCATTGCCTCCCCAGTGTTGGCCTTTACACCGT
941	TGCCCTCGCTCATCTTACCATTATCAATTGTGCCGTCCATGCCGC
942	CTTCCGCTCTTGTCGCTGCTCCGACTTCGTTTCCCCTCCTAACTC
943	CCGTCACCTTATTCTCCTTCGCACTACTTGCTTTTATCTCCCTTG
944	CATTTGTTACCACTCCTTCCACCTTCTTGCCCCTTATGCTGGTTG
945	TTGTCTTTATCTCCCCGTTGATACCGGTTATTGCTTTATCAGTTT
946	TGTCCTTGATCTTACTCATCTTTGCGATGCTCTCCACCATTGCCT
947	TGCCCGCCACAACAGCCCTTACCCCGATCTTCCCTGTCCTTCCTA
948	TGTTATTGGCCACCGCGATGTTTGTCCTTGCCACGTCGCCCACCC
949	TGCTTTCACTCTCGATTATGTTACTCCCTTCCCCTCTCTTCTCCG
950	TTGCCCCTACATTCTCACTTGTCCTTCTCCCTTCTCCGGTAGTCT
951	TGACCGCCCCTATTGCGTTCCTGCCATCCTCAGCCACCACGGCGG
952	CGATTTCCTTGCCTCCTTTTGTGATCTTCTTGCTCACCCCCTTGC
953	TGTCCTTCCTGCCGTTGGTGTTTATTTCCCCGCCCCTTGTGACAG
954	TACTGATACTCCTGATTACATTACCGACCACTCCTCCTCCTTCAT
955	TGCTTCCCTCCCCTTCCGTCTCCTCGACACCTCTGCCCTTTTTTT
956	CTGCGCTCCTTGCTATATTGACCACATTGATTGCCTCCACGGCCT
957	CCTCGCCGTTGTCGGTACTTACCCCCACAGCCCTCACGATGATCA
958	CTTCTACTTTTTCGACCTCAACAATCCTCGTCCCCTTCGTCCCAG
959	TCCTGTCGCCTTCTCCCTTTCTTCTGACACTGACCTCGTTACCCG
960	CTCTCTCTCCCACTTTCTCCGCCATGATAATGACCACCCTTTTTG
961	CCTTCCCTCTATTTGTTACGTCACTACCATCGATGGTCCTCACCC
962	TTGCTTCCGCCATTTCTCTCCTCCTGACGGTTGCCTCGCCCTCTT
963	CCTCCCCGATCTTCGCAATGCCCACGCTTTCAATGCCATCCACCC
964	CCCTCCCGATTACGCTCATGGTATTAGCCCTCGCACTCATCGTAA
965	TGCTTTTCTTTGCCTCTCTGACGATGATACCCGTTTCATCCATAC
966	TGCCCACATCGCCCTCTCCCTCCTTACTGACCGCCCCTTTAACAA
967	CCTTGTTGCCATTCTCCTCCGCGATGATGATTCTAATCTTGCCTG
968	TTCCCTCCGTGCTAACCCTTACAATGCCCTTGGCTCCGCCCTCGA
969	CCTTCGCGATCCCGTTCACTTTTGCGCTGCTCCCCACCACCACGC
970	TGTCCACGTCGCTCGCGGTGCCCCCAGTTTTTATTGTACTATCTC
971	TGCCGGCAGCAGTCTTTGCAATTCTCTTCTCTTCCCTCACCCTGT
972	CAGCCTTTCCACTTTCTATGCTTGTCTTTGCCTCGACACCCGTCG
973	CGCCCCCTTCCCTCGTTGTTTCCTTGATGGTAGCATTGGTCACAT
974	TCTTACCACCCATTGTCTCTCCCGCATCTGCGATGCCCTTAGCGA
975	TCTTGTCCATGATCGCCATCATACTCTTCCTCACCTTGACATCGA
976	CTATAACCACAATCGCCTTACCCGTGCCACTGTCCGTCATGTTCT
977	CCTTCATGATTGCCTCCCCCGCAGCCCCATCCGCCATGTTGCCCA
978	CTTCGATTTCCGCCGTGGCACCCCTCACCATCCCGACCGTCACGA
979	TTCCCCTGCTCCCTATCTCCTTTTTCCTCTCCTTGCCGCTTATGA
980	CCCCCTTATCCCTATTCATCGCCTTACTTGCACTTCTTTTGCCAC
981	TGATCTCCCTCGCAACCCCCCTTCCCCTAGTTATTACGTTCTTCT
982	TGCTTACATCGTCTTCCACCCCCTTACCCTCCTCGCCCTTCGTAC
983	CGTTCCCGCTGTTCATACTTGCGACGGCCCCGTCCACCTCAACGC
984	CTCTTTTCCTGATACCCTCTTTTTCCTTCGTTTTGATTACTTTGC
985	TTGCCTTGCTCTTTACCGTTGCGCTCTCTCTGCCCACCTTCCCGG
986	TGACGGTGCTTTTTCTGTCCACCACCGTGGCCCTGATCGTCTTAT
987	CACCATCGCTTTTGCTGCTTGTAACCACATCATCAGCCTCCCTGC
988	TCTCGCTCCTGTTGTTTGCATCGCCCCCTGCACCTCCATCGGTCT
989	CCATCTCATTGCTCGCTTTTGTGGCGCCCGTGGTACTGGCGACGC
990	CCTTACCCTTACCTCCCACGTCCGCCGTTGCTGTTATGACGTTGC
991	TGATTGTGTCCGTGTTTGCCTCCCTCTTCTCATTGCTGCTCATTC
992	TCTCCCTCTCTTCTGTTGTTACCTTCACTTTCATGCCCCCCATTA
993	CTTTCCTCGTGACTCCGACCGCTATTTCCCTCCTGATCCCCTCCT
994	CTCTGATTGCCTTCATCTCATTATCGTCCCCGTCCACCACCCTTA
995	CGGCCTCCTTCGCCACAACGCCCCTGATGCTACCTGTCACCATGA
996	CGTTCTCCTTACTGCCCTCACCGTTTGCCATGATCCTGTTGGTGT
997	CTGCGCTCTCCGCCCTAGTGACATCATCATCTCTGTCTATCATGC
998	TTGTGCCCCTGATGCCCATGGTCCCTCCGCTGCTAACGTTTGCCT
999	TCGCACTCTTGGCCACCCCCCCCTCGATCCCCCCCATTGCCCCAG
1000	CTTTCCTCGCCGTCTTATTCTTGACGCCCACGGCTTTTTTGGTTA
1001	CCACTTTTGTGTCCACCTTAACCCTCCCCTCCATTGCAGTCTCCA
1002	CCGTCCTCGCCTTCTCCGTCCCGACCTCGCTAACATCGTCTGCTA
1003	CTACCCTTGTAATCCTGACTTCTGTGTTGATCGCGCCGACATCAA
1004	TATCGCCTCTCCCTGTGATCACGTTGGCATCTCCCCTCTCACCGG
1005	TTATTATGCTCCTCTTCACCCTCTCGATGACACCCCTGGCGATAC
1006	TTACCTCCATGACGCTGCTACTGCTGGTCATTATCCCGGCGGCCA
1007	TCGCCGTCACCTCTCCTTCCACCCTCTTCTCCTCCTCTATCTCCA
1008	CTGTCCTATTGGCGACTTTGTTGACCCTTATCTTGGCGACGCCCT
1009	CTGTGGTAGTACTCCCCCTACCTCCCTTGGTGTTAGTACTATTTT
1010	TGGTCTTGCCATCACCCCTGTCCCTCCCCACTGTCCCCCTGGTTG
1011	TGATGTTCATACCTCTGACCACCTCGATTTCCGCCTTGGTTCCAG
1012	TATCCCTCATGCTCCCACTTATCGTGCTCTTAGTTTCGCTGATTG
1013	TTCTCTCATTCCTACTTTCCACCTTCGTCTTCTTCCCAACTACAC
1014	CGACCCCCTTCCCATTGCCGCCCGTGGCTCTTCTTCTCGTGACCA
1015	CCGTCTTTGTGGTGTCCTTTGCCCCCTTACTCTCCTCTTCTACGA
1016	CTTTTCCCGCCGTCTTCTTTGTCCTACCCCTGCTTGTCACGTCTC
1017	CCCCCTCGACGATTATCACGTTGACCCCCTTGCCCGCAGCACTAT
1018	TCATGACAACCTTCATCCTTTCATCTGTGTTGGCGTTCATGCCGT
1019	CGCTGATCTTCCTAATTATCTCCTTGCCCACCACTTCCATGATGT
1020	TCTCCCTATTTATACTCACTGTTTTCGCCACGGCATTCTTCGCAA
1021	CGATGACCCTCCTCCTCCCACCCTCCTCAGCCGTTCCATCCACCG
1022	CTGTCCCCACTTTGATAACCGTGTTTGTGTCACTGGCGGCCCTCT
1023	TGTCCGTCCCATTGCTGTTCTTGGTCTTGGCCCTCGTCTCCACGG
1024	CCGTGCCGACGACCTTATTGACCCTCCCCACTACCGTTTTTGCTC
1025	CTGTATCCTCATCTTTGTTGCCGTCGATTGCCCTGCTTGCTACTC
1026	CGCTCCTGGTCCTCCCCACCTCTCTTGCCTTCGTTGCGTCCATTG
1027	TATTCCTGCCATCTTTGCCCGCATCCTCCTCTGTACCGATTGCAG
1028	CTACCCTGTTTTCCGCGTCCCCGGTCGTTTTTTTCCTCATTGCAC
1029	TCTTAACTCCTACGTTGCCATCGTCCTTCATTATGTTCACCGTCT
1030	TACCACCGCTGCCATTATCATTGTCGCTGGTGATCGTGACCTTGA
1031	CGATGATGCCCATCTCGCTCCTCCTGGCGATCACCCCCTTCTCAC
1032	TTACCCTTGCTGTGCTTGCAGCATTGACCCCTTTGGCTACATCTT
1033	TGCCAGTCGCAGTTGCTACATCCGTTGTGCTCGTCGCCCCCTCCT
1034	CTCCCTTGATGATATTACTGCTGCCTTTCATTATATTCTTGGTTG
1035	TCGCCGCGTCATCCCCCGTCGCGATGGCCCCCTCTGCCGCCCTAG
1036	TCTCCACTCTGTTACTGCTTACACCTACCCCCTTTTCGATGCTTG
1037	TGGTACCTGCCCTGCTGCCCATTTCGTTGCCCACGCCCGCCGCCT
1038	TGATGCTCCTCTCATTCTCGCTCCCCGTTGCTTCCCTCGTCGTCC
1039	TCCCTCTTGTCATGATTACCCCTTCAGCCGTTCCCTCCACGCTCG
1040	TTGCCGCCTTGGCGCCCTCCTCTGCTACGCCCATTGTAGCCTTGA
1041	CGGCCACGTCCCCCTCCCTGCCTACGTTACCTGTTACAGCTGTCT
1042	CCGTGCCGGTCCCCTCATTACTGACGACGGTCTCTTCCATCTTCT
1043	CCTCCACGACTGTGACCCCCTTGACTTCGGCGTTGCTGGTCGCTT
1044	TGTCTTCCTTATCCACGATGCCGGCATCGTTGGCAGCTTCAGCGT
1045	CCCTACTCTCCATCCTCTTGATGCCTGTCTCCACTATCTCCCTTG
1046	TCCTGGCGCTGACCTCCCTGTCAGTTACCGCCGCCGCATCTACCT
1047	TCGTGGCCCTGCCACTGACCGTCACGTCCCTTATCGCAGCGGCGA
1048	CTACCATCTCGATCCTTACGTTATTGACCGTAGCACCGCTACCCT
1049	CCTCTTCCCCCTCGTCCGTACTCGCGCTGATCTCCTTTATACCTT
1050	TGCTGCTTTTGATCGCGCTGTCTTTACTGCTCCCCTCTCCCCCTA
1051	TATCAATGTCGGCCACTTCCGCTCCGGTATCCTTTGTTTCCGTAT
1052	TGTTTGCGCCTATTCCCACCACTATTGTGATATCGACGATCCTGT
1053	CTCTAGTTGCCTCTATGCTGATTGCCTCGCCATTATCCACTTCAG
1054	TCTTCCTTACTCCATCCTCAACTACCTCCATACCTTCCATTGCCT
1055	TCGTTTCATCTTCGACCTTGTTCGTCCTCACCGTATCTCTCTCCA
1056	TCCCCTTCCCCGCCTTTCCCACATCGGCCTCGACCTTGGTTTTAC
1057	TCTCACCCGTGATTATGCCCCCCATGACCTCTACATTTGTTCCCT
1058	TAGCATCGCCCTCCTTTGCGGTGCCCGTCGCCCCGACCACCACCT
1059	TCTCCACTGTGTCAGCCATTGCATCGGCTTTTTCGCTGATACTGC
1060	CTTTGCCTCCACCATCCGTGTTTCTGCCCGTCGCCCTTGCATTTG
1061	CCTCCACCCCCCTACTGCCTACCATCGTCCCCGTCCCCGTTATCC
1062	CCGCCCCTTTGACCTCGACTCCCATGCTGGCTATCACGCCCCTCA
1063	CTTTACCCATGCTTGCCGTCTCCCTGCCGGTTTTTATGGTGACGC
1064	TACCCCCCTCACTATTGTCACTTGTCCTCATCGCAGCCATTACTC
1065	TGACCCCCCTTGTGTCTTTCGTGGCCCTTGCGTTCCCCTTGATGA
1066	TTACCGCATTCCTGGTGCCTACTTTCTCCCCTTTGCCGCCCTCAT
1067	CCCCAATTTTGGTCTCCGTCCCTGTCCCGACCACGCCCGTGCCAC
1068	TGACGCTGCTGATGGTCACTACCCCTTTTGTTTTGCCGTTTATAT
1069	CCCTTGTCTTAGCTTCTGTCCCCTCGACCGCTACCTTTGTGACCT
1070	CCCTTGTTATCGTCCTCCCCACCACGGTAGTGCCCCCCTCCACCA
1071	TGCTGTCCATGATTCCCTTAGTTCTGCCATCCTTTCCGATTCTTG
1072	TTACTATTACAACGATCCTCTCCATATCGCCCCCCTTGCTGACTT
1073	CATTGGTTCCCCTACCGATTTCCCTCACCCCTCCCTCGATGGTGA
1074	TCTCCGCCGCCTCTACGCCTGTCCTCATGCTGCCCATCTTCGTGA
1075	CCCCCTCATCCGTGCTCCTGGTCTCTGCGTTCCCGCTGCTCTTCA
1076	CGACCTCCCTGCCCCTACTTATCCCGCTCCCCCCCTTTACAATCC
1077	TCATCACCGTTCCTTCAATTTTCCTCATTTTGCTGCTGACCGTAC
1078	TGACATCATCCGCTCCGTCCATCCTGTTCACTTCCTCCTCTGCCC
1079	TATCCACCCCACTACTCTTGATCTTGTCAACGACCTCAGCTGCCG
1080	CCACCGCCCTGGTGGTGATCGTTATGCTTCCTCTCCCCATGCTAC
1081	CCTCGCTCGCACTGACCCTGACATTGGTCCTGATGCCCGCCTTGT
1082	CGATGCCTCCACTAATTGTGGTGCTTGTTACGGTTGCTTCTCCGA
1083	CACTTGCTCCGTTACTCTCGGCCGTGCTGGCATCATTCTTGGCCA
1084	CATCCACCGTCCTCCTCATCTCTCTCGCGCTGATGCTACCATCGC
1085	TTTTTCCTATTATGGCACCGACCTCCATCCTGTCTATTTCCGCTC
1086	TCCCGACGCCGTTACTATTGGTTTTGGTCGTCACCCCCCTACTGC
1087	TTATCGCCCCCTCGGTCTTTGTTTTGTCTACTACGGCGTCCTTCT
1088	CAGCATCGGTTCCTACCTCCTTGGCTCTGTCACTCCCCGCCCCGC
1089	CCGCTCTTATCCTATTCGTTCTCTTCCTGATGGCTCTGCCCCTTA
1090	TCCCCTCCTTCATACCTCTCGTCACGCTTACCATGACACCTTCCA
1091	CCACTTCACCCGTCCTCATTACAGTTGCCGTGCTGATCATGATCT
1092	CTTCACTGCCCCTTATCCTTGTTGTGGCCACTTCCGCCGTGCTGA
1093	TTCCCATACTTGTGTCGTTCGTACCTGTTGCCCCCATATTATTTT
1094	TGACCTTGTTACCACCTATGCTCCTTACCCTGCCCATGTTATTCT
1095	TTATGGTTATCGCGTCTCCCCCCTCTTCCCTCTCGATCCCGTTTT
1096	CAGCCGCCCTGCCGGCGACCCTCACCGCATCCCTTTCTTTGACTA
1097	TCTCCGCCTCTTTGTCTCTTCCACTGCCCTCTCTCGTGCTCTTGC
1098	CGGCCTTGATGACCATCCTTCCCTCGACATTCATACTGTTTTTGA
1099	CCACGATATTACTCCCCGTTGCATCCATCCCAATTCTGCTCCTTG
1100	CCTTCTCCTCTTTACCCCTTGTGCTTGCTGTCGCCTTGGCATTTG
1101	TGCCCTTCCTGGCGACTTCCTCCGCGGCCGTCCCCGCCCTCGCAC
1102	CTTTTCCTCTTGTTGCGCCAGCTGTGTCCGCGGTGATCTTGCTTG
1103	TTCTCCCCGTGGCATTTGCGACAGCCATGTCATCGATGCCTGTTT
1104	CCTCTTTCTTTATAGCACTGTTGATGGTATTATCTCTCTCCACTT
1105	TGCTCCTAGTCGCCATCTCCACTCCACCGCTCCCGGCGGCTATCC
1106	TTATCTTCCTTCTGTTGTTGACCTCGTTCGCGGTTTCCTCATCCT
1107	TGGTCCTCCCTGTGATGCCATCCCTTACGTTTGCGCCATTCTCCA
1108	CGATGACATCGCTGCTTATCATCACGCCACTACTGCCAGCAGCGA
1109	TAGTGATGGTCATCATTCCCCTGACCCCTTTGCCGCTGGTTTTAA
1110	TCACTTTGCTCGTCTTCTTCCTCCCGTCCATCACTTTCACGTCCT
1111	TAACATTATTGCCCACCTCGTCCCTTCCCCTGGTCACTTCGGCCC
1112	CATCCACGATCCCCCTTCCCTCCCCCTTCTCGACCATCGTTCCCC
1113	TTATCTTGATTGTGATTCTCTCGCTCCCCTTGTCATCGACGACCC
1114	CCGTATTTCTACCCTCGTCCCTCGTACTGACCACTATTGCATCCT
1115	TGGTGACCACGATCACCACCTTGTTTGCACTCATCTTCGCCTCCG
1116	CCCCCTTATTATCTATCCTGACCTTGGTCCTCGTGCTCCTCGTCA
1117	TCGTGCCATCATCCTTTTTGCTACTTTCGATGTCGACCCCTGCTA
1118	TCTCCCCTTTATTGTCCTCCGCCTCTTCATTTCTCTCCATCTTTG
1119	CACCCATAATTGCGTCCTTTCCCCCGATACTGTTGCTCTTCTTCC
1120	CAGCTCCCCTGCTATCCCTTACGGCCATTGCGCCCGTGCCGATGC
1121	TGCTCACGGCATCCCCTGCGCTAACCCTCCCCTTTGCGATTCCCT
1122	TGACGGTGCCTCTGCCTATTGCGGCGCCCTCCACCGTGACGATAC
1123	CGTCGGTGCTCCTACCTACGATTCTTACCACCCCCTTCACCTCCC
1124	CCGCCCTATCCCTCATGCTGCTCCCGACCATCATTTTACCGCCGC
1125	TCGCGATCGCCTTGCCCGTGCTGGCATCGACCTCTCCCTTGCTGA
1126	CCACCACCCTCATCCTGGCGTTCTCGACACTGCTACCGGCTTTGA
1127	CCTTCTTCCTCCTGGTAGTCCTACTGCTCACAATCCCCGTCGTTT
1128	CACTTATTCCCGTTATTATGATGGCGCCGTCTGTTCCTATAGCGC
1129	TATTCCTCGCCTTGATGCCTCTGACTGTTGCTCCATCCTTGTTGC
1130	TGCTCTCAACTGTGGTTGCCTTGATTTCCGTCCCAGCTTTCGTCC
1131	CTCCATCCTCCGTTGCTTCGGTTGCGGCCCTACCCTCATTTGCGC
1132	TTCCCTCTGTAATCGTGGCAACTTCGATCTTCTCCCTACCGATTA
1133	CGTTTGCGATGCTTGTATCGTTTGCATTGTCTTTTATACCCTCGC
1134	TCCTAGCCTTCCTGGCCGCCACCTCGGTTACCCTGATGATGCCCT
1135	CTCTTCCCCTGATGGCATTGACGTCGATATTGCCTCTTACTGCCC
1136	CACCCATGTCACTTGCTTCTACCTTCACGACTCTTTCTGCCTTCA
1137	CGACGGTTACGACGACTCTCTTTGCCCCCTTCATTGCCCCGACGC
1138	TTTTACTCTCGTCGGCTACCCCCACCTTTGTGACAATACTTTCGA
1139	CCATCCTTATTACCCTCGCTTCGTCTATGTCCTTCCTCTCCTTTG
1140	TCCTCCTCACCTTGTTCCTTTTTCTATTCTTGTCATTTATGCCCA
1141	CCATGTCGGCGACCCTTGTCTTCGCATTCGTCGTTACCTTTGCCT
1142	CTATCCTATTGCCCATTGCCGTGCTAACCCTCTTTGTGCCGACCC
1143	TCCTGTTCTCATCAATCTCCCCATCGATGCCGTCCTCCCTGCCGT
1144	CCGCTCCCTCCTTCATCTTCCTAGCTGCCACCTCCTTATCTGTGT
1145	TTACCTTCTTCTCGTCATTTGCGTCGTCATTGATATCTTCTCCCG
1146	CAACCATCCTTGTTCCTATTTTGCTCTCGGTGCTACCCTCTCTCG
1147	CATTCATTATGGCAGCCTTGCTGCCCTTGATACCTTCCTCCATCG
1148	CCATTGCTCTCTCAACATTCTTGCTTGTACTTCTGCTAACAGTCT
1149	CGACGCCCCCAATCACGCTAATGTCCTCGATGACTTCCATCATGT
1150	CTTTGCTCCCCTCGCTCGCGTTTCTATTGGTGTCGCTCACTTTCG
1151	TCGCGCTGATGCTCTCCTTAACGTTTCTGCTGTTCGCCACGTCCG
1152	CGCCGACCGTCTCCCTGGTACTTGTGCTGTCACTCGCGCCGATAC
1153	CGCCGCTGTCCACGGTTCTGTCCTCACTGCTTATACCCCTTGCGA
1154	TTGCGACAATGTCCGCCATTACCGTCCCTCCCTCATCCTTCGTTG
1155	TCTTTCCTACTGTTATTCTTGTCTCCGTCTTTACCTCGGCTACTT
1156	CTTTCACTTCCTCGCTTACCCCTATTGCCATCTCAGTTTTGTCCT
1157	TCCTCTCCTTCGTCGTAATCCCAACTACCGCCTTCCCGATTTTAC
1158	CCATGATCTTATCCGTACTGCCCATATCCCCCTTCGTGCCCTCCC
1159	TGCCATCCCTGGCCCCCATCTCCACCTTCACGATTTCGATAATAT
1160	TTTTGCCCCTCGCCGCCTCCCCCTCTATCTCCCTCTTACCCACAT
1161	TCCTCCCTTTCGTGCTTACCACCATCGTCCCCACAACCATCTCGT
1162	TCTTCTTACCGGCGACCCTAGCCGCTCTTGCACTTCTCATCTTGT
1163	CTTTGACGTTCTTATCATTGATGACTCCTCCGATATTGGTGCTCC
1164	CGTTCACCTTTTCCCCCCCAGTTTCCATGTCCTCTATGATCATTA
1165	TAACTACGTTGCTGGTCCCGATCCTGGTCCTCATTCTGATGATGC
1166	CATTCCTGCTGCCGACCCTTGCCTCCATGATGATTATGTTTTTGC
1167	TGCCCCTGTTCTCGGCTCCGGCCTTGCCCGCCTTATTCACACCAG
1168	CCTTGCTCTTTGCCATGTCTCTCGCCCTTGTATCCATCTCCTTCG
1169	TGTCCTCATTACTTCCCCTCGCCATGTCCTTCTCATCCCCCTCTT
1170	TTGCTGTCATGACTACACTCTCCCTCGCGCTAGCGTTCATCGTGA
1171	CGATAATTCCGCTCGTCTCAGCTCCTACACTGTTCCCAACCGCCC
1172	TAGTGATATCAACTACAATGGTCTTTGCCATCGCCACGTTGCTTG
1173	TGCTGCTGTTGCCGTTTACGCCTTTTCCCATATCTTTGACCTTTT
1174	CATTTGCCACTACCATATTTTCGACCGTCTTTACGATTTTTTTAT
1175	TTGCAGTCTTTCTGTCCTCCCTCCCGGCATTGCCCGCCATGTCTC
1176	TCGTACTCTCCCTCCCAACGATATTGCTGCTGATAGCTCCGACTT
1177	TCCTGCTCCCGATGGCCATCACGGCGTTCCCATTCTCCTCCACAT
1178	TAACGATGCTCCCATTGGTCTTGGCGACCATTTTCGCTATCTTCT
1179	CCATTTCCTTTGCCGCCGTGCTGGCATCTCTCACGCCAATCCTGA
1180	TCGTTTCTCTTTTACTTACGTCCACACTCCTGCCCTTACTCACAC
1181	CCTTCCTGGCCTTCTTTTCGATTTCCTTCACACTCCTGACTGTAT
1182	TGCCTGTCATCGTGACTCTCCCCTTCGTGCTTGTCATGACTCTTG
1183	CGTTAGTCTCGTCCTTACTTGCCGCGGCTTTCGCCATCATTTCCT
1184	TGGCTGTCGTTATAATACCCGCATCCTCCGCGTTATCTTTGCCCC
1185	TGCTCGTGCTTCTCTTGATGACAGTCCTACCCGTGTTAGCCCTGA
1186	CGATTACCATTGCTGCATTGCCGATTGCTATCTTACCCTTGCCTC
1187	CCTTCGCCATGATGCTTGTGATTACGGTTGTCTCTCTGACGGTCG
1188	TGGCGTTGATCGTACTCGTCACTCTTGTGCCCACATCGTTTGCTG
1189	TCCCACCTTCGCCATCTCCCACTGTTCCGATGCTGTTCATTACTG
1190	CTTTCTTCATATCCCTCCCGACCATATTCCCTTTGCCCTTGGCAT
1191	TTACCCCAGTCTCCTTCTTGATCGTCGCCATGCTGCCCATTGCTG
1192	CGACCTCATTTTCGTTCTCCCTGTTGCTGCCCATGTTGACCCTAG
1193	CTTTGTTCACCTTGTCTCCCATTCCGTTCTCGCTTTTGTCCTTTA
1194	TGCCCGCGCTGTTAACCCCGTTGTTCCCGGCACCCTTTGCACTTA
1195	TCGTGGTTATGTTTTCTATGCCGGTGATGCTGCCCGCATCGGTGG
1196	TCATGCTGCCCTTCTCCCCGCCGTTGGCTTTTGTTGCCATACCCG
1197	CCGTCTTGCTTATGCTTTTACCACCGATGCCAACGGCGGCTATGC
1198	TCACCCTGTTGGCGACTCTGCCTGCTCTCATCATCATCACGATAC
1199	CCGCCCTTGTGCCCACTCCCCTATCTTTACCTTTGCTTGCCCTCT
1200	TGATGCCGTCCTCCGTTCCGGTCGCCCCCTTACCTTCCTTCTTCC
1201	CGTCTCTTTTTATACTCCCACCTATCTTGCTCCCCCCTCTATCGG
1202	TCTTCGTCGTGACTTCTGCACTGGCCCTGCCCATGGTGTTGTCCA
1203	CCCCACCAGCAACGATGGTACTGCCACCGCCCCCAATCGCATTCC
1204	TTTTGTTGACCGTATCTCTATCAATTGTTGCACCGCTGTTCGCCT
1205	CCGCGGTCCTGCCTACCTCGGCGACTGTGACCGCTATGCTCGCAT
1206	TCCTTACCTCCTCCTTATTTCCTCCAGCGCCCCCCTTTGCAGTGC
1207	TACTGGTGACAGCTGCCCCCTCGGCACCTTCCATCATCGTCACGC
1208	TGTCGACCCCATTCGTATTGGCATTGATCGCTCCCACTTCAGTGC
1209	TCGTACTGCCCCCAATACTCTTGATCGCCTCCTTAGTCGCGATAC
1210	CCGTAGCCTTTGTCTTCGTTATTGTCCTGGCCTCCTTATTGTTGT
1211	CGGTACCCTTCGCGACAGTGTCCCTCGCCTTCCTTGTCGCCTTAG
1212	CTATGATCCCGGTGCCCATCCCTATTTCGACTATGGTGCTCCTGA
1213	TCCCGGTCCTGACCGTGCTACTATTTGTCTTACTATCCTTCCTCC
1214	CTACAGCCATCCCCACCTTATTGATGCTGACGATGCCGACCATGA
1215	CCCTGATACTTGTGTTCCTGGTCTCGCTATTTATCTTCTTAGCGT
1216	TCCTCCCCCTCATCCCCATGTTGCTCATAGTTCCAACCACCATAT
1217	TGCTGTCGCCCTCTGTTATCGTAACGCTGGCCTTGACCTTGATAC
1218	CCTTTATGTTCCCCGTGGTCCCCTCTACACCATCATCCATTATCG
1219	CGACCCCGATTGCCATGGTTTCCTTATCGATGACCACGACTATCG
1220	TTACCGCCGCCTCCTTGGCCTTCTCCCTCCCCTCCTTCTTGATGC
1221	TACCTGTGCCGGCTCTCCCATCTCTGCCCTTAATGGCCTTTACTG
1222	TATTTACGCTTCCTGTGCCCCTGCTCCTGCCGCTCTCCACCACCA
1223	CCGTTACCCCTACTCTTATGCCTATCCCTACGATTATCATCTCGA
1224	TTCTGCCCTTCATCCTGATCTCCCTGATCGTGCCCGCCTTCTCGC
1225	CTCTTACAGTGACTATTGCCCCATTGCCCTTTTCTTCCCCCACGA
1226	CATTTCCCTCAGCACCCATATCTTTCTTTTTGATTACACCCATCC
1227	TTACTCCCTTATCCGCATCTTTTGTGTCTTCTTTATCATTCTTCT
1228	CGCTGTTTTCGCCCTCTGTCGTCATCCCGGCCTCCTTCGCCTCTC
1229	TGATGCCGCCCACTCTATCTTTAATTGTCCTGCTTACATTGCTAG
1230	TGCTTCTGGCATCCCTCCCCTTTCCCTCCATCTCCTCCTCCCTCT
1231	CGATTTCCTCGACTGTACCCGCCTTTACCTCACTGTCATTGCCCG
1232	CATCCGCGTCTGTCATTCTCACCACGCCCATTGCTGCGACCGCAA
1233	TACCGTTGGCGCCGTCACCGCTCTTGGCACTGACGTTGACCGTCT
1234	CGCCCACCTTTCCCCTCTTACTGCTGCCGACCATCTCGATATTTA
1235	TTGCCCCTTCCTTCTCGTCTCCGACGACCACGCCCCCCATATTTA
1236	CCATCATCGTAACTCCCACCTCATTCTTATCGCCGATGATTGCAT
1237	CCTCGATTGTTGTGGCATTCTTCGCGCTTTCGATGCTCCTTCTCT
1238	CGATAGCCTTGGCCACCCCCTTCCCCTCCACGACGATCTTTCTCA
1239	TGCTGGCCCTGATCGCGACCTCACTCTCCCTCCTCTTGGCCGCTC
1240	TCTCTCTGACAATGACCCTTTCTCCATCCTTTGTGCCTCTTACGC
1241	CCTTCCTCTCCACTTCCTTCATGATGTCCACTACGATGACATTTC
1242	CCCTACTCCTCACCTTGACCTCCACCCTACTACTCTCCATGACAG
1243	TCGTCTTGGCGACTCCCGCTTTCGTGGCTACGCTCGTCACCCTAC
1244	TGCTCCCAACTTCAACGATCGTGTCATCTCTTTCCATTACGACGA
1245	CATCTTTCTTTTCCTCCTTGACAACCCCGTTATTGATAATTGTCT
1246	CTGTGGTCCCGGCCCTGCCGTTGGCCATCTTACTTACCATCCTAC
1247	CCCCCCCTCCCATTCCCCTACCTTTAATTCTCGTGACGGCCTTGG
1248	TCGCCTTGATCCTCTTCTTATCTCCACTGCTGATGGTGTCGACTC
1249	TTGCATTCTCCATATTATCTATCACCACGTTACTGCCGGCACCCC
1250	TCCCCATTTCGGTGATCATTATTATCCTTTTGGTCTCGTCATTTG
1251	TCGTGGTGACGCTCTCCTTCTTCGTCGTGCTGATAGTATTGTCAA
1252	TACTGACGATGCCAACCCTTGTAGCCTCGCCTCTGTCATTTGTTC
1253	CCTTCGCAATGCTTATGATTCCGTCCCCACCTATCGTGATCCCCT
1254	CCACCATTTTCTCCACCTCACCCCTCTCCCCGGCGTTGCCGGTTG
1255	TTCCCTCCCTTGCCCCGCCCCCCTTCGCCTTGTCACTCACCACTT
1256	CGTTGATTATGCCCTTGATCATGCCTATGGCGATACCACTTCCCA
1257	TGCTGACTTTCGCCCTGACCCTCATCGTCCCGGTGACCATACCCT
1258	CACTATCATTCGTTGCGGTGATGACTTCCGCATCGTCCGTCCTCT
1259	TGCCCCTAGTGCCATCCTTCATCTTATCCACCCCCCCCGCGTCCC
1260	TCGTGGTCACTTTCCTCGTTCTGCCCACCGCTTCCGCTCCTGCAG
1261	TGATTCTCCTCATGATTTCCCCAGTGATGACTGCCTCCCCGACCT
1262	TGGCGATGCCAATCCCGTCTACCATAGCCTTATTGACTATACTGG
1263	CGGTTGTTATACCCTCCTCCTCTCCATTCTTTGCATTTGCCTTGA
1264	CACCTTTCACTGTCCTGTTGTCGCCCCTAGCATTGACCACTTCCG
1265	CCATTCTCCCAATGACCACTGTGCTTCTCTTCGCCCTGCTTGTCT
1266	TGTCCATAATTGTATCGTTCTCCCCACTGACCGTATCCACCCCGA
1267	CCGCTCTCATCGTCGCCGTCCCCCTCCCAGCATCTTCCCTGGTGC
1268	CCATCTTCATCGTCCCACTCCTGCCACTTGTGCTCTCTACCACCA
1269	TGATCCTTTTACCTCTGCTAGCGGCCTCCCTGCTCCTGCCGCTCG
1270	CCTCCTTCTTTTCACCACCCGTGCCATTATCCTCTTTGCCCCTGA
1271	TGCTCATTATCATGACGCTCCTACCAATGGCCCCGGCGCCCTCCC
1272	TCCTGATGGCTACCTTTATAGTCTTTACTTTCTTGCTTCTGTTCC
1273	TTATTGCGATGATTGCACTCTCGATCTTTATTGCACCATCCCCCG
1274	TTACTTTGACACTTGCAGTTATGTCCATGTTCACCTCGTCGGTAT
1275	TGTTGGTCTTCCTCACCGCCACCGCGATGCTAGTATTGTCCTTTC
1276	TCTCGACCTTCCTCCCCGCCCTATCCGTACTCATGTCTTTTTCCT
1277	TCGCCATCTCTTCAGTCCCTCCATTTTTTTCCTTCTCATTCATAA
1278	TCTTCCCCCCAACTTTCTTCACCTCACCACTATTCCCCACCACGC
1279	TCTTATTATTTATGGTCATGTTTGCGCTCTCCATACTGATGTTCA
1280	CGCCAGCATTTACCCCATTTGTCGTGCCTACTCTCTTCACAATGC
1281	CTCTGATACCCCCGCCGGTCGCTCTCTCCTTGACCTCCATTCTGC
1282	TCGTACTCCTTACCGTTTCTGCCTCCGCCATTACGGCACCCGTCG
1283	TCTCCGCCGTGATCCTGACCATTGTTGTGTTGACTTCCATTTCTA
1284	CAACAACTGCGTCCATCGCCGCGTTGGTGGTATCCATGCTAATGA
1285	TCGCGTCTGTCTTTCTGGTCCTCCTCTCCACGTCGACAACTATGT
1286	TCTCTCTGCCGACCACCTTCCCCGCTGTGATGCTTATGATCTCGA
1287	TGGTTATCCTATCCTTGTCCATATTGCCGACGATTGTCATGCTAA
1288	TAGCCTCCCTGCTCACCATCTTGGTGTTGATCTTATTAACCATGC
1289	CCTTTGTTGTCGTGACCTTTATGACCTTGACCATGACCACTACTG
1290	TGGCCTCCCCTCTGTTATCACCCACCACTACGGTCGCGCTCACCG
1291	TGGTTCTTGCTCTTATGTCCACGCTTGTGTCGCCCGCCTCACTCC
1292	TTATCCTTGCTTTCACGATTTTCTCCTCAACCACCGTTGTCCCTT
1293	CCGTAATAATGCTTATAGCCTCGACCTTGTTGCCCACAATCATTG
1294	CCGCCACTATTGCACCTTCCTTTGTGCCATTGACGTTCTTTGTCA
1295	TCCTCGTATTATTACCCCCTCTCCTGTCTCTGGCCTTCTTGCCTT
1296	TCCTTGCTTCGACGATATCATTCGTTTCCATCATGATGTCCTCCC
1297	TCCCCCTCACCCTGACTCCCACGATGCCCCTCGTCACAATTGTCA
1298	TCCTGACCACCCCCTTGATCCCGATATTCTTTACTCTCTTTATCT
1299	TGTCTACGATTTTGTCGACACCGCCGTCTTCGACCTTACCCTCGG
1300	CCGCTTTGACAACTTTCTCCTTCCTGGTGGTACTATTGGTCTTTG
1301	CCATACTGCTGCTATCTCCGTCGCCTGCCCTGCTTGTTCCGCTTA
1302	CTTTTATTTTGCCTTCCATATTGACCACCGCCCTCGTGACCTCTT
1303	TGACACTACTCCCGCCTGTGACCCCTCCGACCTTGCCACCCACTT
1304	CCTCCGTGGTTGCCATCTCCTTCCTCATCGTCCCAATTGCCACCT
1305	CGACCACCCCTATCGCGATTGTTTTACCCCTGACTCTTCTTACTG
1306	CGTCCATCCTGCCCATCTCACCCTTCCTCTCCCTCTTGCTTCCCA
1307	TATCATCTGTCGCATTCTCACCGGCGATATCTTTGTTCGTCCTGC
1308	CCATCGCCGCCTTACTTTTCGCCGTTGCGATGCCGGTCGCTTCCA
1309	CGTCGTTGTCCATCCTGCTCCTGCTTTCAATCGTGGCCCTGGCGC
1310	CGGCCCCTTCTGTTGCCCTGCCCTTCGTCACCCCCATGACCCCCT
1311	TATCGTTAGTATCACTCCCCATACCCCTTGTGTTGCCGTCAATAT
1312	TCGTGACTTTGCTCTCGATCTCCGTATCACTATCCTTCCCGCTGA
1313	CCACCGCTCTCCCATTCCCTGCCGCCATCACATTCTTCGCGCTAC
1314	TTTTATTAACGGTTATCTTCCCAACTTTCCTCTTCCCCCCCTCTC
1315	TACCCCTACTCTCCCCCCCGACGGCCCTGCTTCCTTTGATGGTGA
1316	TGGCACCATTCACCGCCGTTTTGGTTTTCTCGGTTACCCTAGCCC
1317	TCGCATCGACGATCATAACGATCGCCCTCGTATTGCCCTTTTCTT
1318	TGGTGTCATTAGTCCCCTCCATATTTCTCATGATCATCTCTACCT
1319	CCATGGTTATATCTGCCTTACTCTTAGCTTTAACTCTAGCGACCT
1320	TACCTGTCCCCACAGCCGCCACTATTATCATGATCTCAACCATTC
1321	CTTTCTTCCTCACTTCTGTCATAGCGATTATCCTGCCTTCGACCC
1322	CGATTTCGGTGACCCCCATATCACCGGTGTCGGTTGTCTCTTTCC
1323	CCCTGCTGGTGATAATGGTTATGATCCCGGTCTCTCTTCTTTTCT
1324	CGGCCGTGCCCCTCTCTCCCCCTCTCCCTTCATCCGTCGTGACCC
1325	TGCTGATGCTCACCTTGGTCTCATTTGCGGTCCTCACACTGCCCA
1326	CGGCCATGCCCTTTCCCCTAATATTCTTGCTGCCTACATCTGTTG
1327	CCTTGTTGTCTTTCGCTGCCTCCTCCACTCCCATCCTGGTGCCCC
1328	TTATCCTTGCTTCGGTGATCTTGTTCACGACTGCCGCGCTCCTTC
1329	TTGTGCTACCCGTTTTCCCTCCCCTCATCCCCACCATGCTCGCTT
1330	CGATTTTCCCCTTGCCGCCGCCATTGACCTTCCCCGTATTTGCGG
1331	CTTCGTCCTTTGCGACCCTCTTGGCCGCGTCCGTTGCCGTCCTCC
1332	CGACGCTTGTCACCCTTACATTCACGCTGCTTGTTGTAATCCTCT
1333	TATCCTCCGCCCTACCTTCTCTTCCTGTCTTCCTTCTGCTACCGG
1334	TGCTCCTCTCGACATTTGCCCTCTTCCCCGCCACGTCCGCAACCT
1335	CCACTTCGTCCTCGACGATCCTCTCCCCGACCTCGCCCATCACTT
1336	CCTTCGTTACACTCGTCACGTTTCCGCCACTGCCTTTGCTGGCGA
1337	TGCTATTGACGTTAACCTCTCTCCCGACCTCGGTGTTGCCATCTT
1338	TGCTGACCACCTTACCCACCCTGATACCAGCTTCCATGTTCTTTT
1339	TGCTCCCCGTTCTCTTCTTGCTATTTCCCATGCTTTCGATTTCTC
1340	TTCCCTCCTCGTCTATCTTCCTCATTCCGACCTTCATCCTGCTCC
1341	CTCTACTGATGCTGCCCACCATCGCCGCCCTCTCCATGCTCGTCC
1342	TGACCGTCTTTTCCTTTCTTTTCTTTGCCACCCTGGCCACCCCCT
1343	TCCCCATGCTCTCTGTTTTGACGTCATTTGTTGCTGCCTCCATTG
1344	CGCCGATTTCCCTGACTTTTCCGCTTCCTACCACCATGACTGTGC
1345	TCACAGCACTCGTTACCACCGCTCTTTTGACCGCGTCCATTGTGC
1346	TGTCCTTGACGACTCCCATTGCCTTCCTGCCCTTATCCATGCTTC
1347	CTTCATCTTCCCTTGTTTTGCTACCATTCATGACGCCCATTCTCT
1348	CATTCTTGGCCGTGCCCACCGCGATCCCTTCGCCCACGACCCTGC
1349	CCGTCATCTTCCCCACATTGCCCTTACTTCTTGTTGCTTTTTTCA
1350	TACTGCTGGCTGTGGTCATATCTTTCCTGCTCGCGATCGCCACTG
1351	CCGTCCCTGTTTCGATCCCGGCCTTCACCTCAACGTTCATGCTTA
1352	CCATCTCCCCTCCCTCTACCTTGTTCGCGCCTTTACTTGTGTTTC
1353	TCCCCTTTTCAGCCTTCTTCCTGGCTGTTGTCTTACCCGTCCTAC
1354	TCTTCTTGACCTTCGTCTCAACAGCCGTACCGACCCCACTATCCA
1355	TGCTGTTACCTACTACCCTCTCGATTGCCTTCCCCTTGGTTGCCG
1356	TGACGTTGCTGGCCCTGCTCCCCCTGGTTACCCTCTTCCTGTCCT
1357	CCTCCCTTCTGTTGCCCTTGACAATGTTGCCCTCCGTGCCACCGA
1358	TAATTTTGCTCGCGGTGGCACCCGCCGTGCTCCCGACCGCGATCT
1359	TTTTGTCCACATCCTTTATACCCCTCGTATTCTTCTTCCTGCCTT
1360	TGCTACTTGCTCTGTTTCTGATGCTTGCCTTTCTGTCCTTCTCTA
1361	TAGCCATGATAATTGTTTCATCTGCCTTGGTCCTCCTATTGTTCC
1362	CTATATCTCCTGTGTCGCCCACTCCATCGCCATCTATAACACTGT
1363	CGGTACCCCCTGCAATCTTAGCTCTGCCCGCCTTGTTCTCGTCCT
1364	TGTCCATTTCCCCTTTCCCAGTGTCCACCCTGTTCGCGTTCTCGA
1365	CGACGTCCCCCGTCATGACATTCTTGCCCTTATCGCTTATACTGC
1366	CGTTGCTTTTATCAACCATCGTACCAGCCATCCCCTTCCTTGTGC
1367	TACTGTCCTCCACATTGACCCCGTTCTCCATACCCCCAATCCCGG
1368	TCACCGTACTACTACTTGTGCTTATAGTCTTCCTGACCTCGGCCG
1369	CAATATCTGCCCCGGTCTTTTTAATTCTGCCTGTTGCGATCTTTC
1370	TCGCCTTTACCACAACCGTGACACTCCTCGCATCCTTGCTCACTT
1371	CGATTGTCACGGCCACCTTTGTTCTCACAATAGCTCTGCCGTTTA
1372	TCGCCCTACCATCAACCATGCCGTTGCCCTTCCCATTCTTGCCGC
1373	CCACACTGGTGCCCTTACTGCTGACCATTGTCGCGCCGACGATGG
1374	TCCTATCGCCAATACCACTTATGTCATCCTCATTCCTCATGTTAC
1375	TTGCACTATCCATCTCGCCCCCTTCTCCGCTCTTGGTGGCCTCCA
1376	CCGTCCCGCTTACTTTATCTCTCTTGTTGCTACTTATACTCCCGT
1377	CCCTGACCATCTTCTTCTCCCCATCAGTCCCCCCAACCTTGCCTG
1378	CGCTCCTGCTTACCTCTTTTGCGCCACCGATTACCACAACGGCAC
1379	CGATTTTCTTGTTCGCGTTTGTTGCCGTTGTAGTGCCATCATTCA
1380	CTGCCTCCCTCGTCCTATCGACCTCCTCCCTGACCTCTCCGTTGA
1381	CCCTCGCCTTCGTGTTAATATCGCCGACATCGACTTTTATGACCT
1382	CCTTCCTGTCTCTTCTCGCCATATTTACGTTTCTGCCCGCCTTTC
1383	TGACACTCATCATCCCGATCGTCCTGGTCTTGTCCTCCTCTCTAG
1384	TTGCCTCGGCCATTGTGATTGTGATGGCCACGCTGCTGGTAATCG
1385	TGGTCCTCGCTACTATCATCCCGACTCTGATAGTCGCTTCCTTGA
1386	CCCCGCCCTCGCTGGTGCTGGTTGTGACCCCCCTTTCCCTCGCAG
1387	CCTTACTGTCATCCTTGGTCTCCATTGTACTTCTTATGCTCTCAC
1388	CCCCACCCCTTGCCACGACGCTGGTATTGCTTCTTGTCTTACTGC
1389	TGACCATGATTACCTTGCCCGTCTCGTCATCGCCACTTGTCTCTA
1390	TGCCCATCTCTCCTCTCCCTATCCTGCTCCTCACGACGCTCTTCA
1391	TATTTACGCTGACACTGCTGATCTCGGCATCCTTCTCGATCGCCG
1392	CGCCTCCGCCCCTCATGATAACGCTCATCCTTCCCTTCCTGGCCG
1393	TATCGATCACGATATTTTTTGTTATACCTGCGTTTGTCACATTCC
1394	CCGCGGCTTTGGCGACGACTGTTCTATCGATCCTGTTGATTATTG
1395	CCACGGTGGTGATGGTGCCGATTCCGACCCCTGCACCGATTCTTC
1396	TGCCGACCTCCTTACTGCTCTCCCCCCTGACCGTGCCGTTGGTTG
1397	TCCCTTTGTTCTCGCTGGTGTTGCTGTTGTTTCCCCCTTTTATGC
1398	CCCCCTCGATGTTTTTTGTGATAGTGTCAGCTGTGTTTGTTATGC
1399	CAGTGGCTTTTACTGCCTTCCCCGTCCCGCTCCTAGCCTTGCTGA
1400	TCACGCTGGTGCTTTTCTCCCTGCCTTTCGCATCCACCTTTATGC
1401	TCTTCGTGCTCCTCCCGATCACGGTTGCAACGCTCCCCACATCCC
1402	TGATCTCCACCTCCCTCTTCCCATTCTCCTCCGTGGCGTTCATAT
1403	TGCCCGCATCCCTGTTATTCATCGCCCCCCTGATCGTGTTCGTAT
1404	TCTCCTTGGCTGTGGCGCTTACCTTCCTGCCGCCGACCATCCTGG
1405	CTGCAGTTTCGACCACTTCCTTGCTTATTATTCCCACCCTCCCCT
1406	CCTCCTTACCCGTGATATCCTCCCTCACCCTCATCTTTTTATTTG
1407	TCATGATGACGACAATCATCCCCATCTTATTTGCATTCGCGATCC
1408	CGTTACTGGCCTTCCTAATGCTGGTTACATTAACCTTCTCCCTCC
1409	CCTTTTTCCTGGTCTTCCCTCCGATCTCTGTAATGCTGCCTTTCG
1410	TCCCGTTGTTTGTGATGATCTTCTTCTCACCCATTTCATTGGTGC
1411	CTCTTACCCTCTCCCCCACCTTCGTGTTTGCGGTCCCCTTTGTCA
1412	TGCCCTCCGTACTAATGCCCTCGGCCTTTCTTGCGATCTCACCTT
1413	CCCTGCCCCTCGCCGCCTTGGCGTCCCTACCCTTTGCCGTCCCCG
1414	CCTTTCCCTTATCATCCGTGTCGTTGCTCCTGCTGACTATGCCTT
1415	CATCGATGGCGCCCCCCATACCCACCTTGGCCCTGCTCTCACTTC
1416	TACCATTATCCTCAATGATACCATCTCTCACGATCCTCTTGGTCT
1417	CCTCTACTCTGACCATTTTCACCCCACTGACTTTACCTTTAGTGT
1418	CGATCATGCCATCACTGGCCACGCCGACGACTGTTACAGCGCCGA
1419	TGATACTCCTCTTAGCTTTTCCGACCGTACCCCTTGTCTTACTAC
1420	CCACCTTGGTACTAGCCCTGCTTTTCATATTCCTGTTCTTCTTTA
1421	CCCCCGCCACTCTCTTGTTGCTATTCTCTTTGCTACCTCCTGTTA
1422	CTGTCTTCCCCGCAGTCCCCTCGCTGGTTGTCGTTGTCCTGGTAT
1423	TTTTGTCGATTCTATTCCCACTCTTTATTCTGCTCTCCTCCTCAT
1424	CCTTCCTGCCCTTCGTGCTTCTTTCCATGGTTATTTCTTCCTCCG
1425	TCGCACCGCCAGTTGTTACCATGCTCGCCACCGTTATGCTGCTTG
1426	CGGTCTCTTCATTTCTCTTTTTCGCACTACTGCCCTTCGTGCTGC
1427	CGCCCATTTTTGCTACCACCTTGATGTCTTCCATTATACTGACTC
1428	TCTCAATTCTATCCATTGCTACTGCCATCTTGCCGCCCTTAGTGA
1429	TACTCCCTTTGATCTTCGCCTTCCCCTTTCCGGCCACGACGTCCG
1430	TCGCATTCATGTCATCACCCGCCACCGCCTCGCCGTCTTCGCCCC
1431	CCCCCCTGATAACCATCGTCGCACCCGTCATGCCTTTGCTCTCGC
1432	CGCTAGCCATCCTCCCCTCGGTATCCATGCCTCTCGTGCCTACAC
1433	CCTTCTTAACCATGGTTTCCATGCTCACCATAGTCGCTCTTATCG
1434	CTTCCGTTATACTGATCTTCTTTTCCCCTTCCATGCCCGTTTCGA
1435	TTCCCACTTCCCTGCCGCTGCTTGCCTTCCCTATGGCAACCTCCT
1436	CTTCGATGCCTTTCACTTTGCTCACGACATTATTACCCACGTCTT
1437	CCTTTACTTTATTGATTCCTCTACCGACCATATTATTCACCTCCT
1438	TGGTGATTCCCACTTCCTTCTTGTTTGTGACTTTGATGATCGCGC
1439	CCACCTTCTCCATGCCGGCCCTTTCCTCTCCCTTCGTCGCCGTCT
1440	TCTTGCCTGTTCCCATCGTGACCCCCCCGTTCCCATCCCTGCTGG
1441	TACCGACCTTAGTCCCCGTGCCTTCGACTCCCCTCCTACTGGTGC
1442	CCATGTTGATAACCCCGCTCATGTTCCTTGTGCCGTCCATTGTCG
1443	CATCCTTCGCCCTAACGTCTGCACTTATAACCGCCGTGACGTTAT
1444	TGCTCCTCGCCTTGATGTCTTCATCACTGCCTACGTTTTTCCCCG
1445	TACCGATGTCCTTTCTGATCCCGGTCACGTCACTCCTCACTATCT
1446	CCATCATAACGCTACTGCTGCTCCTTCTTTCGCCCTCGCCCTTCC
1447	TGACGTCCCCCACTGTGCTCATCCCGTTTGTTTTCCTGCTCTCCA
1448	TTACATTCTTTTTACCCACTCCCTTTGTGTCGTCCATCGCGATCC
1449	TTCCATTGTCCCCCGTCATGCTCTCACTGTCCTTCATCGCAGCAT
1450	CCACCTCTCTTGCATTAGTGCTCCTGTCGCTGCTCGTATCTTTCC
1451	CTTTCGCCCCTCTGACTTCCGCGCTCGCCATGCTCTCCATGTCTG
1452	TGCCAACGTTCCTTATGACTGTATCCATCGTACTCACGCCCACCT
1453	TCGTTGCGATTGTCCCTATGTTTGTCATCCCGTTCGCATCCTCGT
1454	TGCTCTTCTCGTTGTCGTCGGTTATACCGCCCATCCTGTTTGTAG
1455	CGACGCTGATGTTCCCTACACTGTTGACATTGCCCCTCGCCCCCC
1456	CGACCTTTTCCCCCTTGACAATTGCCGTCCTCGCCACGACTCCCA
1457	CCTTCTCTTTGTCCCTCCTTATTGTACCATTCCCATTCTCCTTCT
1458	TACCCATTACGACGACCGCCTTTGCCGTCTCATCATCCCTATTGG
1459	CTACGACACCAACCTTGATCTTGGTTCCGATCCCCACCATCCTCT
1460	TGGCTCCCACACTTCCGTTGATCGCCTCATCGCTCCCGATTATCG
1461	CCTCTTTGCTCATTTTCCTCCCGACGTTTTCCATGTTGTTCGCTT
1462	TCGCGCCTTCCTTCTCTGCGGCGCTCGTGCTCATGCTAACGTTCA
1463	TGATTACGATGATGCCTCCCATATCCACGTCCCTTTTGGCCCTGT
1464	TGACCTTGCTTATCGCACCATTCGTGTCCCCCTCGATGCCTGCCT
1465	CCCTTATTGTGCTGTCGTCCTCCCTTTTCATCGCAACAGCTTCCC
1466	TCGTGTTAGTGGCGGTACTACTGCCATTCCTGGCCTCCTTGCTCC
1467	CCATTGCTCCGTCCTTTCCTCTGCTCTTCGCGCCCACCCCCTTCT
1468	TTATGTTCCCGGTCGCTCCGACCCCACTTTCGGCCTTGCCCACTT
1469	TGTTACTCTCCGTGGCGCCCGCTGCCCTAACTGCTGTCTTCTCGG
1470	CCATCCCCTTTGCCTCTTCCCTTGCCTTCGTCATCGTGGCCACCC
1471	CCCTGCCCTCCCTCCCTACTTTGCTCGTCACCACAACACCCTTCT
1472	CGTCCTCCATGGCCACGATTGCCCTACCCTTATTCGTCCTAGCTA
1473	CCCCCATACTCTCGCCTTTTGTCACGCTGTCGCCCTCCCTACCCT
1474	TATTGGCCTCCCCTGTGCCCTCGTCGACCCTGATGTTTGTGCCAT
1475	TCCCTCTTACCATCGCGATGTCCATGACCTCCTCTTCCATCGTGC
1476	TATTGATCACCTTCTTTTTGACCACGTTTGTGTTCTTATTCCTCG
1477	CGCCGACCACCCTCTTGCCGATGCCTGTACCTACGCTGCCCGTGA
1478	TAGTCTTTCTCATAATGCTCCCGTCCTCCCCCTCGTTGGTTCCCT
1479	CCACTCTGGTCGTCTCCGCGATGGCGACATCGATATCGATGTCCA
1480	CTTCCCCCGCCTTGCTGGTTGTTTTCGCATCCTTATTCGTGCCCC
1481	CCCCCGCCTCCTCTTCCGTACCCCTCCTAGTTCTCCCTACATCTC
1482	CCTCCCCCCCAACGCCGGTGGCCCTCCTCGTGATGACTTCCGCAA
1483	TCACCACCCTTGCGTTCGTCTTATTTATGTTCTTAGTACCCACCT
1484	CCTCCTCCATCCTTGCCTTCCTCCTACTATCCATCATTGTCTCCT
1485	CTCCCTTACTGCCGACCTTGGTTACGCCCACCCCGCTCTTTTCAA
1486	CTCCGCTTACGACCCCCATGCTTCTGCCCGCCACCATACTTTTGT
1487	TGCTCTTTCCCACTGTGTTTTCCTCCTCCTTGTTGTTCCCCATCT
1488	CCATCCTAACAGCCATGCTCTCGTTCTCAATGTTGCTCGTGCCTA
1489	CCTCATCATTCCCATTATTATCGGCGACCTCGGTGACCGCAATAG
1490	CTGCGTTGCCCGTGACTTCATCCCCGGCCATATCCACAGCCCTGT
1491	CCTTAGTGGTACTCCCGCTGCCGGTTCCCCCCTCAGTTGCGGTTT
1492	TGATATCAGTTTTGCTCCCGGCCATCTTCATGATGTCAGTTTTTG
1493	CCGTGGCCTCCTCCGTTGCCCTGGCGATGGTTCTCTCTTTAATCG
1494	TCGCGGTGACCCTTCCTATCGTCGCACCCATTTTCGCATCCTTTG
1495	TCATGCTATTGACCTCCCTACCTATTCTCCCGGTATTTGTCTTTT
1496	TCGTGCTTCTTATGTTACCAATGTCTATCGTGGCCCTCCTTTTCC
1497	TGCTCCCCTTGCTGGTTCTCGTTACGCCCACCTTAGCCATCCTGC
1498	CCATGTTGCCATTCGCCATTATGCTCGCCCTGACCTTGACCACGA
1499	TCCTCCCCTCCATCTCGGTCGTGATCTTATTGATCTCGTCGGCCT
1500	TGGCTACCACTTTGCTGATCGTTTTCCCGCTCGTTTTCGTGATCA
1501	TTCTCGCCTCTTCCCTCCTCACCTTCTCTCTGCCTGTCTTTATCG
1502	CAGTCCTCCTACCCTTCACTATCCTCGCAATGTCCTTGTTACTAC
1503	CGGCCATGACATTGCTCCCATTTTCCACGCTTTCCTTCTCCCCGA
1504	CCTCCATGACCACTATTGTTTCCTCGCTTACCCTGTCCACCTTTT
1505	CTTCTTTGTTCCCACCATCCCCCTTTATTATGGCCCTGCTCACTG
1506	CACCCCCTGCGGCGACGCCAACCCTGTTAACCTTGATGATCCTCA
1507	CCTCGACGCCGGCCTCTCTTGCCGCATCGGTGACCCTTACACCCC
1508	CTGTCTCTCCGCTAACCCCATTGACCTTCCTTGCGCCCTCCTTTG
1509	TGATCGTTGTCTCGTTTCCCACGCTAGCGCTTTCACCCCCTGCCC
1510	CGCTCTTCGTGATCTTACTAGTACTTCCCCTCTCCTTTGCCCTGA
1511	CGATGCTTGTCTCCGCCTTTCTCGCGATGTCCTTCCTGTCGACGT
1512	TCCCGATCGCACTTGCAACCCCCCCCGTGCCGCTGTCCTTTCCTC
1513	CGCTCCTGCTCATCTTTTCCCCGGTACTGTCCATATCGACCACCA
1514	TCGCTCCGTTCTTAGTGATTACTGCCTTCTTACCGCTGGTCATGA
1515	CCTTTTCGACTTTGTCGTCGGTCCTGACTGCCATCCTGTTCACTT
1516	TACCTTTTGCCTCTTCCTTACCGCTCGTCGTGCTATCACTCGCAT
1517	CATTGCCCTTATTGGTGGTCCTGTTGACTATGGCCATCCCATCGC
1518	CCACGTCCATATCCTCCCTCACTCTCTCTTCCATGACCCCCCCCT
1519	CAGTCCTAATGGTACCTCCCGCTCCCCTTGTCTCACTCTTTCTCA
1520	CATTCTTGTCAATGCCCACCTTCGCGATCTTCACCCTATTGCTGC
1521	TCGTGACGCTACCCCCCTCGACTCCACTGCTCCTCATCGCTTCCC
1522	CCTCCCTCCTTTTATCATTTTCTTCACCGCCATCCCTCCTACTCG
1523	TTTCATTGTCCATGCCCATGCTGTCTTCCTTTGTCGCGCTGGCTA
1524	TCCTGGTGGTATTCTTAGTACCCACATCTCCTGTCGCTGTATTTG
1525	CCTTCTCTTCGATGACCACAGTCATATCGGTCATCCTACTGCCTC
1526	TCTTACTTTCATCTCTGCTGTCGACCTTTGTGACTTTCTCTATGA
1527	CCACCCTTCTCGCGACCACAACCCTTGTGTTCTTGCTGCTATTTG
1528	TCATAATTGTATTCTCGTCCTTGGTGATGGCTGTGGTGTCGTCTT
1529	CCCCTGTTTTCTTACTACTTTCATCCTTTCCCTCCACACTCGCGG
1530	TGATGTCTTTGATATCTTCTGCCACTCCCACCTTCCTTACCTTTC
1531	CCACCTTGCCCTCGCTTCTACTTGTAGCGGCATCCCCCGCAATGA
1532	CTACTTTACTGCTTGCTTTCCCCGTCTTATCTTCCGTGACTGTCC
1533	CGTTCCCTGCCTCCTCCTCAGCTTCCCCGGCCACGATTGTCCTAC
1534	TGACGATGGCGATGGCGATCGTGATGCTTTCTGTCCCCTTGACGT
1535	TCATCATGCTCCCTCCCCTCTCCATGACCGCCACACTTTCGCTGC
1536	TGTCCATTGTTGTGTTTCCGTTGGTCACTCCCACACTCTTTTTTC
1537	TCATGTCGACCGTTACCGCCCTCCCACTATTAGTTCTGGTGTCGC
1538	TTACATCGATGCTCGTGTCGGCCCCACTGGCCCTGATCCTGTTCA
1539	CGATGTCCTTGTCCTCAGCGACGATGATGTTGTCCTTGCCCTCCC
1540	CTCCTGCTGTTTCCTCGCCCGCCCCCCCCACCTCTTTCATACTCT
1541	TGGTGGTCTTCGCGACCATGGCCCCCCTTGCAATGTCGCCCGCAT
1542	CTACTTTTGTACTCTCAGCAGCAACCTTGATCATGCTGGTCTTCC
1543	CACCGGTGGCTGTGATTGTCTTATTCGCTGCCGCACCCATCTCTT
1544	CATCTTCGATGCTTATTACACTGCCTTCTACCACCGCCTTGCCGA
1545	TGTCCCCGACCATACTGATAATCGCCGTTTCCTTGTTACTTTCGC
1546	TGATGCTGCCCTTAGTCCCCCTGATAATACCCCCCATGCCCATTG
1547	CACCCTCACCGGCCCTGTTGATGACGGTCTTATTGGCATCATTTT
1548	CTTTCTCCTCCCCACTTCTATCCACCGCGACGATCCCGTTCGCAC
1549	CCGCCATCGCCTCGGCCACACCTATCCTGCTGACCATCACGACTA
1550	TCACGTCCGCCCCCCCCGTGCCGCTTGCAATCCTGCTGCTCCCCT
1551	CATCCTTGCCCATCCCTTCGACCATGATCTTTGTCATTGCCATGC
1552	TGCCCTCGTCACTTTTCTCAGCCATAGCGCTGATCGTCATTGTAC
1553	CCGTCATGCCAGCTACATTCGTCTTGACCTCTTCCCCGATTACCC
1554	TGATCATTGCACCCCTTGCATCTACTCCCCTGTTATTGTCAGCCC
1555	TGCCCATCCCCTTTTCGTTGACGATCCCCTCCGCTCCTGCAATAC
1556	CGCTCTTACTCCCCTCTACAACGTTGGCGATCCCCTTCGCCACCT
1557	TGCTCGCCTTTTTATCTATCGCCCTGGTGCTTTTTTCTTTATCTT
1558	CTACTCTGACGATTTTGATGCTGCCAACCTTTGTGATATTACCGA
1559	CCATGGTGGCCCTCATTGCCATCGTACCGACAATTCTACTTATGC
1560	CGTCCGTATCCTCTGCCGTTCCCCTCGTGTCTTCGACTTTGCCTG
1561	CCCTAACGACCATGCTGTTTATCGCTCCCCCCTTCGCCTTTGCTA
1562	CCCTCTCCTCGACGGTCGTTTCTCCCACCATACTGTTGGTGATTT
1563	TATTGCTAGCCCTCCCCCCCTTGCTCTTTTTTCCCCTTGCCCCAA
1564	TCACATCCATTCCGGCTTCTATGGTACCTATACTCCCGGTACTTG
1565	CCTCCCCTGTTTTGACCATTACGACGACTACGCTATCCCCCTCCC
1566	CCATGATCGCCTTGGTTCTCCCCTCTCTTGTGACCCTGCTGATTA
1567	TTGTAACCTTCACTCCTACCGTTATGTTATTCCCAGCATTCGTTA
1568	TCACCACCTTCATTACCATAGTTTTGACCATGCTAACCCTCCTCC
1569	CCACAACTCTCTTTGCGTCCCTGCTCATTACCATACTTATGTCCT
1570	CCTCCCTGCTATTCATCGTCTCCATGCTAGCTCTGACCTTCTTGG
1571	CCCCGACCGTCGTAGTGCTTGTGACCACAGCCCTGGTTATTTCCT
1572	TCTCGCCCACGCCCACGATTTTACTTGCAATGACGACAATGACTA
1573	CTTTCGTCCCCACATCCTTGACCCCTATTACCGCTGTGCTGATTT
1574	TAACCTCCTCCATTGTTCCGGTCTTAGTGATCCCTATCTCCCTAG
1575	TATTCTTATCCCCACCCATCACCATTGTCCCCATTTTCGTCTCGC
1576	TCCCAGCAGCCATCATGATCGTGCCTTTAACCTCGGTTTTGGTTG
1577	TTTCCGTCACTGTTCCTACCCCTCTGCTATCATTGTTACTGTCAG
1578	TTGCCATATCGCCTCTGCCCCTCACCGCTCTCGCCACGCCGTCGC
1579	CTACTTCAGCGCCCTTTTCCCTGTCAGCATCATCTCCTTCCACCG
1580	CCCTTACCACTACAGTAACGACATTCTCATCCTCTTTACTACCAC
1581	CGATCTCTGCTTCACCTCCATTCGCCTCAACCATGACCTTCCCCT
1582	TGTCTACTGCCTCCGTTTTCGTTCCCTTCCTTGCCTTCACCTTTC
1583	CCGCTTCATCTACGACCCCGCTTATGACCATGCTATTTACCTCGG
1584	CTACTGTCTTCCCAACCCCGCCCATTGCGATACCAATCCTGATAT
1585	CAATCTTGGTTCTTCTCTTCCCCTCCTCACCGGCGGCCCTCGTTA
1586	CTCCCTCTGTCGCACTGATGCTGCCCCCCTTCCTTATATCTATGG
1587	TCTCGGCATTCTTATTGATCCCGATGCTCCCCATTACCTCATCTA
1588	CCCCTTTTGTACCCTCGTCAGCCGTGGCAGCCTTCCCTGTTGTTT
1589	TTATCATTTCTGTTCCGTCCGTCACACCAATGCCCCCGACCGTTG
1590	TGCTGTTGCCGCTACCGCCCACTCTCTTCTTGTCATTCTCACTTG
1591	TTGCACCTGCTGCCCTGGTGTTTGTGACCTTCTCCCTGGCGTTAT
1592	TCGTAACCATGTCCCTCTTTCCGGTGGCCATGTCCATTGCCATTC
1593	TTGTAGCGACATTCCCTTTGCCGATTATACTACCGATGCTGATGT
1594	TGACCTTATCACTACTGCCTACCCTAGTCCTGGCCATTGTCGTAC
1595	TTGCAGCCCTGTTGGCATTCATGCTGACCGCGTTATTTGCTCTGA
1596	CTGCCTCCACGCCCCTCATAACCTTTTCCACCGTCGCTCCCTTAA
1597	CCTTTTCATCTATTCCAGCGACTCCTGTTGTCTTTGCCGTCTCCA
1598	TCCCCCCCTCCGCGTCTCCCACCCCCTCGCTCTTGTTCATACTCT
1599	TCTCCTTGCCGACCGTACTCTTGCCGCTCTTTGTCCCTTCCGCAA
1600	CGCCTCCCATTTCCTTACTCTTCCCTACCTCGACCATATTTATAT
1601	TCATCTCGTTCTTCTCCCCCACAGTGGTTGCCATCGCCGTGACGC
1602	TTATGATATTTCCCCTCCCGGCCCTTGTCTTGACGATAGCGATGC
1603	TGATTCTGGCGGCACTCACGATATCCACACCGGCGTTGCTGGTAT
1604	CATTGGCATCCATGACCACGTCGTCCATCCCTATTGTGACCGTTC
1605	TCGCGATGCTGCTACTGATATTTTTGTCTTTCCCCTTTGCCGCGA
1606	TTGCCCCCCCATTGCTCCTGTTGCTTGCCTTATCTTTCTCCCCCT
1607	CCTCCCCCGCTCCGGCTTCCTTACTACCATCCATACTTACTCCGT
1608	TATCCCTATCTACGATCCCCACTCTCATCCTGACACTACTATTCG
1609	TATCCGTATTGCCAATCTTGCTAGCCACTTTCCCGTTATTGCTAA
1610	TCCCGATAACATCACTATTGCTCCTACTCCTCTCCTTCCCGTCGT
1611	TCCTAATGCTATTGCCATTGTCTACCCTCACTCCAATCTCCGCTC
1612	CGGTCTTCTCCCCTACGTCTCTGTCCTCCGCCTCTGTATCTTCTA
1613	TTCTCCCAGCCTTTTTCGCCCTGCCCCTCGCTGTCTCCATCCTGA
1614	TCCCGACATTTATGTTATTTACCTCCGTCTCTGTTTCCGTGTTGC
1615	CTGCCCTACCAGTCTCTACCCTATTCGCCATCCTGCCAGTTGCCT
1616	CTATGTTGGTCTTTCTTATGATCCTTACTCCGCTGCCGCTCGCGC
1617	TTGTCTTAATGGCTGCGTTTTTTTCGATTTTGACGGCCCCATCAC
1618	TGCCCCCCTCCACCTTGGTATTTTCCACACTCTTCCCGACTACCA
1619	CCATTGCTTTGCTCTTTGCGACCTTCGCCTTGACCTTGTCCTCGG
1620	CCTTCTTGCCCCTATTGCTTACCGTTGCCCCCACTTTGTTCGTTC
1621	TACCCCTCACTGCGCTGACGCTGATGCTATTACCGGTCTCATTGA
1622	CGACTCTCTCTATTGCGATACTGCCCACCTTACTAATGATGCCAA
1623	TGCTAACCTCAACCGTCGCCCTATCATCGCTGCTTCCCGTGTTCC
1624	CTGTGATTGTGCTCATATCGGTATCCGCCCCGTCTACAATCATGC
1625	TCTTTGTTTTGCCTTCCCTGCCGCTGATGCTAGCCGTTCCGACGT
1626	TCTCGATAGCTGCTCCGGCGTTGCTGATCGCAACTTCCCCGGCTA
1627	TGCTGTCGACGGTCCCCCTCTTATTCGTGATGACGCTGTTGCCCC
1628	CATCTATCGTTATACTCATTGCGGTGATCGTCCTGCCCTTATCGA
1629	TGACAGCCTCCTTCATGACTGTATTATCTCTACTGATGTTTTTTT
1630	CTCTGCCCACGATCGTAGCCTCAGCGCCCACGATGTCCGTGGTGG
1631	TCGCCTCCCTTGCCCTCTCCATATTTGTACCCTTCTTATCCCTTG
1632	CGATATTTATCATATCGATCACCTTGATTGTCCCCTTTACCTCCA
1633	CCTTTACTTCTCCCATCCCGGCAGCCTTAACAATGCCGACCATTA
1634	TCTCCTTCGTAGTATCCTCACCACCGATGTTCTTCTTTTTTTCTC
1635	CACCGACAGTGTCGTCACTCGTGATCGCAATACTCTTTATTATCT
1636	TGACCCTGGTTGTTGCCATTGCCTCCTTGCTCTTCACTTCCTTGC
1637	TCCCTATTTTCGTTGCCACCTTGTTCACCTCGGCCGTGACCCCCA
1638	TTACTCCCACACTCCTCTTGGTGTTGCTGCCCATTGCCTTGATAG
1639	CCTTGCCTTCGATTCCCTTGCTATTGATCCTGCCTATGGTAATGT
1640	TCTTCTTCTTTCTGTTGGCATCTCTATTGACCCCGGTACCGATTG
1641	TGATGTTTGTACCATCCCTGCTGATTATATCCGCCCTTGCTTTCT
1642	TCTTCATACTTCTGTTTTTGCTGCCTTTCTCCTTACTGCTCGTCG
1643	CAGCCCCTGCCCCCTCACCCCTGCTCCCAGCAGTTGTCGCGGTGA
1644	CGATGCTGCTCCTCCTGTCGTTCATGCCCATCCCCATTATCGCGA
1645	CAACCGTACTCTCCCCGGTCGCGCTGGCTTTGTCCTTTCCATCCA
1646	CTCTCTCCCCCTTGCTTATACTGCTCTCGTTTGCTATTATACTCT
1647	CTTTGGTGTTCCTACCTCCCTTCTTGTCATTACCTTTGCCCATGG
1648	TGACATCCATGCCCATGGCTTCAATCCCTTTCGTTTCTTTGCTGA
1649	TCTCCGCCTTAGCTGCTCTATTTTTACTTACCACACCATCGTCTA
1650	TCGTAGTACCCCCGTCAGTGCTGACCGCCACCATCTCATTGGCGG
1651	TCTTGCCCATGCTCCCACTCGCTCTTGCCTCCGCCTCCTCTTCCT
1652	TCCCGCCATCTCCAACCATCCCGGTGCTACTTCCACTCCTGGCTT
1653	CGTTGACTTTGCTCGCTTCGCTCTCCTCCACATTACCTTCGATCA
1654	TCCCGATGCTGATCTCGATGCCATTTATCGTCTCTATAGTAATCA
1655	CTTCTATGGTGCCCTTTGTCCCCACCTTTCCTGCTTTGGCGCCGA
1656	TACTGCCCGCTTTGATAACGGCCATGACTCTTGTGATGGCGCTGG
1657	TCCCGATCTTGCTCCTTATTACGTCCCTGACCGTCTCCGTGCTAT
1658	CTTCCTCTATGGCCGCCGCCTCTTCCACGCCCGTCTTGACCCCCT
1659	TCGTGATACCTTCCCCCACGTCCTCCGCGTCTATCTTAGCCACTT
1660	TTGCTCCGCCCTTCGTGACGCTGTCGATAGCATTGATTGTTTTCA
1661	TGTTTACCGCTCCGCTTGTACTGCCGGCCACCTTGCCTATTGTTG
1662	TCGCGCTGCTCGTACCCTCATTCATATTCATCCCTCCTATCGTCA
1663	CCATCACACCGACTCTGCTCATGGTGCTTTTTACATTGCTCATGT
1664	TACTTTCCACCTCTTTGCCTTCATTGTCTGCTGTATCCTCCGTGC
1665	TTTTATCCCCTTTCCTGTCGCCTTTCCTTATCTTGCCCGCGTTTG
1666	TGTCCTTCATCCCCTCCCTAATCATCTCCATTATTGTGCTGATCT
1667	TCTCGCTCGCTCTCCTTGCGATCACCCCATCAATAATGACCGCCC
1668	TATCAATGACGCCCTTAATGACGCTCACTGCCTCTTCTTTGCTTG
1669	TGCCGCTGCCCTTCCTTTTCGTACTACTCTTCCTCGCCTTGCCCT
1670	CCGCTTTTGTCTCTCTTGCCACGATTTTTGTCCCCTCACCGTCCT
1671	TCTCCGTGATCTCATTCATGCCAACATTACTGTCATTCTCCTTGC
1672	TCCTTATCGTTATCCCCGCCATCTTGATTGCCACCACCCCTGTGA
1673	CGATGTCCTCCACAGCGCTCTCATCGACCCTCTTCGCCATTCCCG
1674	TCACCGCAACGGTGTCATTGCTGCTACCTCTCGTATCGGCACCAA
1675	CAACCATGTCACCCTTGACTGTGCTTTTTGCTTTTACCTCCTTCT
1676	CGACAATCCCGATTGCCTCCCTATTTACCATTATGACAGTATCAT
1677	CCATGCCCTCCTCCCTGGCCTCCTTCTCCATGCCCTCTACACCTT
1678	TACCAGCTTTCATGCCTCCGGTATCCATTGCACTTGTGTTCTTGT
1679	TAGTCATATCACCTATCTCGTCCTCCGCCTCTCTTATGCTCACAT
1680	CCGCCTCGCTATCTCTGCTATCCCTACCGTTGATGATGTCCCCTG
1681	TACCATTTACCTTGGCCTTCGCTTCCTTCCTACTCCCGCTCGCGA
1682	CTATTGCGATCATTTCATTTTCCCTCTCCCCCTCAGCCACATTCC
1683	TGATCCCTGCCCCCTTGATGATTCCTACCCTGCCGTTCATTGTCG
1684	TGACCGTGCTCCCCATGCCCCCGCCCCTAGTCCTGATCACCACAA
1685	CGGTATTCTTCACCTTGACACCCCTCCTCCTGCTCCTCTCATCCT
1686	CCTTCCTTTCTATTCCAGCGATGGTGCTCATGCCATTCTCGTCTC
1687	TATTCGCGCCGTTGCCCATGCTGTTCCCTCTAGTCTTAACCATCA
1688	CCCTGCCTACGCCCCCTTCCGTGGTTTCTGCCATCTTGCCCCCAG
1689	CATTGACACTCCTCCTGTTGGCCATTGCTTCCTCCGTCTCTATGG
1690	TGTCCGCAGCGTTACCCTTTGTACCGGCGACCACGACCACCTCCG
1691	TCGCGATTGCGCTGCTGACCGCAGCTTTCCTCATGCTACTGGCCA
1692	CACTCCTGCCCTTTATCGCTTCATCCCCCCTGCCCATTGCCCTGA
1693	CATTTGTACCCATCTCCCCCATGATCCCAATCGTCGCCCCGTCCC
1694	CTTCAGTGTTCGCACCCTCTTCGTCTATCACCACCGCCCCGGCCC
1695	CCATGACCGTGCTGCTGTTACTGCCCCCCATGGTCGTCATCACCT
1696	CCGTTACCGTTACCTCCTCTACCATCGTGCCCCTTCCCGCTACGG
1697	TCGCGCTTGCTCTTACCTTCCTAATAGCACCATTGCCCTCATCTA
1698	CTTCTCTCCTCATTCCGCCTACGTCGATGACCACGACGACCTTGG
1699	CCTTGTCCTCCCTCGCTCCCTTTGCGTTTCCCTCCTTTGTTGTTG
1700	TGTTCTTCGTATTGCTGGTTACTTTGCTGACCTCCGTGCCGATTC
1701	CCATTGCCCCCTTCCTGACGACTGTGTTCGCTTCTGCATCCTCCT
1702	CGTTCCCCGTGCCCTTCCCCCTTCCCTCGGTGGTTACTTTTATGC
1703	CCACGCCGGCTACCTCTCCGTTGCTCACATTGCTCTTCCCTCTCA
1704	TCGTGCCCGTCCCCTCCCCCTTTTCTATCCTTCTATTAGCCTTAC
1705	TCATGATCTTCACGTCCATCCCGACAATCGCCGTGTTGTTCGTTT
1706	TCGCGATCATGGCCTCGGCTCTCTCTTCGCTTTTGGTCCTGCTTG
1707	CTTTCCTGACTATTCCGTCATCCACGGCTTCACTGCTCCCCTCTG
1708	TGATCCTCCTCTCCTCCCCGACTGTCCCAGTGATATCCATCGTGC
1709	CAACTACCATCATAACTGCGTTCCTGTCCGCACTTCCGCCTCTCC
1710	TGACTGTCGCCTTCTTCACCACCCCTCCTTTCTCCATGTTGCTTC
1711	TTTTAGTTCCGTTTATTATCTTTCCCTCTCTTACTTTACCCCTTT
1712	TAGTGCCCGTACTGCTGCTTGTGCTCACTTTGACTTCGGTTCTCT
1713	TGGTCATCCCATTATTACTCCCGACCTTTATGCTGTTCGTGTTGC
1714	TCGCGACTCCCACGTTTATTATGTTTGTGCTTTCGCTGTCGTCCC
1715	TCACAACTTCCTCCTTATCAGCTCTACCCCTCACCCCATTAGTTT
1716	CTATCATACCTTTCTTTTTCCCGTTGGTCACTTCACTCGCACCCA
1717	TTTTGCCCCTTGCCCTAACGTCCCCGTTCCCCGTATCATTGGCTA
1718	CCACCCCCACTGTTGTGCCGTCGCCCGCCTCATCCACGATCCTGC
1719	TGATGCTTGCCGTCCCACTGCTCCCACCCCTTCTCACTTTTCTAC
1720	TTGCCCCGCCAGCTGCCACGACGTTCCTCATCACGACCCCCTTGC
1721	TGTCCACAGTCTCCCCCTTCTTCTTCACGACCACCTCGCTGGTGC
1722	TCCTCACCTTCCCCGTGCCGCTGGCCTCTTTCTTCGCCCTTGTGC
1723	CGACCCCGACCCCCTCGATATTGCCGATTTTTATATCAACCCCCT
1724	CGTTTGCCGTACTACCGTTGCCCCTCCCCGCAGCCACCCCCGTGC
1725	CCTCCCTCCCAGTCCTCCTCGCACTTATCCTCGCTGCTGTCGTCC
1726	TGTCGCTTGTCCCCCTTATTGCAATTTTGATATCAGTGCTTCCCT
1727	CCCCGCCCGTTTCATCGTTGATTGTTACGATGCCAACCTCCTCAT
1728	TGATGCCCGTTTTTATTTCCATCCTGTTACCCGTGCCGACCGTCA
1729	TGTCCCCAGTACTGGTGCTTGTGGTCTTCTCCATGTCTTCTTTGC
1730	CACTTCCGACAGTGGCCGTTGCATTCACGACTTCGATCCTCTTTA
1731	TCACCTTTGCCCTACTTATATCGCCTCTTTTCGTGATTGTCTCCC
1732	CCATTTCGTTATCCTCGCTACTGTCACCCGCCCCGGTGTTTCCTT
1733	TGCCGTCGATTACTACCACCCCGGCGGTATCTATATTTCCCATGC
1734	TTCTTGTCTCTCTACTTTTCACCCTCCTTACCCTCTTCTTTTCAA
1735	TCCTCCCTGCACCCTTCCTCATTGTGATTGTTATCCCCATTATAA
1736	TTCTAGTGTTAGTATCCGTGATGCTACTCTTGGTCTTGCTTTTGA
1737	CAGCGACCGTGGCGCTCTTATCGATGATCCTATCGTCTGCTGTAA
1738	CGACCACGCCCATCTCGGTTCTCTTCATGGTCACCTCTATTACCC
1739	TCCCCTTCGCGCCGTTGGTCTCCTCCATCCCCGCGCCTGCACCGC
1740	TGATTTTGACATCAATAGCGTTCTCCCCCCTGACTATCGCCTCTC
1741	TTCCCCTGATGCTCCTACCTACTGTTGTTATTGTTTCTTTGCTCT
1742	CGACTTTCTCGTCCTTGACTGTATTCGCCCCTACGACAGTACCCT
1743	TATCGCCAACCCTGCTGTCCACGACAATTTCGGCCATGTCTCCCA
1744	CACTTGCGACGGCCCTCCTGCTAGCTATCCCCCCTATACCCTCAA
1745	TGCCCACCACGTTCCCCCTGGTACCGACTGTAATGGTCCTATTTG
1746	TCTCGGTGTCCACATTTCTTCCCGCCGCGACCCTTGCAATTGTTG
1747	TCCCCATAGTGGCGATGCCCACCTCCGCCATGCTCACTTTGTTCG
1748	TATTTATGATGATCTCCTTCCTCGCCTCGCTCGTTTTCTTTGTGT
1749	TCACTTCTTTTTTGCTGGCTCCCCTGTCCATTATCCTGTCTTCCG
1750	CGTTCCCACCTTTCGCCATGCTACCCGTCTTGCTAATACCACTCT
1751	CCGTCCCGACAATGATAATACTATTCGTTCCGACATTTGCACCCG
1752	TTGTGCTCGTCTCTCCGTCCACTACGATTGTCTCGCTGACCTTAT
1753	CGCCAGCTCCCTCAGCCCCCATGATCCTCACACTTGCTCTCCCAC
1754	CCGCCGCTTTGTTTGCCACGACATCCCTAGCCGTGTTCCTTGCAT
1755	TAGCCCTCATTGTAACTGCTGTTACGACCCTATTGCTCACCCTTC
1756	TATTCCTCGCCGTGACCGTCGCCGCCCTTGCTATGCTTACCTTGT
1757	CGATATTCTTGGTCTTGATTGTTTTTTCACTCCTCCCGGTGCCAG
1758	TGATATCCACAATACCTCCTTTCACTCCCCTTATGCCCGCGATGT
1759	CCCTCCTTTCCGTCCCTGTCACCACCTCATTGCTTTTGATTATGG
1760	CCGTATTAATGATCTTTGCCCCGGTCTCTGCCGTGATCTTGACGA
1761	TTCTAGTCGTTGCGTTGGTATTGGTGCTGTCGTTAGTCCTTCCCC
1762	TGATACCACCCTTCCTCATATCTTTCATGCTCCTTACGATTCCCG
1763	CACTCTCCCCATCCCTACTTGTACTGTTTTCCATATCCTTCCCCT
1764	CGATCTTTGTGACGATAGTCCTTACAGTACTTATGGCATTACCGT
1765	TCATATTGCTATTGACATTCTCTTCTTTCCCCACGACCACCATTT
1766	TGCTTTCGTCTTCCGTGCCAACCATGCCCGTATTCATCACCGTGG
1767	CCCTCACTACTATGCTGATCTCCTTTGCCTTGGCTTCCATATCGC
1768	TTTTGCTGTTGCTTTCATTGCCCCTCCTCATTGTGCTGCTCCCGT
1769	CGGCCGTCGCGCCCGCTTCATCTTTCTCTTCGCTTCCATTCCCCC
1770	CCTTCTCCTCGCTCACGGCGACGTCTGTCATGGTTGCCACTTCGA
1771	CCTTGGTCCTCGTCCTGCCATTTATCTTGTCCTCTCTCGTTGCCC
1772	CGGCCTCTACCTTCGCACTACCCCCGACTTTGATGGTACTCTCCG
1773	CCGCCTCGTTCTCTACCCCTGTACCGATTTTCCCCTCGTCATTTG
1774	CGGCCCCTACCTTAATGGCCCTCACGGCCGCGATCTTATCTTCCT
1775	TCACGCTGCTCCTCTCATTCCTTTCCCTAACCACGCTTATATCTA
1776	TCTCTCCGATTCCAATCCTACTATCGGCCATTGTCCTGATCCTGA
1777	CTATCGTCGTCATCCCATCATCCTCCCCATCCCTGCCGATCTCCC
1778	TTGCGACACTAGTTCCTTCTCTCGTGCCCCTTGCCCTTATAACTA
1779	CCGTTATCCTATCATTCTTCCTGCTATTCCTCGCCACATTCACCA
1780	CCTCTGCCTTGACATTCGCCCTCCCCGCCACCTCGGCAACCACGG
1781	CCCTACTCCTGTTTTCCTCCCTGCTACTCCCAATCTCCTCCTTGA
1782	TCGTGCCCCTGACGGCAATCCCCTCCGTGATGGTTGCGGTGGTGA
1783	CTCCGATCTTTATCCCAACCGTGATGTCGCTCCCTGCATCTATAC
1784	TCTTGTCGACTCCGCTGCTTCTCCTACCATCCTCCACGCCACTTG
1785	TCTTGCTGATCCCGTCAGCCTTCATCATCTCCCTTGCTTCCTTCG
1786	TACTAGCGCCCATGATCCTATCTTCCGCTTCAGCTATCGCTTTAC
1787	TGCCATTGATTGTGGTCATCGCGGTCTTTATGCTGCTTGCCTCGA
1788	TGATCTTCCTATTATCCCTCTCCCCCATTTCGACCCCTTCTGCCA
1789	TGGCCCTGATTGCAACCTCCCTCGTATTCCTGCTATTTGTGGTGA
1790	CCCCTTTACTCGTGGTACCAATGGTTGTGACAACTATACCCACGG
1791	TATTATCCTCTACACCGGCCTTCCCCCTCGCGTTTACTTTCTTCA
1792	TGATCACTCCCATCTTCATTACAGTTATGGTGTCTCTATTGATGT
1793	TGATGTCATTTCTTGTTCTGCCGCCTGCCTCTCTTGCGACCTCCA
1794	CGGTCCTCTTATTGACACTTGCGTCCGTGATTTTGCTTTTGGTCC
1795	TCCTATCGGTGTTATTGACCGTTATTCTCCTGCCGTCGACCGCCT
1796	CCGCCCCCCTGTCTACTGCCTTGGCTGCCGCGGCGGTTGTCTTCC
1797	TCTTACTGTCCACTCCCCCCATCTCTCCTCTTACGATCCTCCCCC
1798	TATCCCTACTGCCCTCGGCTACACTTGTCTTTCCAGCCATACCCC
1799	CCTCCCCAACAGCCATCATCTTCCTGACCACGACTTCGACGCCCC
1800	TGCTGACCCTCCTGCTCCCCTTGATTGTCGCGGCCGTCATGCTAC
1801	TCGTCCTCGCGTCCCCGATATTTGTTCTGATGCCTCCGACCGCGA
1802	TCACGCCGCCTTCCCTTGCCCCCATGCCGGTGTCTTTGCTCCCAC
1803	CCTCGTTGCCGCCGACGTCGTTCCTGTCATCCTTGTCCACCATAT
1804	TATTGCCCTTCCTACCGATAATCCTTGTTCCTCCCCCGCCCTCCG
1805	TCTTCGTAATGCTGGTTTCGATGTCGGTCACGGCCCCAACTCCTA
1806	TCTCCCTCGCTGCCTCGCTATTCCCTACGACCTTAACCTCGATGC
1807	TGCTCTCTTCTTTGATAGTGCCGATCCCTTTTGCTCTGTTCACTC
1808	TGCCCCTCACACCCATCCCCACGTCGTTCTCCATTATGATACTGC
1809	TCATGATCATGACGTTGCCCCTTATGCCGTCGTCTTTCTCCCCAA
1810	TCCCCTTGTCCCTGATTGTTCCGATACTGCTGTCCTCTATCGTGG
1811	CTCCCACCCCGATGACCACCGTGATAACATTTGCGCCCACACTTG
1812	TCTTCTTGACTGCGTCCCCCCCCGTAGCCTTTCCATTGGCGATCC
1813	TGCCCGCCCTTCTGACTCCCATGCTCGTTTTTTCCTTTACGACCA
1814	CCGTTGTCCTTTCCCTTTTTATCTCCTTACCCATCTCCTCGACTG
1815	CCTTCTTGCTGATGTCCATCTTATTTGCTCCTACAGTCCTTGCCA
1816	TTGCAACGACCCTATTGCCCCTGGCCGTAGTATCCTTTCCTTTTT
1817	TTGTCACCTTTTCCCCTGCCTCCATGTTTTTAGCCATTGTCCCCC
1818	TACCGCTATCAGCCACACCGTTGCTTATGATGCCGCTTACTCCCT
1819	CGTCAATAGTTACCTCCATGCCCCCGATGCTCGCTCTGTTTCCGT
1820	CGGCCTCTTCTACCCTCCTCTTAGTTATCCCGGTCTTATCCGCTT
1821	TTACTCCAGCCATGGTACTACCCACTCCGCTCTCTCCCTTGGCGG
1822	CCCTTGTGTTTATGGCCGCGGCTTCCACATTCACGTTGGTGTTCA
1823	TCCCCTTCATTGCCGTCGTGCCGACCACATCAGCTGCGCCGACGA
1824	CGACCACACCTCTGTTTACATCTGCCCTGGTCACTGCATTCGTCA
1825	TTTCCCCCATCATCATGTCAATGTCTACGACGGTCTTAACTCCGT
1826	TGCTCGCCTCCCCTACCCTATCCCTTGCATTGTCCCTCCTACCCC
1827	TCTTGCCCTTCACTCTACTGGCATTGTCTTTGCCAGTCTTCCCCT
1828	CCATGCCCGCGGTGATACTTTTGCCATTTTCCTTTGTGTTCCCGT
1829	TTATGACAACGATCCCCTCGATGTTCGTTACGACTTTTTTTTTAC
1830	CTTCCATGTCTGTACTCGCTCTGATACTCCTGTCGGCCTTTATAC
1831	TGGCGGCATCGCTACCTCTACCCTTTGTGCTCCTGACTACCGTAC
1832	TGTCTGCGATTTCCCTGTCTTTTATGGCGACCCCGACCGTAGTAA
1833	CTACCCCGACCTCCATCGTACTCTCGTCCACTTCTATACCCCCCC
1834	TGCTCGCACCCCCGACCGCAGTGGTCTCCCCAGCCATGCCTATCG
1835	TCGTTATCTTCCTTGTACTTCCGACCGCTTTCATTGCGCCCTTTC
1836	CCTTCGTACTTCTCCTGCTCCCAGCACTCCCCTTGCTGTTGGCGC
1837	TCCCCCCGCCCGTGCTGGCTACGACGATGATTCTGATGATCGTGT
1838	TGTCGACGACTTCAGCATCGGCTTTATTCCCCTCGGTATCAGCCC
1839	CTTCCGCTCTCACTACCTCTTCTCCCGTGTTTGTCACCATAGTGC
1840	CATTACCATTCCCGCCCTTACCGACGTCAATCGTGCCCTTGATTT
1841	CTCCGATACTGATGATGCTCTCGTTCTCACCCTCGTTCCCCTTCT
1842	TGCTTTTGATCCTGGTCGCACCTATCACGTCGACTTCCGCTACCT
1843	CGGTCGTCGCCTCTCTCCCGACCTCTTCCCCACCCTTATCGATGG
1844	TCTCGATCACCCCCATGTTATTTTCGACGTTCACGACCCCCGTTG
1845	TCTTGACCTTACTCATCCCCTTCCTACCCGCAGCGGTTGCGCTAT
1846	TCGCGATTATATCACTCATGATCGTCCCGACGGCCCTCGTGCCAT
1847	TTCCATTGCTCTCCTCCTCCATGACAACGACTTTTGCCTTACCCT
1848	CCATGATCTTCCTACCCTTGCCACCCGTAGCCCCCCCCATTCCCT
1849	TGATGCTGTTGTTCTTGTTGCCGACAATTACCTTACTTGTCGCAC
1850	TGTTGATCGCGTTCGTCCCCTCGGCTGTGGTGCCGCTTGCTATAT
1851	CCATACTCCTCCTAGTTCCTCCTCCCCTCACGATACTCCTCCTCC
1852	CCACTTCCTTATCCTTCCTCATGCTCCCCTCAATACCTTTGTTTC
1853	TCCTGGTACTACTACTCCTAGTCTTTATCTCCATCCTGATCCTGA
1854	TCATCCTGACCCTGCCTACGTCCCTTCTCCTCTTGATCACCATGT
1855	TGCTTGCTTCTCTTTTAGCCGTCCCTTTCTTGGTCGTTGTTACCT
1856	CAATGTTTGTGCCTATTCCAGCCGTACTGTCGGCCACACCCCTGC
1857	CCATTGCTCCGGTCGTACTATTCGTCGTGGCCGCTCTGACGGCCA
1858	CATTGACGGTTGTTCCTTCTATCGCCTTTACCTTGCCCATCGTGC
1859	TCACCTTAACCGCTTTGCTGCTGCTCTTGATCTTTGCTCCCCCGA
1860	TCTCCGTTACTTCCGTACTCGTGCCCCCCGCAGTCCCGTTGCCCA
1861	TCCCACCCCTCGTCGCCTTCCTGATGCTTCTTTTCATACCCATGA
1862	TCCTGCTCCTCTTGGCTTCGACGCTGCTGACATTTCTAGCAACTC
1863	TATCGATCTCCCCGTTACCCTTCCTCCCGTCGGCATTCACATCGC
1864	TCCCCCTCCTGCCCCTGCCTGCCTTGTCATCCACTATGATGACGG
1865	TGCCGCTCCCGCTCCTAGCGGCGATATCCTTGACACCGTTGCCCG
1866	TGGCATCCTTAATTTCCATGCTGACGTCCCTGGTCGCAGTCTCAC
1867	TTGTGATCTCATTGCCACCATTTGTATCACCGGCTTTGCCCCTTA
1868	CAGTCTTCTCCCCCTCCGTTGCTTCGGTCCCCATCCTATTGTTCC
1869	TCTTCTCTGTGCTGTCCATGTTTGTTTTTTCCACGGTGGTCCCCC
1870	CACCCATTCCACCTATGCTGACCTCTTTGATGACCTCACCTACTT
1871	CGCCTCCAGTTGTGACTGCCTTGTTGCTGACCGTCGCGATGCCCT
1872	CTCTTGCATCGGTCCCATCCGTGCCGTTCCCCTCTATTGCCCCAC
1873	TGACCTTTCTCGTCCCCATCCCTACCCCTGCCGTGATGGTGATCT
1874	TATCTCCCGTTGCTCCCTCGTCGGCCTCCTTGCCCGCTACCTCGA
1875	CTCCCTTACTACCCTCCTTCCCCACCTCATTACCAGTGCCCCTCT
1876	CCGTGATTACGATTGCCGCCACTATTTCCATTGCAGCAATTTCAA
1877	TGCTCCCCACCTCAGTGACCTCGTTCGTGATTTTCCTTCCCGTGG
1878	CCACCCTGCCGTCCACCATTGTCACTCTGGCAGCCTTTCCGCCAC
1879	TGCTTGTCTCCTTTGCTCCTCCGTCAGTCATATTGTTGATGGCCT
1880	CTACCCCGTCCTTCCTGCTAATATCCGCCATTTTGGCCTTCCCGA
1881	CAATCTCGCTTTCCACTTCGTCGTCATTATTGCTTATTTCAACAT
1882	CCGTCTTTCTGTCGGCGTCAATTACCATTACAGTCTTCCCCCTGA
1883	TGCTCCTCGTGGTCGCCTTTTCATTTGCATTATCCACCTTCCTCT
1884	TACTCGTGCTGCTTGTGTTGTCTGTCCCCATTTCACTGACCTTGT
1885	TCTCTCCATTGCTCGCGTCTATTCTTACTACGTTTACAGTCCTGC
1886	CATCTGCTTTCGCCATTTTCGTGGCCACCTCCATCCTCATAGCCT
1887	TCACCGTCCTGCTGCCCCCTTCCCCCACGGTCCTGCTGACCTCGG
1888	TCTTGCTAGTCCTGATGTCCGTCGTACCGATTACTCTCCTCACGA
1889	TCACCATGATTCTGGTCTTACTTCTGGTTTCCGTCGTCACCTTAC
1890	TGCCATCGACATTTGCCCTCGTTTCAGTCGTATTGCTACTTACTT
1891	TCCTCATCGCCGCCGTTGTTGTCTCCACTACCCTGGTTGTCCTAC
1892	CGATGACGTTCGTTTCTACCTCGATTGTGATATTTTCGACGCTAC
1893	TTGTCTCGTTTGCGCCGATTGCGATACTACCCTCATTCTTTCCGG
1894	CGATGCTGATGTCATTGCCCATGCCTGTGCCTCCCCTTTTTCCGC
1895	CGACCACATCCACGCTAGTTTTCCCCTTCCTAGCCTTTCTACCGA
1896	TACCATTGGTCCCGATGGCCACCGTGTCTTCGATCACGCTTTTCT
1897	TTGCATTGCCCATGATACTTCTCGTTTTACTGCCCTCCCCCATCG
1898	TCTCTGTTTTGCTTTTCGTGATCGTTTCACCGATCCTCCTTTTCG
1899	CGATGCTTACCCCCGCGCTCTCCGTCACTGTTGCCCTTGCTTTCC
1900	TCCTGCTCGCTCCCCCCTTGGCGATGATGCCTGTCTTTGCCTCCA
1901	TTGTGCTATTGGTAACCCCCGTCCTAGTTTTAATACCCCTCTCGG
1902	CTTCATCGCTGGCCCCCATCCCCCCGCTTGCGCTCCTGACCCCAG
1903	CCTCCCTGCTGACTTCCTTTATAACAATGGTCCCCATTGCTGCCC
1904	TTATACCGCTATTACCCCTGCTGACGTCATTCGCGCCGACCCTGA
1905	TTGTAGTTGCCCTACCCACCGCATTTGCTTCAGCGGTCGTTTCCT
1906	TTGCCTTTTCCATGACCCTCCCTATTGCCACCTCCCTGATCCCTC
1907	TGACGTTGCCTCCGTCAACAATTGTGTTGTCTCTGATTTTACTTA
1908	CCACCTTACTTTTTGCTTTCGCCATCCTCTTGACGCTATTCTCGA
1909	CTATTCTCATGTCATCCTCCCCCATACCCGTCGCGGTCCCTTCGT
1910	TTATCCCAATGATCCTATTCACCGCTTTCGCTGTTGCCATCACCA
1911	TGATGCTATTTTCCTCTTCATTAGTGTTGCTCCTGCCGGTGACCC
1912	CTTCCGTGGTGATCGCCGTTGTTTCATTCCTTGTGCTTATCATCT
1913	TAGTTATCCCGACATCCGCTGCCTCGCTCTCCATTTTGCTGCTTG
1914	TTGCGATGACATCTTTAATCTTCATTTCCTCTACAATGCCCTTTC
1915	TTGCATTGACCATGGCCATGATGACGCTGTCGGTCTCGCTGATAA
1916	CCTCCGTCGCCGCGTCAGCTTTTGCGCCCGCCATATTTGTTATCC
1917	TGTCCGCATCCGTCACGCCCTCCACCGTTATGTCTGCTGTATCAT
1918	CCACCTCGCCTTCGCTGATCCCTTCATCTCCCATGACGTTCTCAG
1919	CGTCGTTCCTCGTGCTGACTTTCCTCCTGATATCCTCTCCCGTGC
1920	CCTTTTCCCTATTGTCTGTCGCCACCCCGCTGCTTGCTACCGTGA
1921	TACCCTCGCCGTCTTCCCTGACCCCCTTGGCCGTGCTACTTGTTG
1922	CTCCCCTGTCATCCTTGCTGATGCCCTTGCCCACTTCCCTCTTGT
1923	TCGCCTCTCTCCTAGCGGCAGTTGTCTTCCTGTCTGTTATATTCT
1924	CCTCTCCACTTGCTGCCGCCTTGCTACTGCTGCCCATCGCTCCAT
1925	CCTCGCTCTCCGTCGCCACCCCATTTGTACTGTTGATTACATCCT
1926	TCTCATTACCTATCATTGCAGCATTCGCCTTCATGCTGCCCTTTG
1927	TCTTTGCTTCCTTTGCCCCCTTGACGATATTGATACCCCCTCCCC
1928	TTCCCATGTCCACCCCGTCACCCTTGCTGGTCGTGATCTTCTTTG
1929	TGGCCCCGGTGCCCTCGGTTCCGCTGGTCTTACCCTCGCCCTTGT
1930	CCATGCTTATCATCATTGCCATTATCCCTCCCTCCTCGTTGCTTG
1931	CCTTGACTATACCCTCCTCCTTGCTCCTGTTACCGTCTTTTGTCA
1932	CGATCTTACCCTCATTGTTTACCCTGACGACATCCTTCGTCGTCT
1933	TCATATCTGTATTCTCTTCCATACCCTCAATCTCCTCCTCCGCGA
1934	CGCTCCCTACACTTACTACCATGCTGCTTCTATCCCCAGTGTCTA
1935	CGACTGTGGCGGCTGTGGCAATCTTTCTCCTCATTATACTATCAA
1936	TTATCTCCCCCCTCGTTTCCGCAACCCCATTCCTACCCGCCATAG
1937	CCGTGATTGTTTCCATGCCGACCCTCGTGATTGCATTCACGACTT
1938	TTACCATTGCCTCGATCCTTCCCTCGGTCTTCACCACCACCGCCG
1939	CTTCCTCCTCATCCACCCCCACCTTGGCTACTTTGCTCATCTCAG
1940	TTTTCTTCCTGCCCCTACCTTTTCTATCCCCCCTAGTTGCAATGA
1941	CATCCTCCATCTTGCTTCTTCTTACTATAGCCCCCACTATCGTCC
1942	TTGTGTTTTCTTTCCTCCTTCTCCTGACTATTGCGTTGGTTCTCT
1943	TACCCATCATGACGACATTCCCCACCTCATTCGTCCTGCTATTTT
1944	TCCTTTTTGTCCCTGTTGTCTCGTTTGCCGCCATCGTCCCGGCCT
1945	CCATGATGATCACAATTACCTTTGCCTTACCATCGACCATGCTTG
1946	TTGCGTTGATGCCCACTGTCTCACCTCTGATCGTCGCGACCCTGC
1947	CGCCCTTGCTGCCTACACCTCCGTCCCCCTCGATCGCCGTCGTTG
1948	CCGTGGCGCCGTCCCTGCTCTTCATGCCGTTTGCCTCTATACTTG
1949	TGCTCCCTACCTTGCCATTACCCCTCGTCCTCTTATTTGTTACCT
1950	CTCCGTCCGTGCCCTTGCCCGTTACATCCTTTGCCGTCCCAGTTC
1951	TGCCACCTCTCTCTTCCGCGACAGTGACGATCTCTACAACCTCCG
1952	TTTCCCTGGCCCCTCCACTGATTGTGGCGTCGATCGCTGCCATAC
1953	TACCCCCGATCTTCGCGCCCTTCTTGTTGTTTGTGCTCTTCATGA
1954	TTCCCTTAGTCCCGCTGGCGGTCGTGTTTGCTGTTCTAACGGTGG
1955	CCGCATTGCCGATGATGGTTGTTTTACCGTCCCTATCGGTTTTTG
1956	TTATCTCGATTACCTCTGTTTTGCCGTTTATGCTCTCCCCGATCG
1957	TGGTACTCTCCCTTGCTGCCCTGTTGGCCTCCTTTGTTCTTATAT
1958	TTGTCGTCTTGCCGATGCTCTTCTCAACCACGCTTGTGTTTATTA
1959	TCGCCTCCCTACCAGTCCTATTTCCATCCCTGATCGTGCCTTTAT
1960	TGATTATCACATTGCCATCTCCCTTCGTCTTTGTTATGACCGCCT
1961	TTGTTGTCCTCACCGCACCCTCAGTTGTATCCTTCCCTTTCATCC
1962	CAGCCTTCGCCTCATTGTTGGCCACAACCACGCTTGCCCCCTTCT
1963	CCACATCCTCCGCTACTTCCCTCTTCACTTTTTTTGTTGTTGTCC
1964	CCGTATCTTTATCCCTCGTGATAATGCTCCTTTCACTGTTAGCCA
1965	TACCTACCGTCCTTGCATTCTCCCTCGTGACATCTACGGCGACAT
1966	CCGCACTGATGGTCGCCCCCTCCATTATGCTGGCCACTTCGCCCA
1967	TGCTGTCGGTTTCCACGCTCTCCACACTTCTTTTAACGCCAACGT
1968	TGCCCTTACTGATCTTGTCTGCCTTCTTATCCACTACCATTCTAA
1969	TGCCCTCTACGACATCCTTGACATCGATCCCCCTGTTCCTATCCG
1970	TTACAGCATCCTCTCTTGCGTTGGTTTTTCTATTCTTGGCGGCGC
1971	TCCTTGTGCCGGTGTTGGCGACCTTCGTCGTCTTTGTCTCGGTTA
1972	TCATGACGCTTTCACTATTGACCTCGATCACCCTCCCTCTTTCCT
1973	TCTCATCTGTGCTACTAATATCTGTCTCGTTCCTCTTCTTACCAT
1974	TGGCGCCCCCGGTAATGACTCTGCTGTTATCCTTGCCCCTGTCGC
1975	CACCCCTGATGCTCCCTCTATTGATTATAGTCTTCGCCTCGATGC
1976	CCGTCCTCTCTTTTTTATCATCCATTTTGACCATCATATTCTTGT
1977	CCCCACCGCCTCTCGTTATGGCAATAGCTTCGGCCCCTGTTATTG
1978	TACCCCTACTCCTCCCCTTGCCCTTCCCCACTCTGTCGACCCCAT
1979	TCTTAATTTTGTCGTTTCCACCGTCGCCTGCTACCGCCACGCTTA
1980	TTGTCCCATCCATTCTATCTTTGGTGCTGCTCTCTTTGCTGGTCC
1981	TCCTATTTGCCGCTATGCCCACCCTACCAATCCCTGTGACACCTG
1982	TACCAGTGCCCCCCACCCCGCTCCTCCTTCCGCCAGTGGTCTCCA
1983	CACCCGCCATGCCTTCTGTGACGTCAGCCGCCCTTTTGACCGTGT
1984	CTGTTTTTCCCTCCGTCGTCCCCTTATTATCTACTATACCAGTCT
1985	TGATCATCTCCCTTGCCTCCGTGCCGCTCCCAATGCTGGCCCTAA
1986	TGACGCCCTTGATTATCGTACTGCTGTTGGTTTTCGTATCCCTCC
1987	TCGCCGCCTCCTTCTCCGTTTTTTCTCCGATACTGCTCTTACCCT
1988	TGGTCTCCATCACCGTGACTATTTCTTTTTTATCGCTGCTGACGT
1989	TGCCCTTTATTGTCCCCACAGCGACGTCCGCCCCACTACTGTTAC
1990	TATTCTTCCCCCTGACGGCGCCGGCCGTCCCCTCTTTATCCCTCG
1991	CTTCGGTGCCGACCTCCATTCTGCCCACTATTGTCCCGATAATGT
1992	TGCTCCTGCTTACCCTTCTGTCCTTATTCTTCATATTACCTATTG
1993	TACTAGCGCTCCTGTCGATGACCTTTTCGGTGCCGCTTCCCCCTC
1994	TCCCCTTACCACTGATGGTTTTCTTGATGATCACCCTCCCCCTGA
1995	TCTTGTTCTCCGCCCTAACCTCGACATCCTTGATGACGCCCTTGA
1996	CGATGCTCCCACTTTCGACCCTCCCATCCTTTGCAGCCGTCTTGA
1997	TGTCTTTACCGACACTGCTCCTTATCGTGCTCGCCTTCCTTCTCT
1998	CTATGCTACTACTGCCCATTTTATCTTCCTCGGTGTCCCCTTCCG
[truncated: 8,001 more rows]

## Sheet: true_random
	seq
0	CTTCCGTACCAACGGTGCCGGCGCCCATCGTACTGTCATTCCCGA
1	TATTATCTTTGACACCGACGCTCCCGTTATTTGCAGTAGCTGCTA
2	CCATAATCGTTTTCGCAGTCTCCGCCGCAATGTCGGTATTTGTCG
3	TTCTCGTCGCGTCGCCAACACCCATAGTGGCAATGGCCTTAATCC
4	CGGTCTCCCTGTTCCTTACTCCAACAACATTACCAGCGACTATAA
5	TTGCCGCATCCACCTTGATGGTATCACCACCGCCCATAGCGGCGA
6	TCCCCCCGTTGTTGCCAACGTCGGTACCTTTAGCCTTAACCCCAT
7	CGACATCCGTGGTAACGGCTTCATTAACTACGTCCGTAACGGTGA
8	TCCCCGCTGTACTACTTTTTGCAGCCACGGCAATGGCAGTCTCAA
9	TTGTGTCATCTCTTTTTCCGGCTCCCTCTGTTTCGCTACCCATGG
10	CAACCTTGTCCCTGATGGTCCTGCCTCTAGCTCTCTCGGTCTTGC
11	CGGTGTCGTCGGTAATTGTGTTGCCGTCCATGACACCATCCTTCA
12	CCCCTACCCCTCTCGTTTCAATCACAACGATCGCGTCCTTCGTAT
13	TTACTACTGTCTTATTTCCTCCGGTCTCTCCCCCTGTTTCTACTA
14	TCGTGGCTATGACTCTATTAACGGCTTTTCCGTCAACATCGGCTG
15	CCCTTATCACTGTAGCTGCCCTATTTTTATTTCTACCGTTAGTTT
16	TTATAGTCATACTTCTCGCACCTACAACATTGCTGCTAGCGATAC
17	TGGCTGCGCTATTATCCGCCATGTCTATCACCGCCCCGACCGTTC
18	TAGCACTGGTCACTTTATTTCTATCGGTGTCCGCGGCCTCTTCGA
19	CGGTCATCTTTCCAGTCCCCCCAACCCCTATAACCTTCACCCCAG
20	TTCTTACCGCTACTCTGCTCGTAGTCCTACTCGCGTTAATACTTC
21	CGGCGGCGCCCACCACCATCCCGGCGTTGATGTCTTCGGTGGCCA
22	CCTTGCCTGCGCCGCTTCTACCACCTTCTCCTCTATCACCAGCTA
23	TGGCATCAACCCCTCCAGTCTTACTCTTTTTCTCTATTCCACTTG
24	TTTCGGTATTGCCTATAACATTTTTAGCGGCGCTTACGGTGTTCT
25	TTCTTGCACTGTTTGTTCTAATTCCTCCAGCAGCTTCTTTACTTC
26	CTCCCGTGCTACCGCCGCCCCTCATCTTTGCGACGCTGTTTACCC
27	TCGTTGCCATTCCGTTACCCATAGTGTCAATGCCCATTACCCTTG
28	CCATGACAATCATGGTTTCCTCATTCTTATTAATGGCGGTCGCTA
29	TATTGCTTCTGCCGTTCCCAATCGCTACGCTCCCTGTGATTGTAT
30	TAATCCCAACCCTTACATTAGCAACCTCGTTCATTATAATGTCAT
31	TCACGGTGATCGCGCCTATTCCTGCAGCAACTACCGCCGTACCCC
32	CATCGCTTACTGTGACCTTAACGTTTGTGCTCGCGGCCATGTTAC
33	CTCTCGTCTTACTGACCCTCCTTATTATGTCTGTCCCACCGACCT
34	TACTTTTCTTGCTTTTGATTACGGTGATTGCCTCCACTTCTGTAG
35	CGACGACGCCTACTGTATCGCTTTTATTCATATCCGTAGCTACGG
36	CGATTGCGCTAATAGCTCTTATTTTATTGTCTGTCCTATCATCAT
37	CTTTTGTCCTCTTCATAGTAACACCAGTAGTCCTGCTTCCACTCG
38	TACTCCTCGTCATCACGCCCATTGCCATCACAATCGTATCATTTG
39	TAATACTTTCGGTCTCCTCACTAACATCATTTTTTTCCGCCTCTG
40	CTATCTTGCCCCTGGTGGTAACGACCATTATGCCCGCGGTCGCTT
41	TGTTTGCCTCTCCACCCCCGGCTTCATTGACACTTGCAACGCTAT
42	TGACATCGGCAGCGACGGCTCTAGCTATTACACTTACATTGACAA
43	TATCTGTCGCCATACCAGCACCGCTTCTCTCTATCATAACGCCGG
44	TACTGCCTTCGGCGATAACGCTCGTGGCAACAGTGCCCCTCTCCA
45	TCGCGCTACCAGTTACTACCCCGTCAACTATCGCGATAGCCTTCG
46	CTCTGCTCCCAATCGTGACGTCAATCGCGACACCTTTGCTAGTGT
47	CTGCCACATTAGTTCTGCTTGCGGCTCTAACTGTAGCCGTCCCAT
48	CCATCTCATTTGTGTCTGTCTCTGTCCCTCCGGCCATGATCCTGA
49	TCATCACTTCCGCTCTGATCGCGACGTTTTTTCTTACCGTGACTA
50	CAACCTCCCCTGCGCTCTCGACTGTACTCTCCGCCACGATACCCC
51	TGTCGCTTACACCCACTCTGTTTACGTCAGTGCTCACATTGGTTC
52	TGTTTACGTTTCTGTCACCTTCAACCATTTCTCCTATCGTTCCCT
53	TTTTGATGCTATTATCACCAACAGTATCTCCCGCGGTTACGTCAG
54	CCCTCGTATCGATAACGATTATCGCGACTCTTATTACGACAGTGC
55	CAGCTGCCACATTCACTGTACTGCTGGTTGCGGCTGTCGTGACTA
56	TCTTAGTACCTGCAGTCATTTTAGCGTTCCCAGTGGCACCAGCGA
57	CTTTGACCTTGCTCACGTTCTCTACGCCTGCAGCCGTGCCCTCGG
58	CCTTGTTAGTGCTAGCGGTTCCGTTGTCAGTGACATTTGCAGTGG
59	TCTTATCGGCAGCTACATTGATTGTCCTATCACTGTCACCGTTTG
60	CGCTACCCCCGTTTTTAATGGCACTTGTTCCTTTCACGTTCACAA
61	CTCTCGTCCTTATAGCGTTGTCCCTAACCACGTCAACTTTCACCA
62	TGTCATCGCCGGTTTCTTCAGTAACTGTTTCTGTGTTCGTTGCGC
63	TGATTGCGTTTCCGGCCTTAACCTCACTCCTAATTTCCTTGTTTA
64	TGATCCTAATTTCTCCGACCACTCTAACTTCCATAGTTATACCAT
65	TGACATCCACCTCTTCTACACCAGCGCCAATGACACTGACGGTAG
66	TGTTATTGTTAATCTTTACTATGTTAGTATCGCCCTTGCTTATAT
67	TGTCGGCTTTCGCTGTCACAACCTCGGCGATGCCGGTAGCGATCG
68	CTCTGTTGTCGATAACCCTCACAACATCTGCCACTCCACCTTCCG
69	TCACACTCCCTTCAGCGACACCCTCGATTCCGACGACGACCCTGT
70	TACTCTTGTTGTTCGCTCCTTTTCCCATCGCTACAGTAATACCCC
71	CACCCCCCGTCTCTTCCGCTTTACTATTGTTAGCTGTCTTTACTT
72	CCATACCGACATTTTCTATGATCTCAGCCGTGGCAGCAGTGCTTG
73	TGGCAATTTTTTCAATCTCCTCTTTTCCAATTCTGACGCTCATCG
74	CAGCATTCGTGGCATCAGTTACTTTGATTGTCGCTTCGACGCTAA
75	TTTTTCCAATCCCCGCCTTTACGGTTCCGGTTTTTTCCATAATAA
76	CAGTGGTATTCTTATTTTTTGTACTAGCCACTTTCTCCGCGACGT
77	CACCATTTTCATCGCTCTTCCTGCCGTCGCTTCTCACTCTCTTCA
78	TTTTGCCCGCCGTGTCCCTCCCGTCGCTCTTGACTCTCATTGCGG
79	CGCCTGTGCTTTCAGCATTACCTGCAGTCGCCCCTACAATTGCAG
80	TTACATCACTTCTTCCAGTTTCGATATCTATCATCTTGGTCGCAT
81	TAACCTCCTTGCCGGTCATTACAGTGATTCCCACTATTATTGTCG
82	CTATGCCCTTCTTTCCACTCTCGTCAGTCTTATTTTCGGCGCTTC
83	TTACACTCCCTACAATCCCAGCCGTGGTGATAGTAGCGATATTCC
84	CCGCAGCCATTGTTTTTTCCCCGTCAGTCATCGCCGTCACTGCCC
85	CCCCACCGCTCCTGATTTCGCCCGTCACAACATTGTTCCTACTCT
86	CTCCTACCTCAGCGACGACATCACTACTGCCATCAGCAGCGACGG
87	TATTTGCCGTAATGTCCATCCCATTTGTATTCTCTCTCGCGGCTG
88	CCCCTGCATTTGTGACGACCGCTCTACTAACCTTGATAGTTGCAG
89	TAGTAATACTCCCATCATCCGCTCCCCCTCCACCGTTCGTTTCCC
90	CACTAGCACTGGCTGCGATAGTATCTGCGATCGTTTTCCTGACGG
91	TGACGTTGATTCCTCCAGTAGCGCCCGCGTCGGTAACGCTCACGC
92	TCGCGATAGTCGTTCTCCTTGCCCCGGCTGTGATCCTATTGCTTA
93	TATCATTACTCGTCATAGTTCCGACCCCGTTGTTAGCTTCGGCAG
94	CGCTTCCGTCCCCCACCCTTTTTATGCCGCTGGTGCCACTGTTAC
95	TTACAATACTATCCACTATGTCCCTTATACTCGTTGTCCCCGCGG
96	CCTTATTACTTATGATACCGTCCGCACCTTCCCTAGCGCCCCTGA
97	CTGCTCCACTCTTTTCACTTTCACCACCTTCGACTACTACTGCCT
98	TCGTGTCAATCCCATTGGTCACAACAGTGGCCGTCGCCGTCGTAG
99	CTTCTGCCTTAACCATTTCGATACTCTCGGTTTCAACACTGTCAA
100	CCCTGCTGTTGTTAGTCACCGCCGTTACGCTGCTATTAGTGATAT
101	CTTCTGTGTCGTCGTTAACGCTCCCTTCCCTACTGCCTTCCGTTC
102	TCCCCCCTGTCTTTCTGGCGTTGTCATTTACACTTGTTGTCCTAG
103	TTTCCATGATTTCTCCCGTTGTAACGACAACGACTTTCACCGCCT
104	CTCCTACGATCATACCTCTACCAACCTTGGCTTCGGCCATAGCGC
105	TGCTGCTTTTGGCCTCATTTGCGGCAGTCTTCCTTCCGATGCTCT
106	CCCCTCTTCTTACGCTCGTAACCATCCCAATTTTTGCTATCGTAC
107	TCTTGACCGTTTTTGCCTTTGCGGCGCCCATTCCGGCGCTTTCTC
108	CATTTCTGACATCGACAATTGTCCTCATACCAGTCCTGCTCGCGT
109	TGCTCATGGCTATATTTCTTATGGCTCTGATGGTCTTTGTTACCG
110	TTTCTATGCTCCCTTCGCCTTCAATAACCCCCCTTCCTACAATAA
111	CTGTTACTGCAGCCGTTCCGCTGTCATCGTCTTTAGTCCCAGTTT
112	CATCCACATTTTTGTCAGTCTTACCGTCGGTTTCAATTGTAGCCA
113	TGTCACTTTTTGCTTCGATTATCGCATCGGCGACATTCTTGTTCG
114	CGACTTCGGCGTTTCTCGTTATATTTGCGGTTCTGCCGGCACTAC
115	TCGTCATGCCATTATTACCGCCCTCCTTTCTTGTTCTTCTGATAT
116	TGTTTTCAACATCTCTGCCTGCACTGCCTCCTCTCGTAATGACTT
117	TCTCGCTACCTGTTGTGATCGCTTTTGCAACACCATCCTCCTCAA
118	TCTTTATGACTCTTACACCTGTCGCCGTTGCATCGCTACCGACCA
119	CCGTGTTTCTACTTACCTTGTCTCTTCTTGCGGTATTCGTTTTCC
120	CTTCGGCTGTATCTCTAACGGTTGCTTCGACCTCCTCAGCCTCTA
121	CCGTGCCATTCGTCACAGCGGTCTCGCTATTATCCGCCGCCTTCG
122	CTGCGCTATCAGCGCTGTCGCTTATATCAACTTCGCTAACTATCT
123	CCGTAACATCCTTTTTAATGACTATTTCGTCAATCTTAATCCCCG
124	CTTTCGTCCTCCCTCTGCCTGCTCTTGTCCTGCCTGTTTTCCTCT
125	CAGTAGCGCCACTTGCTCTTATAACACCATTACCTATTATGTCAC
126	TCACGGTTTCGGTAGCAGCACCGGCGCCACCACCGCTAGCATCTG
127	CTTTGTTGCCAACCCTCGCTCCTGCATTTTTTTCCTTAGCCCCGG
128	CTATCGCGTCAATAATAACAACTCCCCCAGTACTATCTCTTCTTC
129	CGCCTTCCCTCGTTATCATGGCACTTTTGTTGTCGTTACCCGCCG
130	CAGCACCCTCTCTGCCTATCCTCGCCGCGCCTTTTCCGGCACTTT
131	TTGTTTTATTGGTATTGACAGTCGTGATTCCCTTCGTTGCTGCAA
132	TCTTCACACCGACCACAGCTTTTCCCTTCCTTTTGCTTGCATTTA
133	TAGCGTCTGTTCTACTTGTTCCGATTACCTCAGCATCATTAATCC
134	TGTTGTTCATACCCTCCCTGCTCTTGCCGTTCGTTTTATTTCTAT
135	CACCTACGCCAGCCGTCCCCATAACAATCCCGTCTCTTCTCGTAG
136	TACCATCAATGCTGATAACAGTGATATTTGCATTATCAATTGTTG
137	CTACCACATTGGTCTCCACTTTTTCGGCAACGTTTCTCCCAATAT
138	TTACCCCACTGTCGTCTTCTACAGTATCTCTTGCCGCGGTACTTT
139	TGTTTCCAGTATTCATGTCGCTCCTTGTGATATCATCTGTAGTGA
140	TTATCGCCGTCGCGTTGTTAGCAATGCCATCGATAATGGCTTCGG
141	TGTCTGTCGTTGTGGCACTGTCTTCCGTGCCGCCTCCGCTCTCTG
142	TTTCACTATTTTCTGTGGTGCCAGTGTTATTTTCTTCATTTTTCG
143	CGTCTACGTTTGCCTTGCCGTCGACTGCATTCACCGTTCCGTCCT
144	TAGCCCTGGTGCTCACGTCCCTAATCCTTCCTCTAGTTCTATCAA
145	TGGTATCGTCGATGTTCATCTTGGCGTTGCTAGCTGCTTTCTCAG
146	TCGTGGTCCTTATGCTATTCGCTACTATAGTAGCCGTTCTTATAA
147	CCTCCTTAATTGCAACGCCGACTCCACTTTTCACTGTGATTGTCA
148	CGCTCTTTACACTACCTCCAATGTCGACGACGGTACCATTCCTCG
149	TGATGTCGATAGCGTCCGTTGTGCTACCACCCATCGTTGCCCCAA
150	TCCCGGTAGTTCTCACATTAATCTTCGCCGCAGTAATTCTCTCAT
151	CCATTTTTTTAGCAGCAATCACGGCTATCTTTACCACCTCGATTA
152	TGGCTTCCCCTCTGCTTGCGCCGCCGATCCTGACAGCCATATCTT
153	CTACACTGCCGTCTGCCGCATTCATAACTCCGCCTGCTACAGCGC
154	CCGCCGCCATAGTCATAGTAGTCGTCTTTCCCACCCTTCCGGTGA
155	CGCTGGTGTCTATGGCACCGGTGTTTGCGTTCCCCTCCTTATTGG
156	TGGCCCTGCCTGCGTTCCCAGTCCCCTCGCTTGCAGCGACCCTAC
157	TATCCCTATTTGTACTCTTGTTGGTAGTTCCAGTTGCTATTGCCT
158	TGGCGCCCCTATTACTGGCGTCAACACTAGTACCACCATTGATAG
159	CTTCTATGTCTTTATTCGCGGCCTCGCTAATTACGTCTACGTCGG
160	CGGTTGTCCTTCTACTACCTTCTGCGCTGACCGCGTCGCTCTTCG
161	CCTCTGTGTCACCCCTGTCGTTGCTAGCAGTATTATCTATGTCTC
162	TGACCCCTTCCCCTACATTCTTTGCTTTTGTGGCCTTTTCCTCCC
163	TTCCTCCCTCTTTTGCGCTTTCCTCTCTAGCCGCCCCGTTCGTAA
164	CCATGATGCCGGTTTTGGCAACTGCGACATCGGTCGTTGTTTTCT
165	CGCTATCCCTCATTATGCCTCCTACTATAGCGATAACACTATTGG
166	TACCATTGGTCGCCCCAGCGCTCATTACCTTGCTGGTCACCATCG
167	TCGTGTTCCTCGTAGTAGCAGTAGCTGCCGTATTCGTGCCTTTGA
168	TATTACCCCTAGCAATCTCGTCGCCAATTCCACTCACCGTTACTG
169	TCACCCTGACCGCATCCTTACCGCCCTCCCTCTTCACAATTGTGA
170	CTTTGCCCCTCATTCCCGTCATGGTAACTCCTCCCTCATTGATCT
171	CATTCGCTTTTGTTTCCGCGACGATTTCCATTACTGTATCCATAC
172	CTCCCACGTTATCATTTATAACAACCTTTACTGCCCCTCCAGCGC
173	TCCTCTTTGCGGCCGCTCTTTTCGTGTTGTTTCCCTTGTTTACGG
174	TACTGATTGCGCCCTCGTCAGTTATGGCCCTCGTCTCCTCCTCCA
175	TGCCGGCCCCAACGATGGTCGTCATCTTGCTAGTACCACTTCCTT
176	CCATCGCCCCGGCCATGATCCTTCCTATAATCCTGACTACCACTG
177	TTACCGCCGCATCACTCTCAGCCTTCTCAATCGCGATTCCGGTGG
178	TTCTTTCGGTGATTCCGACCACAGCCCTTGTCCTTCCCCCGGTAA
179	TGCTGGTCCTTACGTCGTTTTCGGTGGTACCGACCCTGCCGATCC
180	TAATGCTCCCTCCAACACTCATACTAGCATCTGCTACGCTATTCA
181	TTGTAATGACTACAGCACTCATGATGTCCTTCTTTCCCCTCTCGC
182	TGATCTCCTTACCGCTAGCTTTCATCATCGTAGCTGTAGCCTCGG
183	TAATAATTGTCGTAGCAGCACTTACTTTAGCGCTTACAGTAATGA
184	CTCTTTCTGCTACGCCACCACCACCCATCCCATTATCGACACTGT
185	TGGTTATATTTCTAATGCTCCTAGCCTTTCCCGTATTTATATCGG
186	TGTTACCGATAATACTCCTGCTGATAGCAACGTCGGTACCAGCGC
187	TATTTTCCCCCCCTTCTCTCACAGTTGTGATTCCGTCAGCGTTTG
188	CCACGTCTTTCTCTCCGGCAATTCCTTCTTCTTTGGTCGTTCTCT
189	CAATTGTTCTGCCTCTGTTCGCATTGCTACTGGTCTTATCAGTTG
190	CGACCGCACCCGCCATCACTGTTGCTTTACTCACTGTGTCCGCTC
191	CCCCCATGTCTATCATCGCCGCATCCTTTGTCTCGATCACTTCTA
192	CTACTACTTCAGTGTCTCCAGTTCTAGCAGCATCCTTTCTGCTTG
193	TGACCCTTGCTATATCGGTTTCCCTAGTGTCCGTAGCGGTCACAT
194	TTACGCTCTTACTTCTACCGGTATCCCTCCCCGCTGTGACCGCAC
195	CCCTCCCAGTCTTGACATTGCCAACAGCCCTTCTTACTGTTCTGA
196	TGCCGCTGCTTCTCTCTACCCCACCGTCGACCCCCTTCATAGCAA
197	TGTCTACGATCTTCATGCCCCCGGTAACATTGGCATTTGTAATTC
198	TGGTTCTGCCCGTCGCTATGATGACCATGTTGGTCTTTGCGCTAT
199	TCGCGGCCATTACCGTTTTCCCGCTACCGGTGCCGCTCTCTACAG
200	CAGCACTCCTTACGTCGATTGCTATGACACCTCTCTTTTTTCCTC
201	CCCTGGCCTTAACATCGTTATTAACGCTTCCAGCGTTGTCGTCCG
202	TCGCAATCCTAGTGCCGACCATATCACCCCTCCTTACGACTATTA
203	CATCTTCGGTCTCAGTCTTGACTTTGTCAACACTAACTGTGATTT
204	CCCTACCGTCTGCTACGGCCATTGCAGTGATGGTGCCCCCTGCCA
205	CTGCTGTTTTATTGATTGTCATGGTAGTTACTGCGCTGATTGCAT
206	CCCCCGTCTTTCTTATAGCTATGATGCCGACGCTACTCCTATTGA
207	TGCCCCCAGTTCTTGTAATTCTCCTATTTCTCCTTATCCTAGCCA
208	CAACGATCGCGCTGTCGACGGTTATCTCAGTATTCTCCACAGTGC
209	TTTTGATTCTGGCGATAGCCCTTGTGGTGGTAATGACGCTACTGT
210	CCTCGACATTGCCGCTGGCCGCTGCGGCGATGCCCCCGCCCCTTT
211	TCACATTGTCCCTCGCTCTGATTTTTACCACAGCTATTGTTTCTT
212	TTATAGTCTTGCCAGTGCTGCTCTTAGTGCTGATGTCTTCACTGC
213	CCTCGGTTCTTTTGCTTACGACAACGCTAGCGGTGCTATTAATGG
214	CATCTTTACTTGTCATGGCTACCGCGACCTCACCATCATTGCCTG
215	CTGCCACTACGATCTCTTCTCCGGCTATTTCAGCTATCCTTCTAC
216	TCACAGTCCTGCTGACATCCCTGCCTCCGACGATATCTTTTGTGG
217	TTTCAGCAACCTTTGCTTCATTGGTTATGGCCTTTCCACCCATTT
218	CTGTCGCCACTTCTTTCGCCCTTTTATTCTTGTCAGCGTCATTGT
219	CATTGTCCGCAATTGCAGTCTCCCCTTCAGCTACGTTTTTTTCCT
220	CAGTCCCCGCGGCGATTTTGTTCTTTTTGGCCTCCGTACCACTCC
221	CCTCTTTGGTCGCTCTCGTGGTGTTCGCGCCGCTTCCACCTTTAA
222	CTTTCATCTTGACGCTCTCTTTTTTTTTCTCGACATCTGTAATGA
223	TCTCTTTGCTACCACTGATGTCGATATCTCTGACGTTAGCTGTGG
224	TGCTCTTAGCAGCTGTACCCCTATCAGTAGTTGTAGCTTTAACGA
225	CCGTTCCCACCTCTATGATTTTGGTCTTCTCAGCGATTTTTACGA
226	TTTCGATCCCACCCGTGGCACTTCTACCGTCAATCACATTGATAA
227	TAACGCCTCTTGCGTTTCTCTTGCCATCCACTATAATAATCCTCT
228	TTTCGCTGCCCCCCTCTGTATCCGTAGCCATGCTGACAGCTCCGA
229	CCACTGCAGCGATGATACCGGCCCCCTCCCTTCCGTTCGTGACCC
230	TGGTTTCGGTAATTGTTTCCTTAGTTACCACGGTAGTGGTGATCG
231	CCGTGCCATCGATACCGCTTGTACTCCCTTCGACCCCCCTCATTA
232	CGTCCCCGACTGCTGTTGCTATTCTCTCATTGTTTTCTCTGCCTA
233	CCCCCGTCGTCCCCGTGGTCTCTGTTACGTCGTTGTCGTCTGCAC
234	CATTAACCTTAATGGTGTCATCTATCCTGACCACGTCTGCTTTTC
235	CGTCTACTGCCACGTTTACTTCAGTTCCTGCCCCTTCCATTGTAT
236	TGCCTACCGTCACAACTTTCTTTTTGTTCGCTTTGTTTGCCCCCG
237	TAGTACTCATTGTTATGATGCCTTCTATGCTTACGCCCCCGCCGG
238	TCTTAACCATCACCATCATAACCCTTGTGTTTTCAATGACGCTCA
239	TGTTGACCCTAGTGACTTCTGCTACTATGTTTGCCTCTTCTCCCC
240	TCCCGACGTCGTTCATGTCCCCACCGTCAGCGATAGCCGCTTCCA
241	CGGCCATGCTAATGCCTCTCTCACCGACGTTTTTCTTGTCTGTCA
242	CGTCGGTCCCAGTTCCTGCCTTGATGTTCACGACCTCCCCACCCA
243	TGATTTCCGTTGTCGTCTTCGCACTGCTCGCATCGGCCACCACTG
244	TACCGATATCCTTAGCCCCAGCAGCTATAACCGCGTTACCAACGG
245	CACCGTCGATATTCACGGCATCAGCTATGGTGCTGTCCACGGCTC
246	CCACTGTGGTTGTTGCCTCTACTGCCTCGACCTCGGTGCTTACCG
247	TGTCTCCATCCTCGCTGTCTTTAATAATAGCCCCTTTTGTGGCAG
248	TCGCGCTGGCATTGGTTCCCTTGTTGCCAACCCCCATGTTTCCTG
249	TGTCTTCCATCACTATAGCACTTGTTGCCGTTTTTGTCTCGCTCT
250	TCTTTTTCATGCCAGCCACGTCTTTATTTCTACTCATATCGTCTG
251	CACTCTCATCAGTTCCTTCCACTTCAACAGTCACCACACTTGTCG
252	CACCCTCGATGATTTCGCTGCCGACCCTAACCATGTTCGCCTCGA
253	CGACTCTTGCCTTGGCGCCTACTATGCTCTTGCCATCTCTGCTAG
254	TGCTATTGGTGATGGTTTCCCTCTCGGCAACAGTCCCGCCTTTAA
255	CCCCTTTATTGTTGCCCGTAGTACCTTCTTCCGTTGCGCTGGCCG
256	TTCTCCCACCAGCAATCCCTGCTATAATACTGTTTTCTGCTACGA
257	TGCCAGCGGCTATGATCTCTTTAGCTGTTTTGATCCTCTTGTCCT
258	CTATCCTCATTTTACTTCTGTCCTCCGCGATTCTATCATCCGCAA
259	CGGTGATAACCGCCGTCTCACTATTGTCTACCACTACGCTTACCG
260	CCATCGTCACGGTCCCGTTGGTCCCTCTCCCCCTATTAACGGTGA
261	CGTCAACTCCCTTTACAGCATTGTTCCCCTCGGCGCCGGCACTTC
262	TAACAGCGGCGTCTCTGCTCTTCTTTGTGCCGTCCTTCTTGCTCG
263	CATCATCGACCACCACGGCGCCTTCATTGCCTGCTTCAACCTTTC
264	CGTCAACAACAATAACCCTTCCAGCAGTAGTCTTGTCCTTTTTCC
265	TTGCCCCCACCATGACTTCAACGCTTATCACTGTCCTGATAGTTT
266	TGCCCCTAGTAACCGCTTTATCAGCTCCTTTGCCCCCCGTGCTAC
267	CATTTGTCTCTTCTTTTTCTCCAGTAATTATGGCTCTCCTCGTAC
268	CCGTGACGACATCCATATCCGCAACCTTGATGCTTTCTCTCATTC
269	TTATTATTGCGTCAGTAGCAGCTCCGGCCCTCGCTGCGGTATTGG
270	TCTCAGTTCTGCTAGTACCACTTCCTATGATTACGCCGCCACCCA
271	CCGCTGCAATAGCATTCACAACCCTCGCGGCATTGACCGTTGTTA
272	CCTTTTTAACGATATTGGCTCTTATTGTGTCACCAACACCGACAT
273	TCTCATTGCCCGTGGTACTAGTCGCGACCTTTTCTCCGTTTCCGT
274	CGTCAACGCTCCTTCCACCATTAGCTACCGTGCCAACGGTGATCT
275	CCGTAACCTTCATGGCACTTCCGGCGGCTCTAACATCCTCGTTAA
276	CCACAGTATTGGTCGTCACAGCGGTCGTCCTTTTCTTCTTAGCGC
277	CCTCTTCATTTTTGCCTTCCGCCTTTACCCTACCGTCCTTCGCCC
278	CGACGCCAATCGCTCCAATCCCAACGCTCTTGTCAACTCCGACTT
279	CAATCTTTACTACGGCTGTCTTGACGGCGACGACGATAATGACTC
280	TACCCGTGGTAATGACGTTGTTCTTTTTAGCCCCACCCTCAGTTC
281	CCGTAGCTGTACTATCATTTATAGCAATTCCTGCTTCGATTGTTG
282	CGGCAATCGTTGCGGCTGCCCTTGCATTCCCCGCCTCGATAATAC
283	CGATTTCATTTCTAGCGGCGCCAACAACTACGGCGACAGTTACGC
284	TCGCTGTGTTATTTGCGGTCTCTACCGCCCTTCCGGCTTCCCTAC
285	TTGTGTCCTCCCCCGTGCCGATCTCGGTGTTTCTCTTACCGGTAC
286	TTATGCCACTAGCCTCACTGATACTAGCCTTATCCACTGTCGCTC
287	TGTTAACGCCTATATTACCAGCGTTCGTGATCCCGACAACTATTA
288	TACTGCCCGCAGCGGCGTCTACCATTATGGTAGTCCCATCGCCAC
289	TCGTTCCTGCAGTGATGCTGGCTACCATACTATCGCCGGCCGCAG
290	CCATTATCATGATACCCCCGGTGTCGGCGTCCATTGCCGTGCTCA
291	CCGCCATCGCGCCGCCAGCCCTCTCTTCGTCGTCTCCACCCTTCC
292	CAGTTACGTCAATCGCGCTCTTGGCCGCCGCACCAATCTCTATTG
293	TGGTCCCTGTCCCGTTCACAACAGTACTCATGCCAGCTGCGGCTG
294	CGGTTACTACGGTTATGCTGCCCACCCCGGCCCCCCTCGTCACCT
295	CCTCATTTCTTACTTCTCTCTCAGCCGCTTTTGCCGTATCCATAT
296	TACCTACGGTTACGTTTTTGGCGATGGTCGCACCCGCCCCGCTCT
297	CTATCTCGGTCCCCCTCACGCCCATCATAGCTGCGACGCCTATGG
298	TTCTCTCAGCGACGGCGCTGTCCCTCCTATTGTTTCTCGTTGTAT
299	CCCCACTTTCGTCCTCCTTTTCCGTACCACCCTTACCAATCGTGG
300	TATCCGTTTCTACCATAATTCTGGTCACCCTAGCAATGCTTGCGC
301	CTCCGACGGTCTCTGTAATAACCCCCCCAGTTTTTTCTGTCTCTA
302	TGCCGACTTTCACCTCATCTACCACCGTTACAACGCCAGCGATCG
303	TTCTGACCGTAGCTTCAATCTTAATGTTTGTTATGACGCCACCTT
304	TTTTGTCGCCTATGACTATTCTTTCGTTCACGTTGGTGGTACTAA
305	CGCCATTTTCGACCTTAACGACATTTTCTCCCGTATTGCCCGCGT
306	CCGCGCTGGCCGTATCGTCCTTCACATTAACCACTATAACCCTTA
307	TACTTCCGGTAACTTTGATTATGCCTCTTACTCTTCTCCCTGTTA
308	TAGTACTGTCCGTGCCACCATCATTTGTATTAGCCCCTTCTCTAC
309	TATTGTTGGCCACATCCCCCACGATTGTGGTGATGTCCGCTTCGA
310	TGTTTTTCTTTATGGCCCCAACGATAGCGATTCCTCTCGCTTTGT
311	CAACCATCATTGCCTCATCATTGTCAGCGTCCTTGTTTCTCGCTC
312	CGGCTATGATGTCATCGCCCTTTCCGGCCGCGTCTGCGGTGACGG
313	CGACTCCAGTATTCCTGCCGGCGGCGCTGCTGTCTCTCTTTTCGC
314	CCTCTGTGGTGCTTTTAGCAGTAACTATCATAACCCCACCGATTA
315	CAGCTACCTCGCTTCCATTGTCCGTTATGGTGCCTCCCATTCCAA
316	TTGTTATAATAGCATTCGCAATACTGCTGATATTATTTACTGTCC
317	TGTCAGCACTACCTCCACTTCCTGCTCCGTCCTTCTCCATCATGC
318	CGCCTTTTCCATCGATTATTGTACTCCCAGTAACTGCTGCTATGT
319	CCATCATCTCACCTATGACGCCTTCCATTGTTGTTGTAGTCCTAG
320	CTATAGTCGCCTTGACTGTGGTTATACCACCTGCACCAACCCTCC
321	CGACTCTCTCGTTGACGACATTTGTTTCTTTAACCGTAACGCTTT
322	TTTTCCTAGCAATTACGATCTCCACCGCATCGATTACCTTCCCCG
323	CGACGATCATTTCGCCAGTGTCTCCTGTAACGTTTCCAATAATCC
324	TCGCTTCTTTATTCATCACTTCAGTTACTCTTCTCACGATACTTA
325	TTTCTCTTCCACTCACTGCGTTTGTAACTCCCCCTGTTGTGGTAC
326	CTCCTGCACCAGCCGTGTCGATGGTGGTTACGATGATGTTTTCAT
327	CAGCGCCGGTCATACTACTAGTGACTCTTACCGCAACAGCACCGG
328	TGACAACGCTTGCCACGGCTTTCACAGTCACCATCACACTTCCCC
329	CAGCCTCATCGCTCATCGTGTTCGCGATACTCCCTGCCCTCCCGA
330	TCATACCCCCTATACTGGCGGTCCTTCCTCCGCCTCTAGCGTCAG
331	TTTTGTCTATTGTATTGTTTACGTTATCGACTGTATTTACGGCTT
332	TGCCGACCGCATCAACCCCGACGATCGTAATATCGATTTCAACGG
333	TGCCAGCCGTTCCGCTGCTTTTAGTAGTCTTGCCCCCTACAACAC
334	TAGTAACGTTTTCTCTAACTATGTTCTTGTCCCTCCCGATCGCCT
335	CTCCGATACTAATGACGGTGCCGGTAGTTACGCCATCATTACCCA
336	CATCACTTGCCTTCCTAGTTTCAACTGTACTTATCCTTTCAGTTC
337	CTCCAACCACGCTTCTACTTTCGTTCGCAGTGACTTCCGTCGTGT
338	CCTCTCTTTTATCCCCGGCCATAGCCATCTTCACCTTAACCATCG
339	CATCGTCCGCACCAACCGCCGCTGCCATTGCCTCCTTTGCGCCTC
340	CGCTTTCTTCTTCCTCACCTACAACCCTGATCTCCCCCTTCGTAC
341	CCGCACTGATTATGTTTATCTCCCTGCTTGTGGTAACGCCCATAT
342	CATTGATAACCCTCATACCGTTTCCACCGTCAACCGCACCAATTC
343	TCGCAGCAGTCTTCACCACCGTGTTGACCATACCGCTCTTCTTAC
344	TCTCCACTACACCTGTACCTATAGCTGTTGTAACAATGCTGTTTT
345	TAGTTCCGCTGATGGCGTTAGTCGTCTCTACGCTTCTCCCTGCTA
346	CACTAGTATTCTCCATTTTTATCTCCCCGCCGCCGATACTATCAG
347	CCCTGCCATCAACCATTGTGGCTATTTCGGTCCCGGCGCCAGTGA
348	CGGCTATGACGGCACCGGCCCCGGCGTTCTTGCCTTCAACGCTGT
349	CAATCATCACCGTCCCGCTGCCACCTCCTGTATTCTTACTTGTCC
350	CGGCACCGATATCTCTCCCTATAGCGACCATATTTCCAGTTTTTT
351	TAGCATCGTCGACAATGCCGTCCACATCCGTGTTTACCGCTCCAT
352	CGCTTGTGGCCCCCACCGTTATCTTCATAATCACCTTATTGGTCA
353	TAGTGTTCCTTACATCAATTGCGACATCCCCAATTTCTCTGACCT
354	CGCTCTCGATCATTACGCTTCTCCCAACCACCCCTTTAATTGCAT
355	CCACCGCAGCCATTTCGACATCATTGCTTGCCCCGCTTCCCCTCT
356	CTGCCCCCTCAACACCTTCCGCTCCCTCCTCTTCCTCCTTTACTA
357	CGTCGCCCGCTGTGACCACTACTTTTTTTTCCCTTACAATGGCTT
358	TTCCTCTCATTATATCTTTCGTCTCTGCGCTCGCGGTACTACTCT
359	TTCTAACTACCTCCACTCCGTTTCCCCTTCCTATACTCCTACTAA
360	CATCCGCGCTATTATTACTCACGATCGCCCCGACAATGCCAGTCA
361	CCATACTAACCCCCCCGGCAATTCTACTTGCAGCCGTGCCACCAC
362	CTACCCCGCTAGCCCTCGCAGTCTTGTTCACCGTTATCGCTGCTA
363	TTCCATTATTTTTATCCTTAATTTTACTACCTCTAACTGTATTAT
364	CCCTAACTGTGGCCGCACTATTATCTATGCTTCCGGTCGCTTTGT
365	CTTCCTCCATGGTTATACCGTTGGTCCCTGCAGCTGCTACGCCCA
366	CGTTTTTGTCGCCGGCCTTTATACTTGCAGCACTTGTCTCTCTAA
367	CGGCACCCCTAGCACCTCTATTTGCGCCTATGTCCATCATACCCG
368	TTATGGCACCCACGACTTCCGTTATAGTGCTGTTACTCATGGTGC
369	CTGCACCGTTACCTACATCGTTCATACCTGTTATCACGTCAATGT
370	CAGTCATGTCCACACTAACTACTATCGCGCTGATTCTGTTAGTTG
371	TCTCCTCCCTCTCACCACCGATTCTCGTTCCGACAGCATCTCTCC
372	CTACTATTTCGCCTATATTCCTAATGATCACCACGATATCGTTCG
373	CGCTGGTATTGGTAATGTCGGCAATAATATCAATGCCTTTGACAT
374	TGTTCACTCTGGTGTTGTTTACGTCGCCCCTGGCCTTAGTGACGA
375	CCATCACAACTCTTGCCTTAACGACGGCTATGCTGCCTTCGCTAC
376	TAGCAACCCCTCTTCCACTTTCCCCAGCGTCCCTAGTCCCCTTCG
377	CATTAACGCTTCCACTCCTCCTATTAGCAGTCATTGTTTTGGTTT
378	CAATGTCGGCACTGGCGATAACAACTATATCGACCCCATTCTTAC
379	CAGCGCTCCTAGTCGCCTCAGCAGCATTTATGGTCTCCTTAGCTT
380	TTTTAGCAGCTGCCCTCACCTCGCCAATATTTTTGCTCCTCTTAT
381	TTATATTGGTCTTCTTAGTAACGTCAATCTTTCCGTCGGTCACCG
382	CTACGGCATTAACGTTTACATTGCTTGTGCTCGTATTATCGGTGT
383	CACCTTTAACGCTCACTTTATCCGCAACACCTGCACCGGCGCTAT
384	TCTTCTCATCGATGCTGACTCCTGCGACCGTAGTTTTTTTGTTGG
385	CCATAGCAACCGTACTTTCCTTTCCATCGCTCCTTGCTACGACTG
386	CAGTTGCAGCATCTCTCATTATGATTGTCTTGCCACTGCCGCCTG
387	TAGCAGTGGCATTGATTGCCGTACCGCCTATGTTAATAGCGCTTC
388	CTCCTATGTTTGCTACGCCACCGGTGATACCCGTATTGGTGGTGG
389	TTGTCTTCGTAGCACCCTTGTCGCCCCCAGTGACTACAGTCGCTC
390	TACCATTATTCTCACCAATATCTGCCGTATCATCAACATTTATGT
391	TCCTAACATCAGTTCCGTTCACCGTCGCTTTTCCGCCAATAGTCT
392	TAATAATGACAGCCTTATCCCTACTTACGACACTAACTGCCGCCG
393	CCCTACCGGTTCCCATCATATTCCCATTTATGATCCTATTTGTAA
394	CAGTACTTCCGTTCGCTATCTCGGCAGCGGTAACGATCTCACTAG
395	CCACTTTCCTCACAGCTCTAGTGCCGTTCGCAGTGATATTTATTA
396	CGGCCGCACTAGTCACCTCGCCTATTGTAGCGCTCGTTCCGCCCA
397	TAACACTTGTATTTACCTCTTCCGCTCCAATATTACCAGTCGCAA
398	TTGTCCCGTTAATGACATCATCTTCTTCATCCGCAGTCATATCTG
399	TAATAATGATTACGCCGTTCCTAACAGCGCCATCCGCCACAGTAG
400	CACTAACAACACTCGCCACTCTTTTCTTCCTTCTGATGTTAGTGA
401	CCTTTTTTGCTATTATTGTGATTCTTGCAGCCACGACTTCGACCG
402	TATCACCGTCAGCCACAGCGACCCTAGTTTTCGTTCTGATCCTGT
403	TAGTTTCCACCTCCACCACGCTGATCCTCACCTTCTCCCCGCTGC
404	CAATTCTCTTCATTCCAACTCTCACCGCTACCGTATTCATCGCGT
405	CTCCGGCACCCTCATCAATATTGTCGATCCCTTTTCCCGTGATCC
406	TATTTCTTTTGTCTGCACTCACGGTGACGACGCTAGTAATTTTAT
407	CTCTCTTTACCTTCGCTCTATCAACGACTGCGATAGTGCCCGCAG
408	CTGTTCCCATCCTCGTCATATCTGTACCTGCTCTATCCACACTGA
409	CTGTAACAATAGTCTTTACGTCATCGCTTTCCACTTTTGCATTTT
410	TTTTAGTGGTTTCGGCTATCACTCCAATAGCGATACTTATCATGC
411	TAGTTGTCTCATCATTGGCTCTAGTCTCCCCCTCTCCCCCTTTAA
412	CCATGACGGTCGCGATCTTGGTGCCCTTTTCTATAGCAGCCGTGA
413	CAGTGTCAACATCAACAGTGTCTGTCGCTCCCGTAGCTACCACAA
414	CGACAACCATCTTTGCGGCAGTTGTTATGTCTGCCCCAATACCGA
415	CTTCCATTGCTTTGTTGGCGACCGTCATTACGCCAACAGCATCGC
416	CTGTGGCCCCATCGACGATTACTATCTCGATTTCTCTTTCAATAT
417	TTACATCAATTGTTTCTATACTGTTATTTTTACCCTCAACTATGC
418	CAGCGATGACCTTGCTGACTGTAGTAATAACTGCTCCATTTTCGT
419	TATCACCGCCCCCTGCATCACCTTTTTTAGCAGCACTGCTGGCTA
420	CACTCACAACAATGGCTCCCTTGCTTTTCCCTCCGCCAGCTGTAA
421	CAACGCTAGTATCACCGGTCTTCTCTCTTACTCTACTCCTTGCAG
422	TGGCGGTAGTACTGCCGATTCTCGTCATCCTACCTTTCATTACCT
423	CGTCTTTAGCCACAGCGCTACTCGCCTTTCTGATGATCGCGTTAA
424	TTTCACTCGCGTCCATGGCTTTGGTTACGGCGGCTATGATATTCG
425	CTACTGCTGTTCTAGCTTTAACGTTTTCTGTGACGACCCTTACTA
426	CGATCGCGTCGTTTATTCTGGTCTCTACCCCTCTATCCGTATTAT
427	TTACTCCAGCCTCGACAGTATCAGCGTTATCTCCCCTTTTGGTGT
428	CTTTGATGCCAATTCCTCTAGCAATATTAGTTTTGGCATCATCGG
429	CAGTCTTGCTGTTGGCCTTAATTTCTGCCGCAGCCATACTTATGC
430	TCCTGCTGCCTGTCCTTCCACCCCTGGTGCCTCTATCTGCGCTAT
431	CACCGGTGTCGTCTATCCCACCCTTGCCCGCCGCCACTGCGATCT
432	TGACAATTATATTAACGACGTTGGCGACACTGGTGATGATCTCGT
433	TGGTGATCGCAATTATGCCGTTGGCGCTTGCGCCACCAGCAGTGC
434	CGACTGTCCCTTCCATTCTTCCTGTCCTATCCACATCAGTATCCC
435	TCATTATATCAGCTACTATAATACCTCCGTCACTGACTGCACCGC
436	CTTCCACGTTTCCTTTCCTTTTCACGGCTCTGATTACACTTGCCC
437	TTTTCCCCATCCTAGTTCTTTCGGCCATCACCGTAATATCACTGC
438	TGATAATACCATCTTCTTTGACTCTGATGATCACGTTCGTAGTGT
439	CTCTGGCGGCAATGCTTTCGTTCATAACGGTTACAACCCTTTTAT
440	TTACTACCACTCCGTTGCTAACCTCATCCACTGTGGTGACCCTTC
441	CTACAGCTACTCCTTTCACGATGCTTTTGATGATTGTACTCGCGG
442	CATTTACCTTTGTGTCATTATCCGTTGTCTCTGTCGTTTTCCCTA
443	CTGCCCTTCCTCTTGCGATATTTCTTCCTCCCCTGACGTCTATTG
444	CGCTGGCCACCCTGATAATAGCATCCTCTCTAACGCTCGTGGTAA
445	CGCTGGCAACATTAATGCTATCCTTCCCTACTTTACTGACGATGC
446	CTCCCCCTTCCGCTACTATATCTGCAACAACCGTTGCTTTTTTAC
447	TATCCCCCGTTATCGCAACGTTTACATTTATGTTTGTAGCTATAG
448	CATCCTCACTCACACCGTTGTCGGTTTTAACAGTGACGGCCGCTG
449	CTACGCTCTCCCCTATAGTGACTATGGTGATGTCAGTCGTCCTTA
450	TGGCGATCGCAGCCCCCGCTTTACCATCGGTGTTTGCTTTAGTCA
451	TGACTTCAACAACGACGGCCACTATCGTGCCGGTTCCCTTCCTAG
452	TAATGCCTTCTACGATCACGCTGTTACCCGTGGCATCCCTGACCC
453	TGACTTTTACAACAGTAGCGACTGTCATGCTGCTATTTCTGATCT
454	CAGTGTCTTCGTTTACGGTCCCCATCGCAGTGACACCACTGGCAA
455	TAATAGTTCCCGTGCCCTCTTTGGCTGTGCTGACGGTCGTAACCT
456	TCGCCACAGCTGTTACTATTGTGACTGTAGCGGCAATCACGTTAA
457	CGTTCCCGACCGCAGTCACAACGCCGCTTCTTGCAATGATTCTGG
458	CCGCCCCCCTGGTGTCCCCGATCACGCTAACGGTCTTCGCAGTTG
459	CAACCCCACTGTTACTTATGACGTTAATAGTGTCCACGACATCCC
460	TTGCAACCCTCCTGCTATTGTCTATACTCGCTCTGTTTACGATAT
461	CGTCCCCACTAACTGCTGCACCCTTCGTCCTTCCTGTCGCGTTCT
462	CAACCCCGCCGGTCTCGTCAATGGCTACGGCCCTCCTAACACCGA
463	CGTTTACATCCTCGGTTACCGTCATCTCGACCCTAACTCTCCCGG
464	TTGCCTCAACGACACTCTTTCTACCGTTAATCATGCCGGTTGTGG
465	TCTCGCCGTTCCTATCCCCTGCAACAATGTTCATTGTAGCCACAG
466	CTTTTGTCCCGGTGCTAGCGGCTCTAACAGTAACGACTACAATTC
467	CTTTAGCGACGCCCATGACGATTCCAGCATTTCCGCTCGCCGTCA
468	CGGCGCTATTTCTAACTATGTTCATCATACCGTCGCTATCTCTTA
469	CTCTGGTTTCTGTTATATTGCCTGCACTGATGACTGTAGTTCCCT
470	TGATCCTACTGCCTGTCCTTATACTGGCGATGTTGCTTCTGATCC
471	CGCCTGTAATCTCGGCCTCGGCAGCAGTCACACTGTCAATGGCTT
472	TCTCTGCTCTACTGTTTTCGGTGGCTTCTATTATGATTACGGCCA
473	TGGCTTTTGTGGCCCCCGCAACTGTTATCATAATTACGACATTCT
474	CACCGGCCATCATCTTGACGTTGTTATTATCGTTTATGTCCATCG
475	CTCCCTTTGTGATTCCACTACTCATTGTCCTAGCGTTAGTCACCG
476	TGTTGTTGGCCCTCATATCAGCCCCGATTCCCATTACCCCCGCTT
477	CTTCTGCAGTGTCCACTATACCTACTACAACAACTTTAATAATAG
478	TGCTACTGTCCGTCCTCTTCACTTTTGTCCCCACTGCTCCAACCA
479	CGATCCTGCCGGTCGCGACACCACCAGCACCACCGGTCACAGTGA
480	TGTCACCGGCTGCTCCCGCCCCACTCTCCATTACCACCCTAGTTT
481	TTATAGCCATTATCTCAATACCATCCCCGGTATTAGCTTCTCCAA
482	TTACATTATCCTCGGTTCTTCCCCCCATCCCAGTGGTTCCACTTC
483	CGGCCTTTTTAACACCGGTGGCTGCATCTATATTCTTAGTAGCAG
484	CCTCAACGGTGGTGGTACCTACTGCAACCTCAGTACCTACTGTGC
485	CTCCAATCCTAGCTTCGCTTTCCGTCGTGCTTGCAATATCAACCC
486	CCTCGATGTCACTCGTAACAGTTGTCACCTCTTCCATTGTGGCGG
487	CTACTCCCTTCTCGACAACATCATTGGCTTCAATCGCGGTCATCT
488	CGCTTCTCATCCTTGTGATCATATCCCCTCTACCTTTTTCTCTGC
489	CTTTACTAGTAGCCACGGCAATTCCTGTGGCAGTGTCGGCCTTCG
490	CTTTGCCCATTTCGATGACTTCCGCGATTGCGACAGTCATCTCTT
491	CTCTGCCAATTGTATCCTTTCTTACAACATCTATGTCTGTTACGC
492	CTATTTTCACCTCCGTGGTAATTTTACTCCCACCTCTTTTGACCC
493	TATCCGCCGTAGTGGCAGTCATCATCGCTCTTCCTTCTTTGATTA
494	TAATGGCGTCACCCCCGTTCTCGTTATCCCCGATGGCTCCCATAC
495	CCTTGCTTGCGATAGCGACCCTTCTTTTTCCTGCGTTCGTAGCGC
496	TAGTTTCGACTACCGTCTCTCCCTCCACCTCTATTCCCTCCTTGG
497	TTGTGCCGGCATCATTTCTTGTTGTACTGCTAGCCGTCACTACAC
498	TGACCGCCACCCTTTCCGTTATTTTTTCTCCTACACTGCTTTCGT
499	CTACACCGTTGGTCACTGCAACTTCTATATTGGCAATTATGGTTA
500	TCTTTATTATATTAGTCGTCGCAACCTCCCTCCCATTGTTTGTTC
501	CGATGATAGTGTTCGTAACCGTAGCCACGCCTCTTACAATTGCGA
502	CTTTATCGTCGTCGCCCATTACGCCTGCACTCTCGGTTACTCCGC
503	CTCTTCTATCGCTGGTCACGGTACCAATGACATTACCCCCCGCCA
504	CGATTCCAGCACTTATCATGATTCCAGTTTTGACTTTGACGTTAT
505	CTATCGTTCTCCTGCCCCCGTTACCTCTTCTAGTGATACTTTCCC
506	CATTAGTCATGTCGACACCATTTCCGCTCGTGCCGCTTTTACTTC
507	CTCTATTAGCTTCAGCTTCTGTTTCGACCGCAATTGTCGCATCTG
508	TCATCTTTCCAATCCTGGCTGCATCGGTTACGGTCGCTCTTGCTT
509	CGGTTACTACACCCGCCACTATATTAATCACCTCTTCTTCGGTCA
510	CTTTAGTACTGACTACCACAATCCTGCCGATAATGCCTACATTAC
511	TACCGACTTCGCCGGTATCCTTGCTAGTTGTTGTATTTGCGTCCA
512	CTTCTTCATCTACCACGGCACCGATAACTGTAGCTTTAGCAGCAA
513	TCTCGCTGACGACGACGCTGTTTGCCCTTGCAGTCTTAGTGTTTG
514	CCACTTTTGTCTCATCAATGGCGGTAGTCACTTTACCCGCAGTAA
515	CGCCGTTTCCAGTTGTGTTGTTTGCACCCTTTGCCATGACATCTA
516	TAGTGTCAGCGCCACTTGTTACCGCGCTTTTTGCGACTACGATGA
517	TCCTCCCTCCAGTGCCATCTCCTGTTGTAGCGACCTTCGCTGCCG
518	TAATACCCGTCACGGCCGCGCCTATTACATTTGTTACTTCGTCCA
519	CATTCCCGGTTATGTCGTCGCTAACATCTATTTCGCCTGTCCCCC
520	CTATACTGCCCGTTCCAACAATCTCCATGCTTCTTATATCCCTCC
521	TTATATCTCTAATCACAACGCTATTACTAATCGTAGCCGCAGTAT
522	TCGTCCCCTCTGCTTTGCTCATGCCGGTAGCACTTCTACCTCCGA
523	TATTTGCTGCCACCATAGCAGCGTTTCCCGCGCTGATGCTTATCA
524	CATCGGTATCGCTGATGACCATGCCCATAATCCCGCTAACCCCGA
525	TTACTGCTCCGCTAGTGATGCTGGCGGCTTCAATGGTCCCAGTCC
526	CAACGGTGGCCTTTCTGGTTGTTTCTATGTTGCTAACCGTTCCCT
527	TCGCAGCTGTAGCGGCATCGGCGGCGCTCACCTTAATTACTACTA
528	TTGTTGTTACAGTGGTTCTGCTTTTAGTAATCACGGTGTCGGTTT
529	TACTGCCAACCGCTCCCCTGTTATTATCAACTGTTACTATCCCAC
530	TGCTTCCCGCGACGACTTTGTTGTTTGTCGTTCTAGTCTCAGTGC
531	CGTTACCTCCACCGATGTTGGTGCCCACAGTTGTTACATTCGTCG
532	CACTACCATTCGTAGTTCTCGCGCTATTCTCATTCGTGGTTCTTC
533	CCGCTCTAGTAGCTTTAATTCTAGTTCCAGCGGTCTTAATAACCA
534	TTGTCGTTGTATTTCCCCTTCCTCCCCTATTGACCCCACTGATCT
535	TTATCATAGTGCTTGTGGCACCACTAATAGTAATGCCGCCAACTT
536	TTGCGCCTTTCCCGACTCTGCCCATCTTCTTGTTGACTTTGTCGC
537	TTGTTCTGACGTCGATCCCGACTCTTATTGCTGTATTCGTGGTTT
538	TGGCTACCACGCTGGTAGTGTTCGTTACACTAGTGATCGTCTTAC
539	TAACCCCGGCTCTTCTCACAATAGTGGTATCGTCAACTATGACAT
540	TTCTCGTCATATTAATGTTAACAGCGCCTCTCGCACTAGTGCCTG
541	TCACCTTTGCGATACTTCCAACGCTCCCAGCCTCCACACCAACGG
542	TAGTTCCTACTTCGGCTCTGCTTGCACCTACGACACCCCTGGTTC
543	TTTTTATTACTGCTGCGTTTATTTCGGTATCTGCGATGTTATCAC
544	TTACTACGTTGTCCATGCCGCTATCTTCCATTTCACTGGTTGCAC
545	TGTTATCCGCGTCGCCGATTCTTGCTACCGCACCGCTAACTACTA
546	TAACAATCCCCACTCCAATCATTACCTTCTCTATACTCCTAGCTG
547	CGGCAGTGCTGACTTCAACGGTTCCCCCAACTATAACGTTATCGG
548	CAACCACGACGGTGATTACGGCCGCAACGACTTTTATACTGTCAG
549	CACTTGTCTCCGCTACCATAACTGTTTCCATATTGGCATCGCCAG
550	CGCTAACGGCACCCATGACACCTATTTCGACGTTACCTTCGACAA
551	CCTTAACTTTCATAACTGCACCAACCATGCCATTGGCGGCCATGG
552	TCTCTATTATCGCTGTCCCGCTCTTGGTCGCTTCTCCATCTGCTG
553	TCCTCTCGCTGCTAGTCACCACGCTCTCCGCCCCCATCTCACTGA
554	CCCTGGTTTTGACCCCACTAGCTATAGTATTCTCACCTTTCCTAA
555	TTGCTACAACTCTCTCGATAACAGTCATTCCCTTTTTCACCATAA
556	CCCCGCCACTATCTGTCTCTTCAGTATTACCAGTTTCCCTCTTCC
557	CTATCTCAGCCGTTTCGCCTACGACCCTGATTTCAACCATTACCG
558	TAACTTTACTCTCATTTATTGCGGTAACGACCATGGTAGTTTCAT
559	CGTCTGCACTTGCCGCACTAGCCGTCACCTTCATTGCGGTCGCGT
560	TTCTCACATTAACTGTCTCTTCCGCACTTACATTCGCAGTAACAA
561	TTGTTGTTGCGCCTATGTCAGCTCCGGTGACAATCCCGGTAGTAA
562	TTCCACCGTCTTCGACATCGATTGTTCTTCTATCACTTTCTCCGT
563	CCTTTGTATCAGTAGTACCTACTACACCAGCAATACCAACCCTCG
564	CGACGTCAGTTATTTTACTTCTAATGTTTCTATTGACAGCGGCCT
565	CCTCCACGCCAACAATTACGTTGGCTCTCTTTCCAGCGGCGGCTG
566	TGTTTGTTCCTCCTCTCGTGTCATCCCTACCGGTTGCTCTCGTGA
567	CTACCACGTCGGCTTTTGCCTTCCTTGCAATTGCCCCTACTCTTT
568	TCACATCCACCTCCGTGCTTATTGCGCCTGTGGCGGTTATTGCGG
569	TGACTGTAGTCGTTATGTCTTTGGTCCCGTCCTCTGCTGCTGTCG
570	CACCGGCTTCTATCGCCTTTCCGATAATGGTCCCCCTGGTACCTG
571	CGCCTGTTATGTTTCTTCTGATGTCCGCGTCACCTGTCGTAGTGT
572	TACCGCTTTCTGTCATGCCCCCTTCGATTGCAACCATCACAGTTC
573	TCCCGATCATCCCACTCCTCCTGATGGTCGTTCTAGCTACGCCCC
574	TGCTAGTCCTTGTCACTACAACCCCATCGGCTGTTACTATGGCGA
575	CCTTAGCCACCATCATAACATTGCCGCTTTTGTCGTCGTTCCCGT
576	TAACGGTGCTTTTCTCGGCCTCAATACCCATGACGTCACTGTCAC
577	TCGCTTTGGTAACTCTAGCCTTCTTCGTTACCATTGCGTTGCTTA
578	CTGCACTCATAATTCTATTCTCCTCGGTGGTTGCAACTGTTGCGC
579	CAACGTTATTAACCCCCATGATGCTCCTGACCACACTGACCACCG
580	TGGCTATGGCTATTGCATTTGTCTCACTGATTCTACTTTTAACTA
581	TCCCATTTCTGCCCCCTTCCGCTGTAGTCTCAGTTTTGTCCCCGT
582	CTCCACTTATGACCACACTGACTATCGTGCTAGCGGTCATAGTAT
583	CTTTAACATTACTATTCTCTTTAATCCCCTTATTTATGTCATCAC
584	CAGCTTTACTGATTGTATCTATATCTTTGATTTTGATCTCAATAC
585	CGGTAGTACTAATTGTCTTTGCCCTGTTAGCGGTGATACCTGCCC
586	TGGCTCTCGCACCCATGCTCCTGGCCATCGTGCCATTTTCACCCC
587	CTGCTACCCCGTTTCCACCCGCGTTCTCGTTGGTCCTGGCCCTAC
588	CTCTGACATCGTCCACACTATCGGTTGCACTTTTCTCTCCACCCG
589	TTTCCTTAGCGACAGCCTCGACCACGACAGTTATCTTGCCTATGG
590	TTGTCCTCACGGCCGCGACGTTAATCTCGATTCTCACCTTTACGC
591	TGCTTTTCGCTCTCGCGCCTTTCGTCGTCGTCTTCTTCTTGCCCG
592	CCGTCCTGATCTTCGCTACTGCGACGACTCCCTTCGCATCGACAG
593	TGCTGGTACTCTCGTTGTCACTATCTTTTATACTTCCTTCGTTGT
594	TAACATCCATTGCCGTAGTGGCATCTTCGATGCTTCTCTCTCTCG
595	CCTTCGTGGCCACATCCACCCCGCCAGCTGTCTCTCCGTCAACAA
596	TTACTTTTCTCGCCTCCTTCCCCATCGTTGTGCTCGTCATCCTCT
597	TTATAACTGTGTTGGTGATTATTTTGTCACCCGCAACGTCCACGA
598	TCGCCGCGGCGATCACCGTTCTACTCGCCTTGACTGTGCTGATGA
599	CCACATTGCTTCTTTTTATTCTTACCGCGTTAGTGCCTACAACTG
600	TTGCGTCATTAGCAACTTCTTCCATGCCCTTGGTAACTGTAATGT
601	TATTGTTTGCAGTCCCAGTAATCTTTATCATACTCGTATTAGCCG
602	TCCCTGTCTCCTTCTCAATACCTATCATCTCGATAGCAGTCCTGG
603	CCGCGTTGCTAGCACTGCTTTTTTCCGTCTCTCTGCCAGCTATTT
604	CGATCGCGCTTACAGCAATCGTCCTTATCTTAACGTCGACTACTC
605	TTGTGGCCGCCTTGTCTATGCTCGTTACCTCGACGTCCGTTGTTA
606	TCCCCACTTCGGTTTTACTAGTATCTTTGGTCCTTCCCGTACTTA
607	TTCTCATATCGGCCACGACAACCGCTTCCACGTCAGTTGTGACCA
608	CGGTTTTCGTGTCCCTTGTTGCACCGCCTATGGTTACGTCGTTAA
609	TGTCCGCGGCTTCTACGCTGGCACTGATAGTATCGACCATGGTAT
610	CCCTTTTGCCGGCCCTTGCCGTTGTTGTGTCCGTGTCTGTTCCAT
611	TGTTAGCCTCCTTGATTACCCTAGCCACGCTTCTAACAATGCCGC
612	TCCTAATTGCCTTTACGATATTTATGGTTTTTCCATCAGTATCTT
613	TCATTTCAACGTCTTTCCCACCCGCTTTAGCAACAGCTTTCTCTA
614	TTGTTATAATTACCCTTCCACCTACAACTTTGTTGATGCTATTTA
615	CCGCCCTAATTTTGACTGTAGCCATCCTTACGCTCGCGACACCCC
616	TCTCTACATCCGTACTCGTTACACCCTTATTAGTACCGCTAACGG
617	TCCTCTTCTCGTCCGCATCCCCATTCTCAACGCCCTTACTCGCAC
618	TGTTCCCAACGTTGCTAACTGCAGTAACTCCTTCTCTGTCACTCC
619	CGTTTGCCACTTCGCTGCTCCCGGCCGCACCGCTAGTCCCCCTAG
620	CGCCCTCTACGTTTCTGGTGATCGCCATTTCCATCCTTCCTGTGG
621	TGATACCAGTGGCAGCTGCCATACCTCCCGCAACATTTACTACGA
622	CACTACTCACGCTAATCTCCTTGGTCCCTTTGACTGTCACTACTT
623	TTTCGGTCATGGTATCAGTAATTCCCTCTATTATAGTGATAGTCT
624	TAGCAGTGCCAACACCTCCCACGTTTCCGCTCCCCCTAACAGCTC
625	TGGCTCCATCGTTGCTGCCAATACCCTTATCAGTTGCTACTACTG
626	CTGTAATTTTACTCCCACCGACGTTATCCCTATTCCTTCTGGTAC
627	TTACTTTTACTACACTGGTCACCTTTATTTCCTCAGTACCCCTCG
628	CATTTACGATGCCTTCGTTACCGGTATTCCCGCCCTTATTGGCCC
629	CTATGCTCACGCCTACTCCGGTAACATTAATGGTCTTGCCATTTG
630	TGTTACCTGTCATCATGGTAGCCGCCCCCCTGTTACCAATCTTGA
631	CCATTGTTGTTCCACCTACGGCGGCTCTGCCGGTCGCAATATTGC
632	CCATGCCTGTGACTGCATCCTTTATATTTTTCGTTATTTTATCGG
633	TGGCAACTTTGACTATTGCCGTCATTCCAACGTCGACCGTACTGT
634	CGGTACTCGTCCTGACCCTCACAACATTATCATCCACTCCTCCTA
635	CGGCCTCATCGGCATCTCCTTTGGTAGTTATATCACCCGTTTCTT
636	CGGTATCGGCCACCGCATCCCCTATGACCATAGTGCCCATTATAG
637	CTGCATTCTCCGCACTACTTCTTCTAATACTATTCCTTTTGGCGA
638	CACCACCTGTCTCCATGGTAACAGCCTCACTCTCAGCGTCCATAC
639	CGGTCTTCCTTGCCTCCGTTCTCCTTTCGACGATACCGGCCCTGC
640	TTTCGACATCGCCGTCAGCATTGGCTACGGCGCTCCTGATATCGG
641	CCCTTGCTATTATACTGCCATCATTTGCACCTACTGCTATCGTGG
642	TGTTCACGGCTTCAACAACAGCTACGCCAGCCGCTGTATCCTCCC
643	CAATGACACCTCCAATCTCGTTATCTCTATTGGTTTCGACCTTCA
644	TCACGTCGGTAACGGCCTTTTTCGCGACCTTGATCACTGCTGTCA
645	CAGTAGTTTCACTAATCTCGCCTCCCTTTCTCACAACACTTGTTT
646	TTGTGGTACCAATCATGGTTGCAACAGTTACTGTCACCGCTATCA
647	TTTCCACACTCCTACCAGCAATTTTTGTGACAGCCCTCACATTAT
648	CCATACCCCTACTGGTATTAGCCGCACTGTTATCAGTCTCGATCC
649	CTGTGCCTTCTCTAATCTTCACAATCGCGGTCATCGTAGTGCCAC
650	TCTTCCCTGCGGTTACTTTCGTCGTGGTAGTTGTTGTTTCCGTCA
651	TAGCCGTAGTGGCTATGCCCTCTATTGTATTCTTAACTTCCGTCT
652	TCGTAGCATTATTCTCCACGTTGGCGGCCACCATTTCGCCTGCAC
653	TTTCTACACCCGTACCCCCTGTCGTGACTTCCACCATTTCGGCAG
654	CAGCACCGGCAGTGATTCTTGCAATGCCGTCTTCGGCCCCTGCAT
655	TGCCCTCAGCCATAGTAGTCATACCGGCTTTGCTAGCTTTTGCCA
656	TGTCCTTGCTGATAACAACTTTTGTTCCCACAGCTCCACTATCGG
657	TCGCGCTAATGGCAGTCACCCTGTTCCCTCTCATAGTGTCCTCCC
658	CTGTTTCCATAATGCTCCCACTCATCGTGACGATTATTATTCTGG
659	TTTTTGCAGCCGCGCCATCCCTGGCACTGATATCTCTTCCATCCT
660	CCCTGCTTGTGGCTACAACGGCTCCTCCTGTTGCTTTAACGCCCA
661	TCCCGATCATTATGGTCGTATCGTCTGCAATTATAACATCAACAT
662	TGTTGTCGGTAGTCTTGGTCTTGCTTCCCGTATTCACTCTCCCAC
663	TACCCTTAACTACCACCGTGCCTGTATCCGTCGCGTCGACAGCGG
664	CCCCGATTACGGCCTTGGCTGTTGCCACGTCTATGTCGGTCTCAG
665	TGGTCCCTCCGTTGGTCGTCGTAGCAGTCCCTTCGTTTTCACTCC
666	TCTTGCTATCGACGGTCACACCGTTGCCAACCCCCACGGCGTCAA
667	TGATGACTTTAATAGCTGCGTTCGTTCTCGTCATGCTTGCGACCG
668	CACCTGTCACCCCAATAGTCACGTCGTCATTATCAGCCTCGGCAT
669	TAATTATAATGGTCTCAGCCCTTACTGCTTCGCTATCAGTAGCCT
670	TCTCGGCTCTGATTCCACCCCTTTCGCTTGTAACGTTAATGATTT
671	CGCTGTTACTCATCTCATTGGCGGTTGTTTCCACCACTCCGATCC
672	TCTCTTTTTTTGCTATGGTCCCGTTATCATTCCCCACGACTATAT
673	TTGCCATAGTGACACCATCAATGACCACGTTCATGCTGACTCCAG
674	TCTCGCTGTTGTTATCCGTTCTGGCGATTTTTCTGTCGGTTGCAG
675	CAGTGACTCCACTATTACCCTCTCCCTCTCCACCAACCCTAGCCC
676	TCACGCCGGTTGCTACTACAGCAACACCCACATCGTTTGTTATGC
677	TGGTTGCATCAACTGTCGTAGTTCTGGCGCTGACGATGGTGCCTG
678	CGGCATCACCTTTCGCTATGGCACCACTCCTTCTTCTCATGGTAG
679	TTCTATCGGCCTTGCCTATAACTTCTGTGACTTTATCTCTTTTAG
680	TTACAGTCCTGGCCGTCACACCCCCGACGATTGTTACCCTGGTAA
681	CTTCATCTACCGCAGTCTTTATCGCCGTCGCTCTAATATCTTCTG
682	TCTTCGCACCGATTATTTTCGCATCCGCAGTCACGACCTCCATCA
683	TCGTGATCGTACCCATGACCTCCACTGCCATTCCACTGCTACTCC
684	TCGCAACTCTGATCTTACCATTGACTACAATTGTGATGGTCCCAA
685	TTGCGCCGCTCATACTTTTGGCCTTCTTCTTCACTCTAGTGTCCA
686	TGTTAATAGCTTCCGTACCCTCGATACCCCTGTCAGTACTCATCA
687	CCCTGATTGCTATTGTACTCGCTCTGACCGTGATTTTTTCCATTC
688	TAGTCGCAACTTTTGCCGTACCGACTTTTGTGGTTCCATTCACGT
689	CATTTGTTTCCGTGGTTGCAACCGCTCTTCCGCCTGTGACTCTCT
690	CTGTGTTGCTCTCGGCACTCATAACGGTGCTTATCGCATCCCTGT
691	CAGCGTCCGCTTCGACCTTTGTTATAACAACCCCGATTACGTTTT
692	CAGTATTATCTGCTCTATTAACCATGCCCGTTCCTCCAGTATTAT
693	CCTCTGCCTCTGCTTCATTCACACCATCATTTCCGACCTCCTCGG
694	CTCTGACTTTACCGATGGCTTCCTCTCTCGTCCTATTGGCCTTTG
695	CCCTCACTATACCATCTCTTGCATTGACTACGCCTCTACCTCCAC
696	CCCTAATTCCTTCTCCGTTTGTCGCCTCTTTGACGTCGCTTTTAC
697	TCACGTTCTCGGCGTCCTTTGTACCATCAGCTATTGCTTTTTTCT
698	CGCTAATCGCTCTTACAACGGTGTTCGCCGTAGTTCTTGCTCTCA
699	CCACCTCGATACTTGCTGCGCTACCCACCGTAGTGTTCATTACGC
700	CGTCATTTGTTATCGCCATGCTAACTCCTGTTCTCACAACCGTGA
701	TGTTACCAGCTTCCTCAGCAGTAATTTTTATGCTCTCGCTAATCG
702	CTCTGACGCCCCTGTTTGTGGCAACGTTTCTCACATTTTCCTTAT
703	TAGCACTTATGACGTCTCTTGCGCCCCCAATTGCTATAACACCAG
704	TTATGCCCCTGACCGTAACCATATCTACTTTAGTGTCGGCGTTGC
705	CTCCTGCACTCACTACCGTATTTCTACCTATTGTAGCGCTAACGA
706	CATCGTTGTTGATTTCCGCGCCACTTATTTTTCCTTCACCACTGT
707	TTCCGTTCTTTGTTGCAGTACCAGTCCTATCCACCGTCACGCCCC
708	CTACTGTCCCCGTACCCTTCACTACAACCACTATTATGCCCGCTG
709	TTACCTTACCCCTAGTCGCCGCCATATTTGTGTTAATCGCGTCAT
710	TGGCGACAGTTCCATCAGTTACTGTTATTTTGACAGTGTTTGTTG
711	CACTGATCCCCTTGTTAGTTTTACCTGCTTTACCCGTGACGTTGT
712	CCCTGACATCGACTGCCACGACGGCTTCAGTGGTATTTATGTTCT
713	TAGTTACGGCTTCCGTGGCCGCGGTGCTCTTTATGGCCCTAGTGT
714	CAATTACGGTGATCGTGATCTCATCCCCGTCAGCAACAACGTCAT
715	TTCTACTGCTAATGTTGGCCGCGCCGTTCCCAGCTTTTTTAGCGG
716	TTCCACTTTTAGCAGTGTCCACATTTTCGGTTTCAGTTATGGCTA
717	CCATTGCCTCGACCGTCCCTTTAACGGCGCCGGCCCCAGCTTTGA
718	CCCCCATCTCCCTGCCATCCGTCTCAATTTTCACACCTGCCCCGC
719	TTGCAGCCACGACGGTTGTTGCCGTCACCTTAGCTACTGCTGCCG
720	TCTCCGTGATAACCCCATCGGCTCCTTTATCACTCACGGTCCTTA
721	TGCTTCTGGCCATGTCTCCGTTATTATCCTTGGTCGCAGCGGTGC
722	CGGCACTGACTTTGACGTCCGCTACAGCCGCGGTACTTCTCATGA
723	TGCCTGCGACGGTAGCCGTAGCGGTGACTGTAATAGTTACTTTCC
724	CGGTCCCACCGGCCATCTCCGCAACCGCGCTGATTCTATCCGTTC
725	TGATGTCTCCCATAGCTCCAACTTTACCTCTTATTCCTATAATAG
726	CAATAGTTACGGCAATACCGTTCGCCTCGGCGTCACTAGCTTTTA
727	CCTTAGTTTTCACTGTTCCCTTGCTATTGTCCGCGGTCCCAACAT
728	CCATCGCACCGGCCACAGTCTCCCCACCAGTTACCACAGTCTCCC
729	TTCCTGTCTTGGTAGCACTGTTCTTCCCGGCAGTTGCGATGCCCT
730	CGCTCCCCCCCCTCATGCCTATGGTAGTCACAACACCCATGATTT
731	TCTTATCGCCTTTGATACTTGTTGCTTCACTATCAGCGTCGACGC
732	TTATAACACTTGCGCCATTACCTACCACCATAATCTCCTCGCTCC
733	TTCCTATTGTACTCATCCTCACCGTAGCCTCACCGGCGATACTCT
734	CTTCCACTGTCACGGCCACTTTGCTGCTCTCTTTCTCGTCTCTGG
735	CTCCTTCCATTTCACCCCTATTGCTGCTCATCACATTACCCTTCC
736	CTCTGACTCCAACCGTGATAATTGCCCTAGCCGTATTTACGGCTA
737	CTGTAACGGCCGCGTTGATCTTCGCAATTTCTGTGCTTATAATGA
738	CGATTTTGTTGGTGTCGCTCCTAATTCCTCTAGTGGTGACGTCGA
739	CCTCTGTTTTGCTGATGTTCTCGACCCTATTTCCAGCTGTTTTTC
740	CACTCCCATCTATTTTCACACTCGCTGTTTCGATTTTGACATTCG
741	TGACTTCCCCAGTAACGACCCTCTTATCCCCTGTTGCAGCAGTCC
742	TCTTGATAGCTGTAATTCCATCCGTAGCGGTGATTCCTACTCCGC
743	CCTTGCCTGCTTCGGCCCCAACATTCTCGATTCTGGTTATTTCCT
744	TGGTCATAACGCCACTTGCCACTCCACCGATTTCTTCAATAATCA
745	CAATTTTGCTACCTCTATCTCCTCTCTTGGTCTCAGTGGTGCTTT
746	TATCGACTGTTGCAGTGTTCGCTCTATTCCTTGCAATTACACCCC
747	TCGTGTCCTCACCTACCACTTCTGCACTTCTAGCGTTTCCTTCAA
748	TTACACTGACCCCGCTATTCTTCCCTATCACTTCTCTAGTGATTA
749	TTTCACTAATCGTGCTCGCGTCAGTGGCCGTTTCAACCGTGACGT
750	TCATGTCGGTTACCCCGACCACACCCGCGGTAATGATGCCTTCTT
751	CCGCCACCTCCGTAATGCCAGTACTTACGACGCTCGCGACTTCCA
752	TGATAACGACATTCATGGCCATAATTTCAATGCCTTTGGCCGTCG
753	CGACATTTGTCCTGTTGATCGTTTTGGCTGTACTCTTCCTAACCG
754	CTCCCCCATCGCTTGTCGCAATTACATTCCCGCTCTCGTTGACCG
755	CTCCGACTGCGGTACCTACTGCCGCCGTGTCTTTTCTGCTCGCAA
756	CCTCCTTACCGTCAACATCGGCTACCATCCCAACGGTTATCTTAG
757	TTGCAGCACTCACCCCTGCAGTATCCGTACCTGTGGTCCCTCTTC
758	CCCCCCTACTGCTGATCTCTGCCCCTCCCACGCCCGCAATCTCCG
759	TGCCCTCGATTGCTTTTTTTCTCCCGCCGTCATTGGCAACGGCAG
760	CGTCTCTTTTGGTCTTCGTCCTAGTGCTTCTCCCTTCAGCTACGC
761	TGTCTTTAGCGGCAATCTTTGTGTTCCTTATTTCCACTCCGGCCT
762	TTACCACTCCTACTTTTTTGATGTCATTAATGCCCTCTGCTGCGT
763	TGACAATACCCCCCGTTTTGACTATTGCTTCTATTTCTCCAGCGG
764	CTGCTATAGCCTCCGTGCTCCTATCGACATTAATCTTTATCCCCG
765	TGACGCTAATCGTGATAGCCATAATTCTGGCGTTCCTCACTCTCT
766	TCCCATTCTTTACTGTAGTTCTTGTGTTCACATTGTTCCTGCTCG
767	CTGCAACGCTTGCTCTTATATTGCCGTTAACAATCCTATCCCCGT
768	CGTCTGCTTCATCTACTGTACTAGTTGTTGTCCCTACCATCGCTA
769	CTGTAGTCTCCTTAACCGCTACGCCGATTACATTGGCACCCTTAG
770	TACCTCCTCCCGTTCCATCATCTCTACCTCTGTCTTCAGTACTGC
771	TCGTACTTTCGGCCACGATTACCCTGACCGTGATAGCAATGTCAG
772	CGACGTCCCCAGCCTTCCCGCTCCTATTTGTTTTATTTATGTTCC
773	TACTGTCCCTATTAGTGACGACGTCCGTGATCCCAGCACTACCTG
774	TCTTAATCTTGCCTCTTCCTCCCCTGCCTCTCATGCTGCCACTCG
775	CCATCATCCTATCGGTTCCACTATTGGTGCTCGCTTTCTCGCTGA
776	CAGTAATGGCGATGCTTACATTCGCAGCCGCGCCCGCTCCTGTAT
777	TACTCCCCGCCCTCGTAGTTTCCCCTCTATTACTTGTCATATCAC
778	TCGCGCCCCCAATGTTTATTTCAGTGGTAATGCCCTTACCGATCC
779	TTTCGCTCCTGGTAATTCCTATATCCTTAATGGCGGTGCCGGCAC
780	TAGCGACTCTTACATTCACCATGGCGTTAGTAGCTCCAGTGGTTC
781	CTATATTACTTTTCTTAACTGTATCTCTAGCTTCAGCAACCACAT
782	CGGTCCCCTTGACTCTGTCCTTTTTTTTGCTTATATTCATGTCAG
783	CACTCCCCACGTTAACCCTGCTTTCGGCAGTGCTCACCTCAGCAG
784	CACTTTTCCTCGCGGTTGCATTCTCTATACCCCTATTCACTGTCC
785	CTGCGTTACTGGTTTTAATCTCGGCTGTATCCCCAGTCATACTAC
786	CCCCCTTTACCGTTTCTGCAACGCCCCCGCCTACTCCGTCCTTTG
787	TCCTGGCGACAACCGTCTCAATCATACCTTTACCCCTTACCTTCC
788	CTGCAACTGTTTTTATACCTTCAGTTGCAGCACCGTCAGCCATCC
789	TAATGCTTCTCCTTATTCCTCCAATCGCTATGCCCCCTCCTGCGT
790	TGATGTTTTTGACGGCAACGCCGGTCCCACTACTACTCCTTTCGG
791	CGGCGACAATTGTCCCGACTATGACGCTGATGTCTTCGACACCTA
792	CATTAGCAGTGCTATTGTTAGTGCTGGCACTCGCACTGATGGCGT
793	CTTTCTCGGTATCTATCCCCATAACGCCCCCTTTTGCGGCAACAA
794	CGTCCCTCGTGCTATCCCTCTTCGTTATTGCATTAGTCATCATCA
795	CACCTGCACCTATCCCCGTTTCGATCACCCTGGCTTTTACGGCTT
796	CGGCCTCTTTATCTCCCCCTATTACACTCGCATTAATCTTCGTCG
797	CGGTAACGCCCTCTGTAGTTACGGTGTCCGTTGTGTCGGCCACCT
798	TGTTGGTCACAGTGATTCTCCCCGTTCTCATCCCTGTCTTTGCCC
799	TAGCTCCGTCCTCGGCTATGCCACCGCTGTCTTTGTTCCTCTCTA
800	CAATCGCTTTTCTGGCCACCCCCTCTTCCTCGATCACTTCGCCTT
801	TAACCATTCCATCGGTATCTTCGCCTGTAGTGTTTATATTAGCAC
802	CTCCTTTACCGGTTATTGTGGCGACTTTGCTCTTGCCACCTATAC
803	TAGTTCCCGCGGTCGTCCTGGTCACATTACTACCTCTCGTGGCTA
804	CAGTAGTCGCTTCATCCTTAGCGATGCTGTCTACCCCCTTGGTTC
805	CAGTACCTACTTCCACCATATCCCCGCCACCCACGATATTCCCTA
806	CAGCGTTTATCCTTTCTATGACGTCCCTGACCGCTACCGTTATCG
807	TGATGTTCTTGGTGCCCGCAGCGCCGCTCATTTTCGCGTCTCTAG
808	CCCCCGTAACCTTACCCTCCATTGTAGTTGTTTTTCCCCCATCAT
809	CCTCAATGTCTTCGGTTTTATTTACTCCCCCTATGATATCAGCCT
810	TGGCCATGTCTTCCCCGATTTTGACATCGACCGTGCTACCCTCCT
811	CGCTCATATCACCAATAGTCTTGCTATTAATCTCATTACCTTTCT
812	CGTTAACACTGATCGCAGTTATCGCGCCGTTATCCATTGTTGCTC
813	CGTCTCCGCCCATGATGCCCCTGCCCCCCGTACCCGTCACAACTA
814	CCATACCATTTCCAGCCTCTCCCGCGATACTCATCATCTTTGTGT
815	CGGTGTCAGCCACTCCCATGTTCGTTACAATTCCAATGGTGCCCT
816	CCATACTTCTGATCCCGGTAGTCTTTACCATTTCCTTTACAGCAT
817	TTGTTTTTTCAATAATAGCATTTTTGGCTACGCTTGTATTTATAG
818	CTTTGCCCCCGACATTGATATCCCCTTTAGTCATAATCCTGCTTT
819	TGGTAATCGTTATAACCCTGACCACCACGACACCTGTCGCTCCTG
820	CTATTCTACTTTTGGTCATCCCTATGTCCGTATCGATGCTAATAT
821	TTACGTCCGCCTCGTTACTAGTAATCCTTACAATAACTACACCTT
822	CACCGCCCATATCGTTCCCAGCAGCGTCCACGTCATCTTTATTTG
823	CGTTCCCGTTTGTCTCCACAGCACTCGCAACCGTGTTGACCCCGC
824	CCATAATAGCTGCACTGTTCGTCATATTACTTCTCACCGCACTTT
825	CAACCCTTACACTGACCTCTGTACCCTCGCCGCCAACATCATCGG
826	CTATCCTCCCTGCATTGTTGGCGTCTCTGTTAATGATTACTTTTG
827	CTCTAACATCCTCTCCGCCCTTCGCTCCACTCCCAATTACCTTGC
828	CATTAATAGCAGCCCCATTAGCGTCGGCTGCTGTCTCCCCTCTGC
829	CACTGCTGCCAGTCGCTGCAGTCCCCGCCTTTACGGTATTCTTTC
830	TACTGGCTTTCCCTATTCTCTCGGCCTCGTTAGCAGCTGCAGCAT
831	TCTCGGTATCCCTAGTGCCTACAATGCCCCCATCTCTACCCATCT
832	TGATCTTGCTGTTACCGTTTGTGATAGTATCTATCGTCATGTTTC
833	TACCTACTGTGTTACTTTCGCCCCCAACTATAGTGGTGCCTTCGT
834	TGTTTACTGTCTTAACACTTATGGTTTTTGCCATTCCCACGTCCG
835	CCCCATCACCTGTATTATCCATGCTGTTGGTTGCCGCGACTCTAC
836	CGGTTGCGCTCTTGGTAGTATTTGCCATAGTTCTTTCTCTTTCAA
837	TTGTAGCCGCAGTAACTGCAGTAACCCTCTTTATAGTGCCTCCAG
838	TAATCATTCTAACACCCATATTCATCACGCCGATTTTAATTATCG
839	CTGTCCTTACGTCCACCATGCCCGTGACCGTGTCGTTAGCGTCGA
840	TTTTTCTTCTGTCGATATTCCCACTTGCAATCTTTGTAATCTCAC
841	TTACCCTGGCAACCTCGGTTCTATTGACTTTGACATCCATTGCGT
842	TAATGCCCTCGTTCACATTGCTGTTCCTGCTAACCTTGTCCCTAC
843	TAGCTCTTCTCTCCCTGGCCATCATACTATTCTCCCTGACTATCC
844	CTTTGGTATCTATTTTTGTTCTTCCCGTAGTAGCGCTATCCTTAC
845	TGTCTATCTCTACCTCGCCGGTCATGGCTTTTTTACCAACCATTG
846	CTATCGTCACCCTTCTTCCCATAACAACGTTCGTCGTACCGACAA
847	CAGCCGTAACCGCCATTTTTATGTCCTTAATACTCTCACCAACGC
848	CGACGGTATCACTGTTCATTCCAATACTAACAATACCTACGTCGA
849	TGTCTCCGGTCATGTCGTTGTCGCTATTGACGACAACTATTATTT
850	CCCTGGTATTTTCCATGCCCACATCGCCGCCGCCAACGTCGTTGG
851	CGGTGGTGCCTTTGTTGCCCTCATCGTCAGCCGTACTGTCTGTAA
852	CTATTTTTTTTGTGCCTTTGATAACCACCTCGTTCTCACTGGTGA
853	TCGCTACTATGCTTCCGGCAGTATCTTCTCCTTTTATCGCCGCTA
854	TCTTGATTCTCTTTTCAGCTACAACCCTTTTTTTACCAGCCTCGT
855	CCCCTTTAGCGCTTCCGCCTATTTCGCCCGCTCTAATTGCCTCGA
856	CGCCCACCTCCGCCGTGTCTGTCATCGCCTCTGTTACGGCCACGT
857	TCACTGTGCCTGCCATAGTTGTGACAGCATTCGTAGCATTCTTTG
858	CCATTTTTGCAATTTTGGTACCCATGGCATCAGTTATGTTGGTGG
859	TTTCGATAACGTTAACTCCTACGTTAGCGATCCTCCTCATCATGG
860	CCGCAATCCCTGTACTGCCTTCCTTATCCTCCCCCATGGTAGCTT
861	CTATGCTTTTATCGCCCTTTACGTTAATCTTGGTCTCAACAACCC
862	TCCCAGCAATCCCTTCTCTGCTGTCAACGATGGCCCTTCTCATCC
863	TGTTGCCACCCACAGCATTCTCGGCTGCCCCTTCCACCCCTGTCC
864	TGGCAGCAGTAATAATCGCCACAGCAGTGATAGCTGCGGTCGCGT
865	TCGTCATAGCTCCCTTCACGCCATCGACATCTACAATATCCGTAT
866	TGTTCACGGCCGTCACGTCCTTGTCATTGTCGTTACCAACAGTTC
867	CATCTACTTCTTCAGCCATTACACTGCTCTTCCTTTCCGCGACTC
868	TGGTGCCTCTCATCTCAATGTCTTTGCCCGTACTAGCCTTGCTTG
869	TGGCTATTTTGCCGACCACGACAGCGGTCGTCACACTAATCACTC
870	TTCTCATTCCTCTGTCGGCTCCCCCCCCACCAATCCTTGCATTCC
871	TGACACCACCACTCCTAACTTCCTTGGCGACAGTATTACTGATTC
872	CAGCTACTATTATTATGGCAGCGTTGGTTGTGTCAATATTCCTAT
873	CGATACTGGCCGCCACATCCGTTATAGCGTTCACTCTGATTGCTT
874	CCGTGTTATCTATAATCATAGCCACCGTGGTGTCTTTTACTGTGA
875	CCGCATTGGCTTTTCCCTTAACCGCGTTACCCGCAGCGTTGATTC
876	TACCTGCGCCGGTAGCACTTACCGTTTCGCTTTTGGCGACGCCAC
877	CGATATTGTCTCCAGCAGCGGCTATTGCCCTGGTCACATTGTCCA
878	CAGCGCTCATTGCTATTGTTATCTTATCAATGCTTTCGGTTATAG
879	TTCTTATCCTATTCTCCACTGCCACCTTACTCATTATGCCATTCA
880	CGCCTTCACCTTTAACTGTAATGACACTCGTTTCACCAGCGTCCT
881	CGGCTATAGCCGCAATACCGCCTCCATTATTTGTGACTCTCTTCA
882	TCACCGTACCTGCTCCCGTAATCCTCTCTGTTATTCTCATTGTGT
883	TGCTGTCCACAGCTCTGATCCCGCTCTCGCCCCCCATGTTAATTT
884	TCGCTGCCCTCATTGTTATTACTTTTGCCACCATCCCTGCGCTGG
885	TGATGATCGCGGTATCTACGTTGCCTACTCTGCCAGCGTCACCAT
886	TCACACCTACACTCGCCCTATCGTCGGCCATAATATCATTGATCT
887	CATCGTTGCCCACGCTTACTTCGTTAGTCTTGGCTACACTACTAC
888	CGATGGTGTTTATGGCACCGATTATATTAATTATTGCGCTTTTGA
889	CACCCATACCAGTCCTATCGGCATTAGTGGCTATTCCACCTATGG
890	CAATGTCTATCTCGTTACTGGCAACCCCGACTTCGTCCGCGCCGC
891	CCTTCTTAACACTCCTGTTGGCCTCTATGCTATCAGCGGTTCTCT
892	TGGCTCTGACGGTTTTCCCTACCTTATCCTCGACCTTTCTAGCCG
893	CGGCCCCGTTAGCGCCCGTTGTAATGACTGCATCCGTGTCGGTTA
894	TGGTGATGGCGCTCTCAGCCGTCACCCTCGTTGCCACTTCAACCG
895	TCACAACGGTGTTTATCTTTATCTCCGTTATGGTGACGGTGTCTT
896	CCTTCGTATTTACTATTGTTTTTCTCCTCATCTTGGTAGTACCTC
897	TCCCCACAACCCCCCCTATCCTATTACTAGTATTTTTCCCGTTTC
898	TTCCTATACTATTAACTTCTGCCCCCATGCCCCCACCTGCCATCG
899	TTTTATCGCTACTTCCCTCGCCGATCCCTCCCTCAGTCGTTGCGA
900	TAATTGCATCGATACCCATTCTTGTTACAACCGTGTTGCCCCTAC
901	CTATCTTCCCTATCGTAATGCTTCCGACCATTATTTCCCCGATTT
902	TGGCTGCGCCATTAGTTCTCATCTTGGCGTCAGTAGTGGCTACAT
903	CACCAGCACTCCTTGCTTCACCGCTTACTACGTCATTTTTATCCA
904	TATCAACTCCTGCTGCCGCGCCTCCCTCCCCCGCATTGGCGTCGA
905	TTACTCTAGCCTCATCCTCTGTTGCGTCTTCTATTGCCGTACCGC
906	CCCTGATCACATTTGTGCTTACTTCGCTGTTGGTTGTCACGCTCA
907	CGCCTATAATTGCCCTATTTATGTTGACTGTTTCTTCTTCCCCGT
908	TCGCTCTGTCGATTACACTGGCAGTCGCGCTTTCTACAATGACGA
909	CACCAATGACGGTGGTGCCCATACCCGTGACAGCTTTGCCTCCAC
910	CGCCCCTGTCTGCTTCTTTTGTGCCCATAATAGCCCCGGTGATCC
911	TCTCTCTACCTACCTCGCCTGCTATGATCGCCGTCGTAGTCTCCC
912	TCATCGTATTTGCGGTCGTCACATTCGTAACCGTGTCTCTGCCCA
913	CCCTGTTAACTTCAGTGACCGTGGCCCCTCTCCCCTTTACGTCTT
914	CCTCGCTCATCCCCGTAACGGCCGCCCCAACTCTGGTGGCGTTAG
915	CTGTGCCGACTGCGTCTTTGTTAGTAGTCTTAGCGTCACTCCCCG
916	TCGCTACTTTGCCAACCCCATTGCTTACCTCCCCCTTCGCTCCAG
917	CTCCTCCACCAACAATGGCAGCTCTGGCAGTAGTAGCTTCACCGC
918	CGCCTCCTTTGGTATCGTTATTCGTGTTGGTCATACTCGTGGTCC
919	TTTTTGTTATTCCGGTGTCAACAACAGTAACTATTCCCCCAGCTA
920	TTTTTATAGTCCCGATTCTGTTCCCAGCCTCGGTACTGTTAATTA
921	CAACTGTGGCGCTTTCGGCAGTTGTCTTCCTTTTAATATCGGCGG
922	TCCTATTAGCCTTACTAACCATGCTAACAGCCGTAATGTTCGCCT
923	CGCCCTTGGCCATGGCGTTTCTCGTCGTGGCACTCTCGCTCACCC
924	CACTGCTTCCTACGGCGACTATGGCTGCTCCCTTCTTGATAATGT
925	CGATATTTCTAGTCTCCATAATCTCCCCTCTGCTGGCGCTAGTTT
926	TAATAACTTCTCTCATCTCATCTATTTTAACCGCACTTCCGATCC
927	TTCCGATAGCATTGACACTAACCGTATCCCCCGTAGCCTTACTGC
928	CCCTGTCCTCTTTTTTCATCATGTCTCCCCCGACACTCCTACCCA
929	TCTTTCTGGTGATATCCTTATCGGTAATCCTGGCCCCATTACCCC
930	TGTCGATTCCCTTATTGGTGATACCCACGACCTCCACAGCCCTCG
931	CATCCGTACTTATGTCGTTGATTCTTACGCCGACTCCCACGGCTA
932	CTACGGTTTCTACCATGCTCATCCTTCTAATGCTGATGATGCCAA
933	CACTCATGGTGTTAATAGCATTTTCTTTTATGTCAACTTTAGTCG
934	TACTGCTGATCATGGCATCGCCCATAGCTGTTATACCGATCCTCC
935	TCTCATCAACCCCATCCGTTATCCCCACGACTGCTGTGATTCCGG
936	CCCCGCCGGTATCGGTAGCATCCATATTATTTGCTCTGGTGATAC
937	TACTATTCCCTGCCTCCGCAGCAGTCTCGATCTCGATTCCACCTA
938	TCCCCCTGGCCTTACTTCTCTTGACAGCCATGGTGGTACTTGTAG
939	TGTCTCCTACCTCAACACTTCCCCCTCTCTTTGCCCCCGCAGTCC
940	TTGCAGCCCCTCTAGTGACTATAGCCCCGCTAGCTTTCATAACAA
941	TAGTCACACTACTCGCGTTTCCCCTCGCCATTGCATCTCCGATGC
942	TGATACCAGTGTTTTCGACCGCCGCGACCACTGTAGTAACACTTT
943	CGTTACTCTCACCGCTCGTCGCGTTAATCTTACCGTCGGCTATAG
944	TGATTGCTACCATCACACCGGCAACGGCTTTCATTCTTCTAACTA
945	CGCCGTTTTTTACTGCAGTGTCTGCGATCTCAGCTTTCACACCAT
946	CGTTCTCGTCAGCTTCCCCGACTATGCCCCCGGTTGCCGTTTCTT
947	CCGTGGCCGTTGCCCCCACACTCACGATCCCAGCCCCGGTTGTTG
948	TTTTATTGCTCGTTGTACTGACAATGTTTGTTACCGCATCATCTT
949	TGGCACCGTCAATTTCTCCCCTAACTATTGTCATCGTGTCTCCTA
950	TCCTCATAGCCATGGCTGTATCCGCGTTATCTATCATTTCGATAG
951	TAGTATTTGTGGTGTCAGTCTCACCCACTGTGCCGTCACTATCAG
952	TATTATTTATTGCGCCAGCGACCCCGTTATCTATCCCAGTTACTC
953	TAATATCCGTTCCCGCTACCATGTTGGCTATGCTCTCCGTGGCAG
954	CGATTTCAGCTTTCATACCATCGTTCACTGTTGCCGTTTCTATGG
955	TAGCTGTACTTTCTCCCACCATTCTCTCCTCGACGGTATTATCGT
956	TCTTGCTACCATTTGTAGCTGTAACCTCTTTCCCCTTTGCGCTAT
957	TTCTCACGCTGATACTAGTAGTGTCGATGCTGATCCCACTCTCTA
958	CATTGCTAGTTTTCGCGTTATTCTTACTAGTGGCTATTCTAGCCG
959	CCGCAATATTCGTTATACTCCCCCTGTTCACTCTAGCTATCGCAA
960	TCATTCCATTACCGCTATCGTCCACGGCCTTGGTCATTATATTTC
961	TCACATTAATAATCTTTCCTTTCGCCGTAACGTCATTCCCGTCGG
962	TAGTGTTCCCGACCTTAACGTCTTTGTTGGTATCTATTATGATCA
963	TATCTATGTTATCTGTGGTGTTGCTAATGTCGTCCGCCACTGTGT
964	TGGCCCTTCCCACTACCGCACTAGCTGTCACAATAGCAACCACAA
965	TGTTGCTCGTAGTCGTCTCGGTAGCAACATTGTCGGTAGCTACGT
966	TCTTTCTAGCGACATTCCCGGTTCTAATCATATTGTTGCCAACAC
967	TCACCACCGTGTTGTTGCCTACCGTTTTACCGTTGTTTCCTTCCG
968	TTCTGACCGTGTCGCTCCTGGCGTTACCGCCGTTTCTAGTGTCAT
969	CCGTGGCACTGGCGACACTCATTACTTCCATCCTCCTGGCGCCCG
970	CGTCCACCACATTATTCGCGGTACCAGTGGCCTCGATTATGGTCA
971	CCATCACTATCTCCTTACTCTTGTTAGTCTTTACCCTGGTCTCAA
972	CCATATTTACATCCTCACTGGCTCCTCTCATTTCTGCGACCATAG
973	CTTTCGTCTCCACTCTCACGACCATGCTATTACTTATCCCATTTC
974	TCCCGCTTGTCTCTACCATAATATCACTTATGGCCGTTGCAGCGC
975	CTGCTCTGCCTCCGATATTGTCATCTGCTTTACCTGTTCCTGTTC
976	TTGCCTCTATGCTCTCTCTATCTCTGACCATGGCAGCGACTTCAG
977	CCCTCGCGACGATCCTGACACCCTCGTTGTTATCCATCACTACTC
978	TCGTGTCGGCTATGACCTCAATCGTCATACTATCCTCCATGTTTT
979	CCTCCCTCCTACTGCTCATGATCCTCTCTGTAGCGTCGTCAACTA
980	CCACAATCATCCCATCTGTACCCGTCTTTCCTACACCGTCTTCAC
981	TATCTACATCGGCCGCGACCGTAGCGTTGTCAGCGCCCATTATAG
982	TGGCCCTAGTTGCACTGATCCCTGTCGTAACTGCGCCCGTCGTAG
983	TTATCGTCGCTCTGGTGACCCTACCATTAGTAGTGTTAGTAACAA
984	TCCCCTTCTTTGCCCTATTTACTTTACTGTCTACAGCAGCAGTTG
985	CCTCCGCAATAACCGTCGTAATCGTGACTGTATCCTTGTCCATTA
986	CTTTGCCTGCTATCATCCCTCCGGCGACGTTTGCCATTGTAATCC
987	CCACGCCGTTACCAACTCTTGTGTCGGCATTTCTAGTCACCGCTA
988	CACCAGTTGCGTCGGCAATAGTTTCAGCATTATTCGTTTTGGTAT
989	TTCCTTTCCTACCTGCTTTCATCCTCCTCCTCATGTTATTAGCTT
990	CTTTGGCGACGTCCCCTGCAATGGCCGTCTTTTCTATGCTAGCAC
991	CCATGACCCCCCTTCTCCCCTTACTATCTGCACCTTCCACTGCGG
992	CTCCAGTCCCCTCCCTTCTACCCCCTCCGACCCCGTCACCCTTTC
993	TGATGGCATCGTTAGTCCCTGCCATATCGCCTTCGGTGACGCCGC
994	TAATATTATCACTGTTTTTGCCCATTACGTTCTCTGCCTCACTTA
995	TGGTTCCGACTACGACTATACTTGTATTTGTCCCCGCCCCGTTAT
996	TGTTATTCCCTCCAGCGTTCCTGGCCGTAGCGCTGGTGTTATCGA
997	TCATAATTGTCTCTCCTACAATCGCGATGCTTACAGTAGCGGCGA
998	TAACCTCACCGCTAGTACCTGCAGCCCTCATAGTCCTCATACCAT
999	CCACAATCTTAACAGTTACCATGGTTGTCTCCGTACTCGTACCGC
1000	TTTCCCTAGTATTGACGACGACCCTTGCTTTACTAACCATGGCGC
1001	TGATCCTCATGATGGCAACATTGTTCGCTGCCTTGGCGACCCTTA
1002	TCGCCACGACAGCCCCAGCCGTAGTGTCCGTTGTTACCGCAGCGC
1003	CTTTGCCATTTTTCGCGCCAATACCATTTCTGTCCTTTCTACCGC
1004	TAACTCCCTTCCCAGCTTCTTCAACCACAACGGTACTGCTGATTC
1005	CGGTACTCACCTCAGCGTTTATACTACCACTCACTTTAACGCTTA
1006	CCTCCTTTGCTTCACTCTCGTTACTGTCGTCGATTACACTTCTCA
1007	CGGCGATGGTTATGCTGCTCATTTTAATACCCACGTTTGCACCGG
1008	CTTTATTGTCAACAGCAGTTGCTATCTTACTCGTAGTTCCTACTG
1009	TACCTACTCCTGCAGTTGTGGTGTCACCGATGATATCCCTGACCA
1010	TTACTTCTCCTATTCTTCTGATCTTCGCGCTAGTTATTGCCGCGA
1011	CACCTCCTACACCGTTATCGGCAGTGCTGGTTCCTGCAACGCTGA
1012	CCGCTCCCTTAATCTCGGCGACCGTCGCTGCACCTATTATTCTCA
1013	CATTCACACTTTCGTCTCCACTGTCTCCCGTACCAGTGTCTCTAC
1014	TCGCAGCAGTTGCAGCATTTTCCCCACCCTTCGCTATGATTGCCC
1015	CTCCGGCCTTCCCTCTGTTGGCGGTTATTTCTGCGACAGCAGTGC
1016	TCTTTGCGACTGTGGCTATTTCGACGTCTCTACCACTCGTGATCC
1017	CTGTCCCGCTAGTAGCTATAGCTTTAGTGGCGATAACTCCGCCCC
1018	TGCCTTTTTTCCTCGTAGCGGCCGTGTTAGCCGCCTTCCTACTGC
1019	CTATTGCTGTGATTACTCCATCTTTTTCTTCCGCACCGGTGGCGT
1020	TGTTACCACTTACCATTGCTACGTTAATAGCGCTCCCAGTGATAT
1021	CGACACCCTCTCTTATTGCGATTACCTCCACTGCATTTACGATCG
1022	CTGCGTCAGTTTTGTCTCCTTTGATGATTGCGGCACTCTCACTGA
1023	TGTCGATGACCACTGTTCTCCCCACGGTTACTGCTGTTGCCTTAG
1024	TTTCGATAGTAGCGTCAACCCCCGCACTATCAGTGGCCGCTACAG
1025	TTTCGGTTTCGCCATCGCCGATGTCATCCGTAGCCCCGCTTCTCC
1026	CGTCTGCGGCGCTCGTTGCTACCACTATTTCTTTATCCACTACAG
1027	TTCTAGTGGTCGCATCGTTATTCCTCGTGGTCGTCCTAGCGCCGG
1028	CGCCGGTTTCAGCCTTTTTGACGACCCTGTCGGTATTTGTGTTAA
1029	CCGCCACGACTCTCCTTCTCGCGCCGGTCGTCGCTGCGCCGTCAG
1030	TCGCGTTCCCTACTCTTGCCTCCTCTGTATCAACGACAGCCCTCC
1031	TGCCCTCAATTGTGACTACGACCGTGACGTTATCTCTAGCTATCA
1032	TCTCTTTGCTTTTGTTCGCCTTCATATTGATATTTTTGCCTATCT
1033	CCACTTTACCGTTGGTTGTTTCATTCCTGTCGCTGACACCAGTGC
1034	CTGTTATACCTTCGGCGTTGTCTGTATTCCTCCCCGTTCCCTCCG
1035	TCTTTTCCTCATTTATCACAACCTTCTCTACTACTGCCTTATTAT
1036	TGTTCACACCCACGACGGTAGTGGCTGCTCTCACCGTTTTCTTTC
1037	TGTTTACGTTGTTGGTTGTGGTGCTATTACCAATTCTCCTTGTTC
1038	TGCTTATGCCCCCCACGGTTTTCGCCATCGCGGCAATTTCCACCT
1039	CTACGTTAGCAGCCGTGCTATTAACACTAATATCGACGCCTTTCT
1040	CCTCTATCGCACTTATGTTTACGATTTTTACGTCAGCACCATCGA
1041	TTACCCCGTCCTTGGTGGTAACCCTTACGCTTATCACCTCAGTAA
1042	TTCTCTCGTCTCTGGTAACGACCTCTTTGTTATCATCGGCTTTTA
1043	CCGCGGTTATTTCCGTGCTCGCGCCCTTGACGGTGCCATTTTTGA
1044	TTGCTTTTCCTTCAGTTTTCTTCTCCTCCACGTCCGCGCCGATCA
1045	CCTTGTTCCTTTTAATCTTATCGACCTTTGCTTTATTTCTGCTAG
1046	TCATCTTCTCCCCGACCTTTGTCTTACCACCGCTACTCACTGTTA
1047	CGCCCTTACCAACGTCCATATTGTCCTCCCCTATATCTTTGTTGA
1048	TGACAGTGTTTATCGCTCTAGTGCCATCCCTCGTCCTAATAGTAC
1049	TACCTCCTGCCGTTCTCTTAGTGGCCTCTTCAATAATCGCTCCTT
1050	TCTTCCCACCGACTGTATTTGTACTTGCGCTCGTGTTGTTTACTG
1051	TGCTCACTTCCTCGGCTCTGGCCCTATCTATGTTTCTCGTCCTAA
1052	CAACCGTTATGGCAACGTCGACCTCTTCCGTGGCGTCTGCTGCGT
1053	CGATCGCGTCAACCCTAGCCGCATTTTCTGCCCTGACCATCTCAC
1054	CGTCGACGGCATTCATGATGCTGCCCCTGGCGGCGGCTGTGGCGT
1055	TGGTCACCCTGTCCTTGCTGACGATGGCAACAACACCTATACCAC
1056	CCGCGTTTCTGGTGTCGGTACCGGTATCCTCATCGCCGTTGCCTC
1057	CCCCGCCGTCTACATTCGCCTTAGCAGCGGTCCTTGTCTTCATGA
1058	CGTCGGTTACTACTACCTTACTTACGTCGACGTTAACGATTTTTG
1059	TGTCTTTTCTCGCTCTCCTATCGACCCTGTTGTCCACCGCCCCGT
1060	CAGTTTTGTTTGCTACCCTATCTGTCGTATCCGCCGTCGTGTCGA
1061	TGCTGGTTTTAATCACTACAGCTATTTCTTTCATCTCTATCCTCT
1062	TTTCCTCGTTTCCCACATCATCAACGCCTTCGTTCACGATAACCC
1063	TTCTTGCATCTGTTCCCATAATGGCTCTTGCGGTCTCTTCCGTGG
1064	CTACGTTTACTTCTGTAACACTTATAGCTGTGCTTCCGCTGACTC
1065	CCTCATTTCTAGTGATCGCTCTTATATCCTTAACATTATTGACGT
1066	CGATTCTCCCTCTCATCTCGGTTCTAATCACCGTGATCTTGATAG
1067	TATTGCTATCCACAGCTGCTGCACTAGCGACTGTGACTACTACAT
1068	TGATGCCGCTCCCCCCATTTGCTCTATTTATTCTGGTTTCGTCTG
1069	TATCAATTCCCATTCCCCTAGCCGTCCCCACGGCCCCGCTTATCT
1070	TTGCCTTTTCTCTGACTCTCGTAATTCTTCCCACCCTCTTAATAA
1071	CATTGGTGGCATTCACGATACTGGTATTGGCTACGATGCCACTTG
1072	CAGTCGTTGCGGTCCTAGCAGCTCTCTCAACGTCCCCTTTCCCAG
1073	CGACCGTAGTGCTGTCGCCCTCGCTATCGATTCCGTCCCCGGCAC
1074	CTTTCTTGTCCGTCTCGACTTCTCTCATAGCAATGCTGACGCCCT
1075	CGGTTTTGTCGCCCGTGGTAACCATTTCATCTCCAACCCTTCTAT
1076	CAGCCTTAGTTACGGCAACCATAGCATTATTATCATCACCAACCC
1077	TTCCTCTGGTTTCGGCACTTATGCTGCCAACTTCTTCGGCGGTAG
1078	TCATACCAGCGCCAACATTCATGTTGCTGGCTGCGATGACGCTTC
1079	CGGTTCTTCTCACTTTTTCTCCACCATCGTCCGTGATCCCCGTCG
1080	TACCTATCGCTATCGCTCTAGCGATGCTGTCGTCAGCCTCGGCAC
1081	CGATACTGGTATCGTTGACCTTCCCGTTGTTCACTCTCCTGCCGC
1082	TTTTGGCGGTTGTTCCTACAGTCCTTCTTACACCTGCCGCAGTCA
1083	TGCTACCGCCCTTACTCGTCGCGGTTGCTTCCGCGACGACGTCTC
1084	TACTGACGGTCGTGCTCTTGGTCGCACCGCCCATTCTCCTACCAA
1085	TTTTACCGCTAGTCGTGTTAGCCACTACGCCTTTGTCCTCTGTGG
1086	CTTCAATGGCGACTCCTATTCTATCGTTGCTACTAACTTTGCCAA
1087	TGGCTACCTTAACAGCCTTGATCATCATACCATTGTCCGTAATAT
1088	TGGCAGTATTAGTGTTGTTTACTCTTGCCGTCGCGGTCATTTTTG
1089	CGTCGTCTATCTCAGCATCCCCAGCAGCGTCATCCACGTTTTTAT
1090	TACTGATAGCCATTTTAATGACAACTGCGGCTCCCTCTGTTTTGC
1091	CTCCGATTATTTTTATGGTTATACTATTAACGATTGTGCTCGTAA
1092	TGCTGTTGTCAGTCGTTGCACCCGTTTCTGCTACCTCAGTCGCAT
1093	TCTCGATATCGATCGTTGCCCTAGTCTCAATGGCCTTTCTACCAC
1094	TGCCAATTACAACCGCAACTCCGCTGACACTTGCACTTATGGTGA
1095	TTCCGGCCTTGCTAATTATCGTCGCCATTACAGCCGTCTCTCTGG
1096	CCCTTGTTGCATCCGTAGCACCAACGGTATCTCCGACAACTCCGT
1097	TCACTCCTTTGGTATTTATGGTCTTTCTCTTTGCATCAATTACGG
1098	TCCTGCCAGTCCCGGCGCCGACCATTTTATTCGTCGTAACCACAC
1099	TCTTAATGGCGCTGCCAATACCTGCATCACCGCCGGCCTTAACCC
1100	TACTTTTGACCTCAATTCCTACTACTGTAACATCGGCTCCTCCAG
1101	TGTTACCCACCATTTCCTCGGTGCCGCTGCTCCCACTGGTAGTAA
1102	CGCTGATGATCACGCCCGCTCCGTCCGCGTCTTTCGTCCTCGCTT
1103	CTTTCACTCCGTCATCGTTCTTCTTACTACTGATTTTGTCAATTG
1104	TTGCCTCCATGATCTCATCTTCACCACCCGTCTCTCTTCCTATTT
1105	CTGTACTTCCCCTAGTTGTGTCCGTAGCGACAGCCTCCACTCTAT
1106	TCCCGATAATAATTCCGACAGTTGCAGTACTTTCTTTCATAATGT
1107	CCGCGCCATCGCTTGTTTTGGTGATTCCCCTGGCGACACTGATGT
1108	TTCCGTTTCCCCTTTTCCCGATCGTGGCGGTTGTCTTTGCATTGT
1109	TTGCTCCGGTTCTTGTTGTCGCGTTGTCGCCCTTTCTTCCTATCT
1110	CTATATCTCCGTTGCTACCGTCAGCATCATTTACGCTCATACTAG
1111	CATCGTCTTCTGCGGCTGCTACGGCCACGCTATTGTTCTCCTTTG
1112	TGCCGGTGACCCCCTCCCTAGTCGTCGTACCGGCATTAATCTTAC
1113	TGACCATTGCTTCGCTGACTGTTCTTGCTGTCTCACTCATACCCC
1114	TAACCATTACCCCGCTTACCGCAGTGCTACTAGTATCGACCACCA
1115	TGCCACCTTCACTTATATCGCCTGCATTTACGGCCCCGGTTACCA
1116	CGGCGACCGTCATCCTTGCGATAGCGATTGCGCTACTTCCCCTAG
1117	CTACGCCTTTGCCTGCCTCCACTTTGGTGACCTCATCAGCAACAG
1118	TTATAGTAGCCATGACCCCGATATCATCCTTCTTAGTTATACCCG
1119	CAATGCTAGTGCCTCTCTTTCCGTCCCCACCACCTATGACGCTAT
1120	TCATGCTTATAGCTATACCACTTCCATTTGCGGTCTCTTTGTTCC
1121	TTTTGGTAGTGCCCGTATCACTCGTAACCTCCACTGCCACACCCT
1122	CCACCTTTCTGTCTTTTCCAATGCTTCCTCCAGTTTCGTCCTCAT
1123	TTATCTCGACTTTCCTACCATTCCCTACACCCGCTGCCCTGTCCA
1124	TTTTCTCTACGGCTGTGCCGCCTTCCACGACTATTGCAGCTCTTA
1125	TAGCCTCGGTTACTTTTCCCTCTTTATTTATAGCGTCTGCGGCCA
1126	TGTTAATACCGCCAGTGCTGCCTGTCCTAACGTTTGTATCTCCGT
1127	CATTATTCTTTATACCTCTTGCACCCTCTCTCTTAGTACTTGCAT
1128	CGTCAACATCCCTATCAACCTTCTTGGTCTCATCGTCAATTTCTC
1129	TTGCGGTAGCTATTCCTGTGCCCATTGTACCAGTACTCTCAGTAA
1130	TACTACCTTTCACCCCGGCTATTACTGCCTTATTGACATCACTAG
1131	TATTGCCGTCATCGATGTCCTCCGCTACGCCAACTTCACTTTTTA
1132	CACTCTCCCTTCCGCCCCCCCCTCTGCTAACAATAGCATCACCAA
1133	CTCTTTTATTATTCCTACTAGCTGTTTTTATGCTCGCAGCTTCTC
1134	CCCTTGCTCTGGTATTCACTCCAGTGGTCCCTATCGCGATATTGA
1135	TATCATTGGTCCTATTAATCTCGCCCACTTTCTTCATGTCCGTTG
1136	TGACACTCCCGTTTGTTATTCCTGCTGTAGCTCCTGTGACACTCT
1137	TTGTATTATTTGTAGTACCCCTACTTTCCGCTGTAACCTCATTTC
1138	CGACTATTTTTCCGGCGTTCGTTACGTTGGCGGCGGCACTGGTTC
1139	CCACAGTTCTCGCTCTGTCGTCGCCACCCTCTGCCTCCACGTCTC
1140	TAATTATTTCAGCCTCGACTTCTTTAACGACCGCCCTCATCATCA
1141	TTGCTCCCGTTCTTATATTCATCGCCCCTGCCATTCCCTCGCTTT
1142	CAGTGTTACTTACGCTACCAATTCCAACTCTGTCCCCAGTTATCT
1143	TTCCGACATCCACGCTGTCTTTCTCTGCTGTGGTAGCGCCTCCCG
1144	CCACTGTAACCCTATCCGCCGTACCCCTCCCGATCTTCACAATTG
1145	TGTCCTTTCTGGTGACCCTGATTCTTTCTACTACTCTTACGATGG
1146	CTACAACATTTCTGACGTTGATGCCTCCAATCGCGCCATTAATAG
1147	TCTCGGTTATGGCGTCACTGGCAATTATCATTGCACCCCCCTTAT
1148	TGTTTGCTTCTCCAGCCGTCCTTCTGTTTACGTCCTTACTGGTAA
1149	CTATCTCAGTCGTAACATTCTTTATCGCACCAGTCATATTCACAG
1150	CCGTAATGATCCTTTCCGCTTCCACCTCATCGGCCTCGTTCTCCG
1151	TGCCAACTCCAGTGATCGCGTCAACAACGGCTTTAGTGGCGGCCC
1152	CGCTTACCGTAACTGCCGCTGTGATCTCGCCGTTGACTATTATCA
1153	CGTCAACGTTGCTTTCGGTGCTGGTTATTTTTATACTCGTACTGA
1154	CCATAGCATCCCTGGCTTTAATCTTCCTACCTCCGATAATCATAT
1155	CAGCCGTCTCGTTTCCTCTAGCTTCATCCATGACTGTGACCCCAA
1156	TGTCGTCGATTCTCTCATCTATGATCTCGCTGCCAACACTAATAT
1157	TTTCTACAACACTTTTCCTTCCGCTTCCAGCACTTTTATCCACGT
1158	CGCTTTCCTTAGTTCCATTGACAATTTTAACCTTTCCCATGTCAT
1159	TTGTCATAGTCGCTATCTTAGTAGCCCCGGTTGCATTACTTCCCG
1160	TCGTGATTACTCTGTTCTTTACCATATCAGTCCTGATAACGCCTC
1161	TTTTCGTGCTACTTCCGCCGGCAGCGACCTCTCTAACGTTCTTCA
1162	TAGCGACAATGCCACTATTCGTCGTTCCAGTCTCACTCTTACCTA
1163	CATCAGTCGCGATAGTAGTCACAGTTACGATAATCCTAGTCTTTG
1164	TCCCTGTGTCAATAATTATTATTGCAGCGATCGCAACAGTTGTCT
1165	TTTTACCCATAACCCCTCCACCACCGCTCATAATCTCCTCTTCCA
1166	CATCTGTCCTCCTGGTTTCTATCCTTTCTCCTGTCTCTACGGTGA
1167	TTATTATCATCCCAGCGGTATTTACTTCATTGATAACGGTCCTTC
1168	CTCCCTCATTTCTTGCGGCGGTCGTGTTGTTGATGGTGACCTCAC
1169	CGCTCGTCGCATCGTCCCCAGTACCAGCCACGTCGACGTCGACCT
1170	TTGCTGTCCCTCTCATTATGTTTTTCCTTTCTCCTATACCGGCCC
1171	CCACCGTCGTAATAATCACAGTAGCGCTATCTTCCCCCGCCGCCC
1172	TCCCCTTAGCAATACTCCCGCCGTTGTCTGCTGCGGCACTTGCTT
1173	CCCTTCCCCCTCTGCCGTCGGCTACACCTACCGCTGTCATGCCTG
1174	CTCTAACTATTCTCCCTATGATCGCTTTATTGTTCTTTTTGCTGC
1175	TACTTTCGACATTGGTCCCTGCGGCCGTTGCTTCCCTTACACTAC
1176	TATCGTTTGCATTTCTGGCTGCCTCAGCAGCTCTAATTCTCATGG
1177	CTCCGGTCACTTCGGTAACGATTGTCACTTTTACTATGTCCTTTG
1178	CACCCATATTAGTCACTTCTGCTCTGCTTATAACAACTACTACCT
1179	TACTACTCCTTGTTCCTCTGACCTCCTTGCCGATCATCCCCATGA
1180	TTCTGTCTCTGATCCCAGCCGTAGTACCGTCTGTGGCCCCTGTAA
1181	CCGTAACCACTATTTCGACTACGTTGCTCGTATTTTCAGTGTTGA
1182	CGCCAACCCCCCCTATAGCCTTGGCGACGATAGTGCCCATTACAT
1183	CGCTCGCAGCGATGCTAGTTTTCGCGCTGATACTATCGACTTTAT
1184	TGGTTGTGCTGATCTTTGTCGCTGCTGCAACTTTCGTCCCCCTTA
1185	CCATGCCTATGTCGCTCCCGGCGCTGACCGTCCCTTTGCCCGTCC
1186	TGGCCCTGTTCACTTTTTTGGCGGCTATTGCCCCGATGGCTCTTA
1187	CAACACTGGCCCTCCCACTCTTATTCCTGTCTCCGGCAATGCTTA
1188	CGTTCTCCACCCTAGTCCTAATGCTCTTGGTGGCTGCTATGTTTT
1189	CATCGTTCCCCCTCCCACCTTTGCTGTCGCTGATACCTTCCACCA
1190	TTTTGTCATCGGCCACTCTCATTCCCTCTTCTACGATACCAGCAG
1191	CCGTTGCGACGCCACCGCCAGCGACGTTGACTACTACTGTATTGG
1192	TTTTACTACCCCCAACGTTTACAATCTTGCCACTCCTCATGGTAC
1193	CCTTGGTATCCGCAATAGTCCTGACGCCGATGCTCGCTACCATGC
1194	TGTTATTTCTCACCCTTACGTCAGTTTCAACGCCTACACCAATGC
1195	TGGCTTTGGTTCTTACCGCCATCTTCGTAGTCCCACTTTCTCCAG
1196	TAGTTGTCCCTTTGTCGCTGACTTCTGCGATTACCATGTTTGTAT
1197	CGGTATTTCCATCCACATTTTCTACAGTGACTCTCATCCCTACTG
1198	CAATGCCAGCTTTGCTGTCCTTGCCTCTCGCGTCCGTTGCAACGA
1199	TTATTACATCTCCTCCTGTAGCCATGATGGTCTTATCCGTGTCGT
1200	CCCCCTCCGCAACTGCGTCCTTGTTCTCCTTCCTAGCTCCTGCGG
1201	CCCCGTTACTAATCACCGCACTATTGCCACCAATGCCAATTGTTA
1202	TTCCAGTAATTCCCACAGCGATTGCGACATCCTTCTCTCCGTTGT
1203	TATCCTTGGTTCTAATGTTGCTTACATTGTTACTTACGGTTTCCA
1204	TTGTGCTCGCTGCACTAGCTGTTACAGCCATACTATCTTCTCCCA
1205	CCGTGGCGGTTCCAACTTTTTCTCTCTTAACGATTGTGATCTTCA
1206	CGTTCCCGGCAACAACTGTCACAACGTTTACTACGTCTATTGCCA
1207	TAGCACCACCTCCCGTACCGTCTCTTTCACTTTTGACGCTTTCTG
1208	CGGCATCCTCGACCTTGCCTTCACCTTTCTTCGCTTCGGCTGTCA
1209	TCCTCCCCCCACCCATTACGTTAGCCTCGTCTTTATTGGTTACGT
1210	CGTTGTCTATCATTACGTCGGCGGCTGTATTACTGGTCCCGCCTA
1211	CACCATCCTTTTTTTCGTCACTAATAGCAACGGCAACAGCCATTC
1212	TACCTCTAATCCCTGTTGCCTTGCTGACCTCTTTTCTTCCGACTT
1213	CCTCACCAACCGTTTCCGTAGTCTTCATCGTTGCTACTTCTTTAA
1214	TCCCTTTTACTGTGTTCGTTACCCCCCCCTTGCCGATCATAGTAT
1215	CATTCTTTACTTCGTTCATGTCCGCGCTTTCTTTATTGGTTGCGA
1216	CGCCCACTTTAATTGCAGTCCTAGCTATCTTACTTGCATTTCCAG
1217	TAGCTACGCCCCTCCTGCTTTCTATAACACTAGCGTCCATAGCAT
1218	CGACACTAACAACTACTGCGTCCCCAGTATTGCCTGTGACCTCTC
1219	CTCCCACAACACCTGCGTTTACGCCACTGTTCCTGACCACCGCGC
1220	CGGCCGTAGCTACATCTGCAACGTCTGCGTCAGTAACATTCTCCC
1221	TAATCACCACATTCCTATTTTCCTCTACCCCACCTACTGTCGTCA
1222	TAATAACTCCTTTTGCGCCAGCTACCGCGGTGTTCCTTATTCCGT
1223	CCCCATTCTCAATGATGTTGGCAGCTTCGGTACCGATGTTATTAA
1224	CCCCCTCCCTAACTTTAATTCTACTATCGTCAACCGCCTTCTTAC
1225	TCATGTTGCTCACCATGTCGCCTACTGCAACACTAGTCATAGTAT
1226	TCTTCGTATTGGCCCTGATGGCAATCTCCACGGTTGCAGTTCCCA
1227	TCATTTCTTCCATTCTGGTACTAACTGTATCGATCCCGGTTACAG
1228	CGACGGCATCAGTAGCATTATCCGCACTCTTCACACCGCCGTTTC
1229	TGATATTGACCCCAGCGGTAGCAACATCAATATCGACATCAACCC
1230	TATTGCTCGTAATTGTGCCCTTAACACCGGCGTCCTCATTTTCGG
1231	TCACAGTATCATTCGTCATTACACCTACGACTACCTCATCCGTGG
1232	TTACCACGATCCTGATAATTACCCTCGTAATCCCCTCTACTACTG
1233	TCGTGATCGCATTGCCGCCGATATTGTTCATTTCCCTGACGTTAC
1234	CGTTCGTCCTAGCTTCTTTTACGTCTCCCCCCTTTTCCACTGCGC
1235	TACCCGCTATAGCTGTTCCATTCTTCCCTGTAGCGTCGCCGACAT
1236	TGGTCTCTATAGCTGCCGCAATATCACCCGCCTTAGTTACTGCGG
1237	CGGCCTTGTTATCTCCGCTCCTTGTTATCTTAACGTCATTGCTCT
1238	CAATTTCGATATTCTTATTGCCGGTGGTCGCTCCGCTATTCCCTC
1239	TGTTTCCAGCATCAATTGTGTCTACGATCATTTCAACTCCCTCAA
1240	TCGCTTTGATCTCTCCGCCGGCTACCCCGGTCATTTTACTGATGG
1241	CTCTATCATTGGTGGTAGTGCCTATTGTCTCGATTACGGTATTTC
1242	TTTTCGTCGCCTCGATGGCGGTTACGTCTCCTCCTCTAATGCCTA
1243	TTTTACCTCCTATGATGCCCCTCGTGTCATCCCCCGTAATAACAA
1244	CGGCCCTACTTATAGTTGTGATTGCCTTACCGCTAACCGTGCCTC
1245	TGGCCTCCGTTTCGGTGGCGTCCCCAGCTCCTCTCGTCTTAGCAG
1246	CTACACCGCTACCATCTCTACCCTTCGCTTCACTCATAACCACAG
1247	TCGTTGTGGCTGCATCAGTGCCGATACTTGCGTCCACTATTGTTT
1248	CATCTGCCATTCTTTTGCCTCCATTGCTACCCGTGCCAGCGTTTA
1249	TGCTACTGCTTTTGTCGGCCTCAACTTCGCTGATTTTATCAATCC
1250	TGACCGTAGCCCTTCTATCGACTTCCACACCTATTACCCCAACTG
1251	TGTCTGCGATGTCCCCTTCCGTGATACCCATAATGATTGCAGTTA
1252	CAATCCCGTTGACTTCTTCGGCGTCGTCAACTTCACTTACTGTTA
1253	CTTTGGCCGCTTTGGTCCTTATAGCCTCTCTGATAGCGCTATCGT
1254	CTACTTCACTCGTTCCAGTCCTCACCGCGCTTACGATGCCATTCA
1255	TCCCAATCCCGGCGCTAATATTGTTCATGTCGATCTTGCCCCTGC
1256	CACTGCTGGCGACGCTACTAACAGTGTCTACGATAATAGCTCCCG
1257	CAATGTCAATAACGGTTCTCGTCACCGTTCTAATGCCTTTTTCGC
1258	CGTCATCAGTGGCGCTAGCTCTATTGCTAACTATTCCCTCACCCC
1259	CAACGCTGCCCGCGTTACCTATCTCCACAACCTTCCTTCCCCTAA
1260	CGATGGCCGCAACTACTCTTTTCCCGCTCTTCTCCTCAGTATTTA
1261	TTTTGTTGGCCTCGTTACCTGTTATAACGACATCGACTACGATGC
1262	CGCCATTTCTGCTTACTTCCGCCATTGCATTAGCTGTTGCGATGT
1263	CAGTCTTTGTCGTTACTTTGCCTATAACAATAGCACCTTTCCCAG
1264	TTTTGTTTCTCCTAATAATGGTCCCACTCGCCCTATTCCTTCCTC
1265	CTGCCATGTCGACTCCCCCAACGGTGTTTGCTACTTTGATGACCT
1266	TTTTGACCGCCGCTCTGATGATCACTTTTTTACTCGCAGTTGTAT
1267	TCGCGGTCCTCGCGATCATCGTCTTTGCCCTTATGGCGCCCATTC
1268	TTCTCTTGATGATTGCGCTCGTTGCAATCATTCTCCCGGTAATTG
1269	TACTTCCTTTATCATCGTTTTCGTCCATCTTTTTGATATCCATAT
1270	TTATCTTAACAACCGTGTCGACTTCTTTGTCCGCCCCCCTTCTCG
1271	CGCTGACCTTTACCTTGTCACCGCTTACAACTGCCTTCGTCCCGG
1272	TACCCTTGATTCCAACTACGATGCTGGTGCCAATTCCTGTCGCTG
1273	TCCTAGCAGCTATGTCCACGATGTCCGTTCTGCCTCCCCTAATCG
1274	CGGCCTTCTCGGTACCCGTTATGCCAGTCGTCCTACCAACACTCA
1275	CAATAATAGTAATCGCCGTTGTGATACTCGTAGCCGCATCTATAC
1276	TCCCTCCAGCGTTAGCTTTGTCAGTGGTCATCATACTGCCGGCGC
1277	CCTTTGCAGCGACGCTACCAACGGTCGCCGTCTCTTTTTCCGCAA
1278	CAACAACCCTGCTATTGCTTGTCGTTGTCTTCGCTTTGCTACCTT
1279	CCTCCACCACTGTTACATTCCTGCTAGTTATCGCGGTGGTCACTG
1280	TTCCAACAACGATTCTGTCCGTCTCCACGTCGCCAGCATCCATGC
1281	TAATCCTTTTAATCACGATATTGCTCCTCCCCTCGATTCCAGTTT
1282	CTGCGCCAATGACCTCTTTCTCGCCTGCGGCACCTATGCCCCTTC
1283	CAGCGACCGCCCCCCTGCCTTCTTCCTTAATCACGCCAATTTCAT
1284	CGCCGGTCACTCCCTTACTAATCCCAGTAGTTATCTCGGTCGTAA
1285	TTGCGACCGTCGTTTTATTGGCAATTTTCACCCTCTTGTTGCTGT
1286	TCTTCTTAGCACCGACGATCGCCTTACTGCTGCCGTTGTCTGCGT
1287	TAATTGTACTTCTTGTTGTTGTACCAGTTGCGGCGGTCCCGTTCG
1288	CTTCATCATCTCTATCCCCCCTTCCGACTCTTCTGGCTCTACCCA
1289	TGACTCCCACATCACTAGCACTGTTATTGATGCCATCAACGGCTC
1290	CAACGACATTAGTCTTCCCTGTTGTCTCGGTGACCTCGCTCTTCT
1291	CGCTCATAATCATGTTTACTGTGCTCTCAGTTTCAGCGGTCGTAG
1292	CCTTACCCGTAACGCTTGTGACGTCCATATTGTCTATCATACTTT
1293	TGATGGCTATTACTTCGGCAGCCATGCCACTTACTGTCTTTCTTA
1294	TCATCATCTTGGCTTCAACTATACTATCGCCCTTTTCCTTTTCGT
1295	CTCCGCTGTTCTCTGTACTTCTGCTCGTATCGGTCCTGTTATTCC
1296	CGATGTCAGTTGTATCTTTAGCGTTGTTGCTATTATCTATTCCGC
1297	CGGCTACGACGATCCCCACCCCGATGGTCTCGATCGCTTCCCTCC
1298	TCTCCGTCTCGATTGCGATTTCGATCTTCGCCCCAATTCCGGTGA
1299	CTGCCGTCTTCTCCGTTGCTTTGGTTCCCTTTGCGTCGGTGATTG
1300	CCTTAGTATTGATTTCGGCTGCGCTCGTGTCCGCGCTTTTTCCGA
1301	CACTACTCTCCCCACCTATAGTCTCGCCGGTGCCAGTCATGCTCG
1302	TTACAGTGTCGTCATTACTAACAGTCTTCGCGTCGTCCCCGTCGC
1303	CAGTGTTAACTATTGTAGCGGTACTTATGGCAATGTCAACACCAT
1304	TGGTAATGCTATTTGCGCTCGTGGCCTCGCTCTCATCTCTGCCAC
1305	CGACAATCACTTTGCTACCGTCACTAGCGCCCTTCACTTCTGCGC
1306	CACCTCTCGCGCTCATGGCTCCGCTTACCATCTCGCTCCCGCTGC
1307	CTCCGACCACGCCATTCCCATCAACCCCTACGATTACGACGTCCA
1308	CTGCAGTCGCCTCAATCTTTGTCCTCACTGTTCTTCTTCTGTCAG
1309	TGCTCGCAACCACACCCGTACCGGTCCCTTCGTTAGTCTTTATCA
1310	CTGCATCTGTGACTATGGTGCCCCTGTTTCCTTCCATGACGTTGA
1311	TTATGGTCATTGTGTTCCCGATTATTCTTACATCTTCGTTGTTGC
1312	CTCCGCTTACACCTCCGCTAGCAATCTTTATGTTTACCGTAGTGC
1313	TTCTGCCGTCGCTTCCGCCCACCTCATTGTCACCAGTTATTCCCG
1314	TCTCGTCGCTTGCGACTATCTCAATTCCCTTCCTGACCCTATCTA
1315	TTATCTTCGTCCTTGCAGCATTGCCGACATCGGCAACAGTACTAA
1316	TGACTTTCGCCTCGACAATATCTTTCCTGATGGTGCTAACCTCTC
1317	TCATGTTAGCGTCAATGCTGGTATTGGCTTCGGTGATTTTCCTGA
1318	CAACCTTTCCACCGCTGCTACTCTCCGTAGTTGCCACTACGCTCC
1319	CGGTCATCCTCGTGTTATTGATTACGTCGTTGCTAACGTCGACGG
1320	CCGTCCCATTCTTTCTATTTGTCTTTGTTGTGACGATCGTTTCCG
1321	CCTCAGCTCCGTCAGTAACAATTCTAACAGCGGTAACCTCGTCAG
1322	TCACGGCTTCTTCAACAACGATTACATTATTCTTAACTATCTCAT
1323	CCTTTATTCTTTTAATTTCCCTAACCATACTCTTGTCGTTCCTCC
1324	TGCTGGCCATCGCCACGGTGGTCCTCGTGACCTTACCAATCACGA
1325	CCCTCTCTACCCTTCTTATAACAACACTTGCTTCTTTGGTCGCGG
1326	CCACCTTAGTTACCACTTTCGTTCTGTTGATACTTATGACTTTCG
1327	CGACCACTGCGTCAGTCGCTGTCGTTGTGATAATCGCCCTTACAC
1328	CATCTTCGGTAATCTTATTATCAATTCTGCTCGCCACACCCCTTG
1329	CCTCAGCCATGCCGTCCCCCGTGGCGGCCTCGCCGTTTTCGGCCT
1330	CTTCGATGCTTGCCGTCATCATGGTGTCTTTGGTAGCTCTATTTG
1331	CCTCGTTTTTTTCGTTTGTAATAGTTTTGTCGACGTCAATTGTAC
1332	CTATTACAGCAACTTTTACCTTATCCTTGCTGATGATCCCATTAA
1333	TGCCAGTAACATTGTTTACTATGCTTACACCTCTTCCCGCCTCAA
1334	CGCTTGCAGTGCCTCCAACATCCCCCTTGGTTATAACTACAGCAT
1335	CGGTCCTTCTAATTCCTCTCCTTCCGATCGCCCTCCCAACGCTTT
1336	CTATAGCGTTTGTTTCGTCATTCTCATTGCTTCCTTCATCGACCT
1337	TGCTATTATTAACCGTTTTCCTGGTATTAACCGCTGCGATCACAT
1338	CGACTATGATGCTTCTGATCTCATCGGCTCCACTGTCGTTCCCGA
1339	TTCCAGCAGTTCTATTCCTATCTACATCGTCAATGCCTCCCTTAA
1340	TGCCCGTCCTCGCGGCCATATCCATCATGTCGACTTCCCCAATTG
1341	CTGTTGCAATCTCAGTTCTGTTTCTCACAATGATGCTCGCCTTGA
1342	TCTCGTTTCCCCTCTCTTTGCCGACGTTGGTCATGTCAGCGCCTT
1343	TCGTCTTTGCAATTGCAACAGTTGTCCTTACCCTGACATCCACAA
1344	CCGTAACATTCCCCATAGCGGTGATCCTAGTGTTACCGTTTATTC
1345	TCTCAGCGGTCATAATACTTATAACTTTCGCTATCCCGTCAGCTA
1346	TGTCTCTATCCTCGTCCTCCGTCCCCACACTCTTGGCAACTTTCA
1347	CGGCACTCACTATTCCTATGCTATTGGTGCCGATTGTCGTGACTT
1348	TACTAGTCCCCACACTTACTTTCACCCCGGCGTCTCTCGTGCCGA
1349	CCTTGACGGTCCCTCCACCAATCATATTCACTTTGGCATTAGTTC
1350	CACTGATCCCCTTCATACCGGCATTCGCTACTACCGTCTTGATCA
1351	TAATGGTTGTTACCACGCTGCCCACTGTGATTACCATACCAGTGC
1352	TCTTAGCGGTGGTAGTTTCTCCGCCCGTTCCCGCTTCCTTTACAC
1353	TGACAATTGCTACCACCCCATTTATTCCAATTTTCCCAATGCCCA
1354	CCTCAATCCCGTCAATTCTGCCAGCCTTTACAGTCCCTATAACTA
1355	CCACGTCAATTTTACTTTTCGCCGCCCTTTCCCCGGCTCTATTCA
1356	CGGCTTTAACTCCTGCCGTCCTTGCTTTGATCCCTGCGGCCGCAC
1357	TAGCCACGCTACTAACACCAACCGCGGTGCCAGCGTTAGTTGCCG
1358	TAGCGTTGCTTGTAGCCCCTCTCACCCTGTCTTCTTCCTCCCCGT
1359	CCGCAACCCCCCCCGCGCTGTTCATTCTATTTTCTTCCGTTTTGT
1360	TGATGGCAATATCGGCCTTTGTCTCGGCGTTGACGCTGACTTCAG
1361	TCGCGATGATCACGGTGACTCCCACATCCCCCTTCGCGGTGGCTA
1362	CGATCGTTTTCGCGGCCGCAACCGTTACGACGTTGCCGATGTTAA
1363	TCTTAGTGCCCACTTTGACGATGCTTTTCCCCACTATCATAACCC
1364	TGCTACCACCCATCATGTCTTCACTTTTACCGTCAGTATTGCTTA
1365	TTCCTCTTCTCTCTCTGATTGCTTTACCTTTTTTCCCCTTTTTAC
1366	TAGTCGCTCTCCTTTCTTCAACACTGACTGTCTCGGCCACTTTGG
1367	CCATATTCACACTCTTGGCCGTGGTCTCTCCTGCAACAACCTTTT
1368	TATCCCTTATAGTCATGGTGGCAGCGGCGTTTATCGCGATCGTTG
1369	TCCTTTTAGTTACTCTCACCATTGCTTTATCCTTGTCCTTGATGC
1370	TCCTCCCATTTATCTTTTTGTCAACGGTCTCTCTTATGGTGGCCT
1371	TTGCTATTCTACCCGTGCCGTTATTGTCTCCCGTGATCCTCGCCG
1372	TTACCCTGTCAACGACCTCCGCTGCATCACCTACTTTGGCCCTTG
1373	CAATATCAATTCTCTTCCCTTCTCCCGTGTCTTCTTCTCTGTCTG
1374	TACCTACATTCGCCATTCCAACGATTGTCATAGTGCTTGTTCTGA
1375	TCATAGTCATCACCCCCCCGACATTCTCTATTACCGTCGTTTCAA
1376	TTACCTTGATTCCTGCGCCGGTTGTCGCCCTGACCCCGACCTCGA
1377	TCGTTACCACTGCATCGATTGTAATTGTGCTACCGGCGTCTCTGT
1378	TGTCTATTTTTACGTCACTACTAACGTTTTTCATCTCCTCGTTGT
1379	TACCGCTAGTGTTAGCACCCACACCTACAGCGTCTTTGCTCACGG
1380	TGCTATTCGCCGTATCCCTCGCCCCATTGTCTACATCGGTACCCG
1381	TTGTCATACTGCCTCTGCCGCTGACAACAACTATGGTGACGCTGA
1382	TTACCGTGCCTGTAATGGCAGTTGTTTTATTAACATCTTCCCCCT
1383	TATCTGTGACCCCAATTATTACCCCGCCAGTTGTCGCACCATTTC
1384	CACCACCGATCTCGATGCCGTCACTGACGGTCCTAACGGTCACAG
1385	CTGTGGTCGCCGCAGTAATTGCGATGGTCGTATTCATAGTTGTGC
1386	TCTCATCCCTTGCTGTCATGGCCACGACTTTGCTACCGACTTTCT
1387	TAATCATTTTCACCTTACTTGTGACTATCCCTGCTACCGTTCCTT
1388	TATCCGTGGTCCTGTCAGCCACACTATTTACACCCTCTCTGCCGT
1389	TGACGGTCGTGGCTTTCCTGACCTTGTTATCATTATTCGCCTTCT
1390	CAGCATCGGCATCCACCACCGCGGCCTTTACGGCGACGTTATCAG
1391	CTACTACTACGTCTACTATTTCGGTACCGGCGATCACAGTTCCAA
1392	TTTTACCCGCAATTTTATCGCTCCCATTCTTTGCTGTGTTTGCGG
1393	TGACATCCTTAGTGTTTATTTTTGTTGCGTCCCCATCCTCGCCAC
1394	TCTTAGTCATACTGCTAACCGCCCTTGTGTTATCCCCCATCTTGA
1395	TACCAGTAATTCCACTAGTGGTGTCTTCTTCGATAGCGACTCCAG
1396	CCTTTGCGATTTTCATGTTGGCGACTGCTATGCTTCTCTCGATCT
1397	TAGTTCTCTCTCTCTTGATAATAGTGTTAATCCTATTGCCAATAA
1398	CAGTACCACTCTCGACTGCTGTCATCCCAGCACCGGCCACAGTCT
1399	CATTCCCTTTTTCATTGATCGCGACACCCCTGTTATTCGTAACCG
1400	CAATGGCTGTACCGATATTAGCCTTCGCGTTTTCTCTTCTACTTG
1401	TATTATTAGTCTCGTTTATCGTGGCTATCTTCGTTACAATCATTT
1402	CCATGGCATTAACGTCTGTCTTTTCTGTGATATCAACGATTCCAG
1403	TATCCATAATACTAATTACCGCCGCTTCTTTGGCTTCGTTCCTCC
1404	CTGTGTTAGCATCAGTCTCTACGACTCCACCTCCCGCTCCAACGG
1405	TGATAACCTTAGTGCCGGTACTCCCATTTCTGACGATACTAGCGT
1406	TACCGTTTGTCTTGCTCGCTTCTGCTCCAACAATTCTCATCCCGA
1407	CCTTCCTGGTTTTCATCATCACCCCAACACTTCTAATAACTGTCT
1408	CGACAGTCTTTTCTCCAGCGATAACTGCTCTCGCCTTACTCTCCT
1409	CACCGATTACTTTTTTGCTGTTGGCCCCCTTAATACCTTCCGTTT
1410	CAGCGTTCCTAACCGTTTTCGCTTCAATAGCGCCATCTATGGCAG
1411	CCGTTCCCACCCCCATGACGATCACTACACCTTTTCTGTTGACCC
1412	TACTTGTACCTACCTCTGCCATTTCAATGACCGTGTTTTCAACCA
1413	CTACGCTTCCGGCAATTTCAACAACGTTGTCGCCTCTATCTCTTT
1414	CCTTCATGTCCACCCCTTTAATCTTCGCTGTAACAATGTTCATCC
1415	TTGTTCTCCTGGTTTCGATACTGTTCCCAGCGTCCCTGACTTCGA
1416	CGGCTGCAGCACTGCCCCTCTTATCCCCATCTACTGCAACTCCTC
1417	CTTTCCTACTTTCGCCTCTGGCGGTGACGATTACTATGTTTTTAA
1418	CTTCACCTGCTATCTCCGTATTTGCAGTTACAGCAATGCTTCTAG
1419	CATCCCTGTTAGCTTTACCGACCACAGCAGCCCCAACCACAGTGA
1420	CATCTGCGTTCGCGCTTATGTTGCTAGCTACAGTCTTCATCACTA
1421	TATCGGCGTCCCTCGCCACTGCCATTATTTCCTTGTCGTCATTTC
1422	TGTCACCGCTACTGATTGCGGTCCCATTTCCACTCATACTCGTGG
1423	CGGCGACTCCCGTGCTACTGATGACGCTAACAATATCTCCGATGC
1424	TCATAACTACCACCCCTGCCATATTAACTGTCACTGTAACTTTAC
1425	TGACAGCTTCGTCCACGCTGCCAGTCTTCGCATTACCGACGGCTC
1426	TACCGATCGCATTTTTTGCGACTGTCTCCCCGTCAGTAGCTGTAC
1427	TTACAGCCTCCACTACATTGATAGTCACGTTTGCGTCCTTCGTAG
1428	TCTTTTCATCCCTCATCTTGATCACACCCCTAATGATTTTTTCAA
1429	TTTCAGCCTCCCTACCATCGGTTTTTATCACAATAGCAATTGCTG
1430	TCGTACTCCCCTCATTATTCCCACCGCCCTCCTCACTCATGTCGC
1431	CCATTATGCCTTTGCCCACGTTCGTGACGCCAGTGACTATAGCTT
1432	TACTTGCAGCGTCAACAGTGCTCTTTCTTATTATGATATCGACTT
1433	CCCTGCTAATTGTGTCCGCATTTTTGCCGCCTACCCCCACCTTCT
1434	CTTTTCCATTCATGATACTTACCCTTATCTTGGCCATATTGCCTT
1435	TTGTCCTAATCCCCGCGGTGGTGATTCCCGTTCCCCCAACCTCCG
1436	TAGCCGCACTTCTTTTTCTATCATTTCCAATTCTCCCGCTCACTC
1437	CAGTTTTCTTCGCGCCGTCTCTCTCGGCCTTATCTTTCACCGCCT
1438	TCACGTTCCTTTTGGCCACACTTGTGACTATTCTTACACTTGCTA
1439	TACTCACTTTTATGTCGTCTCCTACCTTAGCGATTATACTTATTT
1440	CGCTACTCATTCTATTGTCAACTATTGCTCTGCTCACCACGGCTG
1441	CCTTGATTACTTTACCAATCGCTACTCTGATATTCGCCTTAACTG
1442	CTTCAGCATCCATAACTACTCTCCTGTTATCCACCTTGATGTCAG
1443	CCTTCTCCGTTGCTACCGTTGTTTCAACCACAACGTTCCTCACGG
1444	CGTTTCCAACAACTGTGATACTCACCTTACTCCTCGCACCCACGG
1445	TTTCTACGGTCATACCCGTATTTCTCCCAACTTCAATCCTGGCAC
1446	CGCTGCTCATGATACCATTAATACTCGTAGTGCCCATAGTCATTT
1447	TTCTGACCATTTTTCTAACCCCCTTGGCGACCATGATCATTTTAA
1448	CAGCTTTGCCCTCTGCGCCTGCTTCCATTCTGCTTCCAGCTCTTT
1449	TGTCATCGATGGTTTTCCTTCCTATCACGATCGTGATCCCAGTCT
1450	TTATCCCACCACTGACGGTTGTAACGTCGACCCTACCCCTTATGC
1451	TGTTTCTTGCACCCCTTCTCACTGTGGTCCCCCTTATGCTCCTCA
1452	TGATACCGGCGTTCATATTATCTGCGACGCCTGCGTTGCCGCTAC
1453	TAACGCTATCCGTACTGATAGTTCTCGCAGTTTCCATGATAACGC
1454	CACCCCTAGCGGCGCTGGTAATACTTTCTTTGCTACCGATCCCCA
1455	CGACCTTTTTCTTATCCATGTCTACCGCGCTGACACCCCTCGTTA
1456	TGCCTACAGCACCAACTGCATCGGTTGTTCCACTCTTACCCTCGA
1457	TGACCATGCTCTTAACTTCAGTCCTCACAATGGCAACAGCTCTAT
1458	TAGCGCTTGTATCGTTTGTAACAGCCCCACCTTCAGTAACAGCAC
1459	CTTCAGCCCTTTCGTCCTCATCTCCAACGGTGTCGTTAGCTTCGT
1460	CAGTTCTTACTTTTTCGACGCTCGCCATACCTATGGTAGCAATCA
1461	CCCCGATACTAGTGGTATCTTTTACACCTCTCACCTCTGCTGTCA
1462	CCCCTGTTACTGCACTGGTTATACCAGCATCGATGTTAGCTCCTA
1463	CTACTCCCGTGACCCTAGTAGTAGTCTCGACCGTGATCCCGTTCT
1464	CGCCTGTCCCTTTGCCCTTGACATTAGTCACGTCACTATCCATCC
1465	CGCCGATGGTAGTCGCCTTCCTAGCGACTACGACTATTATAACGG
1466	CTATTACCTCCATCTCGTTTGCCATTGCCTCATTGGTTCCAACGA
1467	TATCGGCTGTTCTCTTCGCTTCCCCAGCGGCGGCTCTGATTGCAC
1468	TCACACTCGCCCTTCCTCTATTCCTTATTCCTTCATTTCTCTTAT
1469	CGCTTCTAATAATCATCCCCCTAATTCCTTCGTCACCGGCGCTGA
1470	CCCCAGCTTTATTTGTGATACCCGTACTCACGGCACTGATTTCTT
1471	TTCTCCCAATCACATCGATGTTAGTCTTGATCGTTTTTGTTCCTG
1472	CTTCCTTTGTACTCACTCCTATATTGCCTCTGACGTCTATAACTT
1473	TGTTGCTGATGTTCCCGCCCTCTCTACCTTCGACCCTCATTACGC
1474	CTGTAGCACCCATATTACTGCTCCTCCTCCTTACGTTTCTTCCCC
1475	CGCCACTTATACTTTTCTTGTTCATCTCCGTGGTTACTACATCTT
1476	TCGCCGTCATGTCCATGCCAACAATCCTTGTTCCACCCTTCTCCT
1477	CGGCTCCACCCATCACCTTTTTAACGGCGTCCCCATCTGCGGTAC
1478	CCGTGTCGTCCACGCTGTCTCCTGCCACATTTACTTCGTCCGCTT
1479	TAATAGCCTTGTTCATAATCTCCCTACCGTTTACCTTGTCTCCGC
1480	TTTTGTCTGCACTCGTAACAACGGTCACATTTTTTTTTCCGGCAG
1481	TGCCCTTAACGTCGACTTCACCGGTGGCTACATCCCTTGCTACTC
1482	CGGCACTCGCGGCTGTTCTGATGCCGCTCGTTTCAGTCATAACTG
1483	TGATGGTGTCGACAGTTGCGACCACGCTTCCTTTATTTCCTACAA
1484	TGTTTTTACTGGCCCTATTATCCTCAGTGTCGGTGCTATTCTCCC
1485	TAGCTTCCACGGTCCTGATCGTTTCTCCGATTGCCGCCCCCTTAC
1486	TCTTACTTTCTATCCCGCTTTTACCAACAGCCGCCCCGGCTCTGA
1487	CAACACCCCTTATCATCGCTACGATACCTATATTTCTTCTAGCTC
1488	TTACAACGCTTCCCGCCCTGGTTGTCTCTTTACTTGCTGCTCTTT
1489	TGCCTACATTAACATTGATCCCAGTGTCTTCTCCCTTGGTAACCG
1490	CCCCTGTAGCCTTCCTTACGTCCCTACCCTCACCGGTCGTAGCAT
1491	TTGCACTTACATCTACGGCGGCCGTAATCTCTATGGTTGCACTGT
1492	TGGCGGTAGTACTATTCGTAACTGTCATTTCGTTAGCTGCGGTAG
1493	TGATTGCTTTTCCGTCTGTAGCAGCTTCTACGTTAGTTTTGACAA
1494	CTCTTCCCACCCTGGTGGTCACACTGGCCGTAACCATCATGCCCA
1495	TCGTCCTAGTCCTAATTATATTAATAGTGTCGATCGCGGTTTTGG
1496	CACCAGTTACTGCCCCCCCCCCAGCCTTGTCTCTCTTCCTTTCAA
1497	CTGTTTTCACACCAACCTCCATAGCTATAGTGACTCCGTTCATGA
1498	TTATACCTCTCATTCCTACCGTTTCGGCTGTGCCTCTAGCGCTTC
1499	CCTTTCCGCTTTCGCCACTAGCTGCTGCAACCACTTTCGCGGTAG
1500	CGCTACCACTTGTGCTCACTCCCTCAGCTCCCCTGGCCCCAGCCT
1501	TAACATCTGTGGCAATAATTTTCGTCACATTACCGGCTTTGGCAA
1502	TGCTTCCTGTCTTGTCCCCAATCATGTCCCTGTTTGTTTTTACCC
1503	TGTTACCGGTTCCACCTGTATCCTTTCCCCTCGTCGTATTGTCGG
1504	CTGCGACCGCTCCGGTGACGGTAACGATTTTGGCTGCCGCCCCAC
1505	TTCTGTCCTCTGTATTTTTAACTCTTGCCTTTATTATCGCAGCCA
1506	CATCCGTCCTTACTTCTTCTCTGGCTATGGTAATGCCTCTTGCTA
1507	CTCTCTCTACGTTAGCTGCCATCACATCATTTGCATCAATCACAT
1508	CACCCCTTATAATCACATTGTCTTCGCCTCCTTTGGCCGTATCTC
1509	CACTGCTTGTTTCGGCGTTGCCCTTTGTACCCTCCGTCTTTTCTA
1510	CGCCCTTTCTTCTGGCCGTATTTGTCATGCTTTTATTCACTTCCT
1511	CGATACTAGTCCCAACGACCGTAATGATTTTCGTTATTTTCGTTC
1512	CGCCGTCAGCACCAACGGCAGCCCCGCTTTCTCTCGTGGTTGCAC
1513	TTACCGCCCTCCCTTTCGCCGCACTTATAACCCTCATACCGTCAT
1514	TGGCGACTGCACCGCTTCCATCATTAACGATAGCCTTTCTGGTAA
1515	TGCCCATGGTAATACCCACGACTACGCTCATGTTTTTTACCGCGA
1516	CCATTATAACTGCGCTCCTCACCCTGATCCCCCTCACCTTTGTGA
1517	TGTTGCTCACACTGGCAGTGTTGATTTCCTCATCTTTTCCCCCTC
1518	CACCTGTTTCAGTTCCAACGGTCGTGTCCCCAGCAGCAACTACTT
1519	CGGTGCCAGCAGCTATGTTATCCTCCTCCCTCGTGGCTCTAATAG
1520	CCACAGCGGTGCCAGCGTCGGCCCCGATGTTGCCCGTCATGACCT
1521	CTTTTTCGGTCTCTGCAACCTCATCAACTTTGTTTCTACTGGCCG
1522	CCCCTACCCCAATGGTTCCCGCGCTACCGTTGTTGCCTGTTTTGC
1523	CGTCGCTCGCGATCGTCTTCGTAGCAGTAGTCACATTCTTGGTAT
1524	CGACATCACCCACTTTTTCATCATCAATCACTTTGTCGGCGTCTG
1525	CTGTACCGACCATCGCCATTTTACCGGCTGTCCCGTTCCCGCTAG
1526	TAGCGATAGCCGTGACGACAACATCGGTCACTACGGCCTCAGCTT
1527	TCTTAACCACGGCCCTGTTAGCCGCGTTTGCCCTCCCAACTGTCG
1528	TGCTCCTATTCGTTTTGACTACTATTCCTGTAATCCTTGTCCTGG
1529	CACTGTCATCGCTGACCATCTCTCCGGCATTCCTCGCTATGTTCC
1530	CCCCTCCGCTAATGTCGCTCGTATTGGTATTTTTGCCCTTCATTT
1531	TCTCAACGGCGCCCGTGGCAATCTCCTCTACCCCCACCGCAGCTT
1532	TAACCTCAATCTTAGCCATAACTTCCTCGCCCCCAGCGACCACCT
1533	TGCCTTTAGCATTATCATCCCTTTCATTTCCCCCAGCAGCTACGT
1534	TCATATTAGCCCCCCCATTCATGGCCACCGTAACGCCAACAGCCG
1535	TACTCCTGTTAGTACTCACCATCACCATTGTTTTGATACCCCTGT
1536	TCCCACTACCCTTTGCCGTTTTATTGGCATTAATAATGGTTCTAA
1537	TGACGGCGACCCTCGCTTTAATGGCTCTATCCCTCTCACTTCTCT
1538	TGACAGCTCTATCCACTATATCCTTAGCTGTCTCCTTGGTTTTCC
1539	TAGCTACTGCTCTGTTCACTTTACTAGTTGCAGTTCCCGTAGCGT
1540	TATTCGCATCGCCAACAACGCCCCCCTTATTTCTATCCACCCTAA
1541	TTACACCCCCAGTGACTGCGGCAACAACATCTTCATCATCACCAC
1542	TAGTGCTATTCACCCTCCCCCTGATACCTATCACGGCGTCCCTAA
1543	TCCCCGCTCTGTCCATCTTCCTCATTGTATTAGCGCTCACCTTCC
1544	CGACATTAATTTCTGTTGTCTCAACGCCGTCACTGGCTCTTACTG
1545	TCTTGACTGTTTCGCTCATGATCGTAGTCCCGATCTCCCTTGTCC
1546	TAACGCCAACGTTGCCGTCCTCGATCGCGGTTATGGCGGCAGCAG
1547	CGCCTATTGCTTTTTCATCAGCCCTCGCAATCATTTCCATTTCTG
1548	CGATCACTCCACTGATCTCCGTTATACCACCACCACCCTCACTTC
1549	CGTTGTTAGCTGTCCTGGTTTCGCCTCCCTCCTCTCCTCCATTTA
1550	TTCCCCCTACCGTTTTGATAACCATGCCAGCGGTTCTCTTAGCAG
1551	TTATGTCAGTTGCCGTGTCGATTTTAGTACCGGTTGCGTCTACAG
1552	CGATTATGACACTGCCGATACTAGTAACCTCAGTCTCGATATCAC
1553	TTTTGCCCTCTGCATCTCCGGTTTCCGCCACTATTTCGGTCGCTT
1554	CGATTATCGTCACTCCAACCATTGTACCGCTTGCCCTAATATTGT
1555	CCCCCGTCTTCCTGGCCGTCATCGCGATCGCACCCGTGGTAATAC
1556	CCGCTGCCTCGCCTCCTGCCGCCGTCCCGATGCCGGTTGCGATCT
1557	TGTTATCCGCATCGACGCCACTACCATCATCTTCCCCCGTAATCT
1558	CCCTCACGGTCCTTCCTTCGGTTGTCACTCCAGTGTTGCTATTAC
1559	TGCCGGCGCCATCTTTAATTGCAATGTTATTGCCGGCGATTATCC
1560	TATTGCTGTTTTTAGCATTTTCCATTTTGGCACTAACGTTGCCTG
1561	TCATGTCTGCTTTGATAATGACGTTCGCGCTGATTGTACCAATAT
1562	CGACGCTGCCTACGTTCACTGCTGCCGTCTCTCCCGTAGCTATGC
1563	CGCCTGTAATGCCTGTCTCGCTCTCTGCAACGGCGTCGGCTGCTG
1564	TTACCATCCCTACTGCCGTGATTTTTACAGCGACTGTACTAGCTC
1565	CTTCGCTGATGGCGACCCCCATGCCCTCGCCCCTATCCGTTATGG
1566	CGGCGGTCTCGATAGCCACGTCGCTGCTGGTCTTTCTCGCACCGT
1567	CGCCAGTTTCCATCTTCATTACCCTGATTACGATCCTTGTTATGG
1568	CGTCTACGGTTATCGTTGTGTTGTTTCCTTTTCTACCGTCAGCCT
1569	CATCCTTAGTATCGCTAGCGCCGTCTTTTGCGGTTCTCACTGCGG
1570	CACTTATGGTAATCATGTCGTTGATATCTCCCCCCCCTTCGTTGT
1571	CTCTTTCACTGATGTCAATTGCCGCGTTTGCCTTGTTTACTGCCT
1572	TTTCTTCCTCATCTACCTCATTCATCATCCTAATGACGTCCCTTT
1573	TCACAACCCCTTTGGCACCTACGATCTCGGCTGTTACCTTAGTGG
1574	TGCTGTTCTTCACCTCCTTAGTCCCCCTAGTCTCGTCGGCGACGG
1575	CATTTTTTTCGGTAGTTATGTCCTCGCTGGCCACCGCCTTGATCA
1576	TGGTCTCATCTTCGTCAGCTGTCTTGCTGCTTTTCCCCGTACTGG
1577	TTGTTCCTGTGTCCTTTGCCTTTGCCTCACCATCACTCCTCCCCT
1578	TCCTCATTCCTCTTACGGTCTTATCCACTCCAACCATTGTCCTCT
1579	TGGCAATGACAGTTGTTATGGTGGCGGCGTTAATAACTCTTATGG
1580	TGTCCCCGTTTTTTACTACCGTGGTAGCGCTTGTGTTTATCCCTA
1581	CTTTACTAATGATACTAGTCTTGGTACTCTCGGTCACTGTTTCCC
1582	TCCCTCTTATAATTCCTCTAGTACTACCGCCTCCCGTTTTTTCTG
1583	TCTCGGCACCCATGATTTTAGTATCCTCCTCGTTATCAACTGCGC
1584	CTTTACTGCCTGCACTGGTCCTGGCAGTGTCCGTGATAGCGGCGC
1585	TACTGCCCCCACCTACATCTTTATCCTTTATAACAACGTCCCCTA
1586	CCATGTCGTCGGCTCTGGCCTTTCCTATTCTATCCACAACAGCAT
1587	TAGCCTCTCCACTGCTGCCCACGTCAACCGCCATCCCAACTGTTT
1588	CGGCGATACCCCCTGTTTTAGCGTTTGCATTCTCAGTGCCACCTC
1589	CACCACCATCATCTCCAGCAGCGGCGTTATCCTTAACTATCGTCA
1590	CCTTTTTTCTGCTCATATCCGCGCTTCCTATGATCTCAACTTCAG
1591	TCATTTTCACCTCCACTCCGCTAGTGACTTCCCTGTCCCCTTTCG
1592	TACTGATCACCCTTCTTCTATTATCGCTCACCTCTTTACCATCAC
1593	CCTCCCTTACTCCTACTCTTATTCTGGTGGCTTCACCCCTGACAT
1594	TAGTACTACCGACGCTAGCGGTAATCGTCCCCTTACTTCCAATAG
1595	CTCCATTGTTAATCTCGTCGTTTATGCTCACAGTCGCTGTGTTCT
1596	TTACACTTCCCGCAGCCTTACTTTCATTCTTCACTGCGCCCTCCC
1597	TTTCAACGGTCCCTTTTGCAATGTTCCTATCTGTTGTAGTGGTCT
1598	TATTCACCGTTCTTTCTATAACCGTCACACCCCTGACACCCTTGA
1599	CGGCCCCCTCGCTCTCAGCGTTATTAACCTCAGCCGTTCCGGCCG
1600	CAACCGCGATCTTCATCACTGCGGCTATAATGGCATCAGTTACTG
1601	TTGTTGCTGTTCCCGCGTCCCTTATTGCATTTTTGCTACTGTCAT
1602	CCCCTTCCGCCTTGGCGTCCCTTATGATCGCGGCAGCGGCTACGT
1603	TACCGTCTATATCATCCATGCTAATCCTGTTAGTTTCTGTGTCGC
1604	TATTTCCTCTAATGTCCACGCTGTCGCCATTGGTCCCCGTGCCCC
1605	CGCCACCTGTCCTCATACTCTTACCTATGCTTATTACCGTAACAC
1606	TAATGGCTGCTGCAGTTGCCTTATCCTCCTTTGTATCCTTTCCTA
1607	CGTCAATCGTTGCATTAATGACTATCACGATTTTGGCGATTTTAT
1608	CGACTGTTCCGCTAATTTCGGTCATCCTGTCTCTCCCAGTCGCAG
1609	TCGCCCTTATCATCATAGTCTCTACAGTCACGACGTCCGTATTGA
1610	CAGCACTACTGTCGATCGCCACTTTAACCCTGCTATCCTTATCCG
1611	CAATTACTGCCGCGCTAACTCCGGCTCCTCCCTCTACAGTCGTCC
1612	CTCTACTCCCTATGCTTCTGCTTTCTTTCACTGCCTTTGCAGTCT
1613	CGTCTTCGGCCATGATTTCCCCCCTCCTTCCTGCTTTTGCTATAA
1614	TTGCATTAGTTGTACCCTCCTCGGCACCCACGTCGACGTCGCTCA
1615	TAGCAGCGCTGACTTCACTAACGCCAGCATCCTCTCCCCTAGCCG
1616	CTTTCTTGTCGCCTCTTACCACGACTGCAGTCATACTTCTACTCG
1617	TGATTTCCCCCCTAGCGCCTCTGTTGATTCCCACCATCATGTCCT
1618	CTGTGTCCCCGTTAATAATTGTCCCCATTACTGTCATCCCGTCTC
1619	CCTCGGTCCCGTTCCTTTCAGTCTCGTTGGCGGCCCCGCTGTTGG
1620	CGACCGCGGTAGCAGTGGTCATTTTCATTCCCCCACCGACCATAG
1621	CGGTCCCAGCAACGACTCCGCTCCTTGTCCTTTCAACATTGGTGA
1622	CGCCGACTATGTTATCGACAACCGTCGTGGCGTCCTTGGCGGTGA
1623	TAGTCGCTTTATTAACCGTTCTGTCGTCCATCACTTCAGCACCAT
1624	TCTCTGCGTTCGCTACATCCTCCCTAATCCCCCTTGCACCAGCAT
1625	CCACGTTGTTGCCCGTGGTAACGTTAATAATCGCAGTGCTCATCA
1626	TGGTGCCTCTACTTGCTCTTTTGTCCACGACGGCACCGCTGTTCG
1627	TCGCGACGACGTTCCTATCAACATCGGCTCTTATTATTGTACTCT
1628	TAACGTCCATACCAATGCCAACCACCCTCTCGGTCGTACTGGCAT
1629	CTATTTCTACGACCGTAATTACATTCATACCTGTCGTATTCACGC
1630	CCCTCACCGCCCCGTTTGCCACAACGGTTGCTCCATCCTTTTTGT
1631	TACTCGCGATATTTCTACCCATTGTCTTCCCTATCCTAATACCCT
1632	CCACGTCAGCGTTAGCGATACCGTCATTGTCCTTCCCGACAATTT
1633	CACTCTTTGCAGCAGTCGCGTCTACGCCCGTGGTCATATCGGCAT
1634	CATTCGTGACGCTTTCTCTGTCATTAGTGTCACCATTGGCTACCC
1635	TAGCGCTTCCCGTACCAATTGCTGCATCTACAGCAACTATCGCTC
1636	CGACCGTTTTGGTTTCCATGGTAATTCTCGTCACCTCGATTTCCC
1637	CTGCCGTTTCGGTTTCTCTCATTGCCCTTTCTGTTGCCTCGCTTC
1638	TGGTCCTTGCCGTCATGACACTAGCCCTGGCTCCACCTATAATAC
1639	TTGCATTGTTCCTCACTCCAACGGTTCTGGTCGTGCCGGCCCCGA
1640	TGCTCTTCGTGTTATCCTCACTTGTCGCCGCGGTGTTACTCGTGG
1641	CGCCGCCGCCCCCGACGGTGATTGCGTCACCACTCTTTACGCTAA
1642	TCATCATTTCACTTACCACGCCCCCCCCCGCAGCTCCGACTATTA
1643	TATTCGCTACCGTGATCGTGCCCTTTATAGTTGCAACCTTGCCCA
1644	CAATGATTACTACCACCCTCGCGCTTTTTACGTTTGCTCCGCTAT
1645	CTTTTTTCCTACCCCCCTTGGCTGTGCCATTACTTCCGTCTCCCT
1646	CATTCACTATGCCTACGCCCTTTCTTATCGTAATTACAGCTTTAG
1647	TTGCTTTACCCATACCAATTCTCGCGGTGTTGCTAGTTCTCGCCA
1648	CACCGCTTTTTACGGTGCTTCCACTCATCTTGACACTGCTCCCAT
1649	TGGCCACTATCCTACTGGTTCTCCCCTTACCTCCTCCTGTGATTG
1650	TCTCTCTAACCTCTTTTATAGTTGTGTTCTCCCCAGCGTTACTTC
1651	TGGTACCTGTTCTTGCGGCCATGCCATTATTCCTAGCGCCAACGA
1652	CACTCGTTTCGTCATCAACTATCACAGCAACCTTACTAGCTGTGG
1653	CGGTCTTATCGGCAATGTTGCTCCTAATCATTATGGCTTCCTCGC
1654	TCGCCCCCCCACTTGTACTTATCATGGCGACAGTGATAGTTCTCG
1655	TACCCCCTGTAATGGCGTCCCTCCCGTCTACAGTTGCCATAATTG
1656	TGTTAACACTTTCCGCTATGCTTATCGTCCTGGTTGTCTCACTGT
1657	TTTTCCTTACGGTTGTCTTATTTGTCCCGCTCCCGTCTTCCATAA
1658	CTTTTTCGATTTTAACGTTCGCACCCGTTGTCGCTGTTGCTACTC
1659	TTCTCTTGATATTCCCGGCTTTGTCGCTCCTAACGGTATCGACCG
1660	CAGTGGTTTCTGCTACAACTGTAGCTGTTCTGCTACCGGTTTCCC
1661	CTGCGTCGGTCCTATCATTCCTAGTGTTGATACCTGCACCTCCCG
1662	TCCTTCCTTTCACTGCGTTACCGTTCTCAATCTTGTTGACTATGA
1663	CGCCGATAGCCTCTCTCCCCATGATCGCCCTGACGCTCTCCACGT
1664	TCCCCGCCACGGTAACAATATCCGCTCTGCCCTCGCCAATGATAT
1665	CCGTTCCTTCCCCGCTGTTTTTGGCTGCATTTGCGGTCCCCTTCT
1666	TTATTCCGATGTCCCTGGTAACGTCGCCAGTCACTTTACTACTGT
1667	CACTAACGATCCTGTTGCTTTTAATAATTGTTCTCCCATTAACCG
1668	CTACCCTCTCAGCCGCTCTACTCGTGACCCTTCCAATTGTGCTTG
1669	TATTAGTCTCGTCACTCTTACCCTTCGTTTTCTTTACGATTTCTA
1670	CTCCTTCTCTTTCAGTACCGACGCTGGCCATAGTTTCGTCTGTCG
1671	TGTCGTCCGCCATCTTGATTTTAATCGCTACGCCTGCTGTGACTC
1672	CTTCCTTGCTCCCACCGCTGGTTGCTGTAACTGCCCTAACACTCC
1673	CGTTGTTTACGGCCGCCTTCCTAACGTCGGTCTTGACCGCCATTG
1674	TTCTGTCCCTAGCTTCAATTACCACCCCACCTACCATTATTGCAT
1675	TGGCGCCTACCCCCCCCGTTGCTTTCCCAGTCGTAATTCTCGCAG
1676	CACCGTCTACTCTTTTCGTATTACCCGTTTTGGCCACGATTCCAA
1677	CACCCCTCGTTCTTATCTCGACACCGACAATAGTACTAACTGTTC
1678	TGACACCACCGATGTCCGTAGTGTCACCTCCGACACCCTTGCCCG
1679	CATCGGCCCCGGCCCTGTTGCCTTTCTTACCCATGTTCTCCGCGT
1680	CGTCAGCGTTTTCGCTGATTGCAATTACCTCGATCATGGCACCTC
1681	CTTTCACTTCGTCATCTTTGCTGTTCATCTTGGCTTTTACAACCT
1682	CCATCACATTAGCGATTTTAATGATGTCTTTTATGTCATCGCTTA
1683	CTTCCCCAGCTCCAGTCACTACACTTGCCCTGGTTCTTACCTCCT
1684	CTACGGTAATTGCTTCCATCTTCCCGGTCCCCCTGCTTTCAATTA
1685	TTTTTTCCGTGACTTTACTTCCAGTCCCGACTCCACTCATGATAT
1686	CGTCGGCTACTTTACCAATGCTCGTAACAACTGCAATGTTGGTCC
1687	TTGTAGTTGCAGCTACTCCGACGCTGACACTTTTCACCACAGTCG
1688	TCACTCTTATGTCAGCGCTGTCCATTTCACTCTTAGCAGTATTTC
1689	TCACTGTAGTGGCATCTCTAATCTCTACAACCCTTGCCACGCTGC
1690	TACCCGCCCTTCCACTTCCAGTGGCAGTACCCGTTGCGATAGCGA
1691	CCTCTATCACTCCATTGTTTACTCCACTGTTGTCTTCTCTAATAA
1692	CCGTGCTATTGATCCCCATCGTAACTATGATCCCATCCCTGGCGG
1693	CCACCTTATCCATGTTTGTGACGGTAATATCCACGACGGTCATGG
1694	TAGTCTTAGCAGTTGCGATCACCCTTCTCACCTCCGTTCCCGTAT
1695	TAGCCATTCTCCCAGTTATCCCTGCTTCTTTTTCTTCTACGTCTA
1696	TAATGTTTCCCTCGATGATGTCCTTAGCTCTCCTCTCTCTAGTCA
1697	CGACGCCCGCTCCGGCTTTTTTAACACCCCTTGTTATAGCGCTCG
1698	CGATTACCTTCATCTTAACCCCTTCTTTGACAATGCCTTCCGCGT
1699	CGTTTGCGTCCGCGGTTGTATTGCCACCGTCAGCGGTTCTGACAG
1700	TTTTAGTATCGCTTTCCTTCACCATTCTGCTGGTGTCGCCGTCCC
1701	CACCTACCCCCGCTGCGTCTCCGACCGCTGCTACCACCTCAACGT
1702	CGCCGCTACCGTTACTACTACTACCTACGCTAATTGCTTTTTCCG
1703	CCTCGCCCCTTACGGCTTCAGCCTCGACCGTATTGGCGGTGGTCG
1704	TCGTGCTTTCCCCTATTCTGGTATTTTCTTCCCTCGCGTTAACTA
1705	CAGCCTTCGTCATCTCGGCGCCCTTTGCGGTTTCAGCGGCTCTTT
1706	CATTATCATTAATTGTTCTAATTCTATCCGCTTTGTCTTCATCAC
1707	CGGCTTCAACCACGTTCTCTCCGTCCGTCATGCCTATACCAGCCT
1708	CACCAGCCTCGGCGCCATTGCTCGCTCCCGTTCTTTTCCTCCTCG
1709	TTCTGACGCTCATGTTACCAGCAGTTCTTATCACACTTCCATTCC
1710	TGTTCACATCGTCTTCCCCGCTCTCTTTCCCGTTGTTTCTCTCGT
1711	TGCTGCCCATCTCGCCTTCTGTATTCTTTGCGGCGTTCTCGTTAT
1712	TTTTTGTGGCAACATTAGCAGCGATCGCCTCATTTCTTCCCCTTC
1713	TTGCTTTCCCAATATTTATTACCACCTTCCTACTATCTCTTACTT
1714	TAACACCAGCCCTTATTGTGGTGATCGCCCTGTTCCTGTCAGCCG
1715	CTATTACAGCATCTCTGTTTCTCACATTAACTCCTGTCGCTCCTT
1716	TTGCCGTAGTCTCACTGGCCACCCCGATCGCGTTGTCAGTTATTA
1717	TTACAACCGCTCCTTCAGCGGCGGCCTTGCTTCCGGTGGTTCCAT
1718	CACTAGTTACGCCAACCACCCCCCTTGTCGCCCTCATATCATCCC
1719	TCGCGTCATTCCCGTCAGTGTTCTCTCTGGCACCAGCCGCCTCGA
1720	TGTCCCTAGCAACTGTGGTCGCCGCCTCCACGCTTCCTATGCCGG
1721	TTATGCTCGTACTCCCCACCCTCGCGGCTGCATTTGCTATGATTC
1722	TCACATCATCATTTGTGGTCCTAGTACTTATAGTGCCAGCCACTT
1723	TCATAGCCCCAATGACGCCCCTAACAATGATCGTAACAGCGGCAG
1724	CTTCTCCGATAATACTTATAACTGTATCTTCTGCATTTCCAATCA
1725	TCTCATCGCTATCTCTTGCACCGGCAATAACTACGTCGATCACAG
1726	CATTCGTCTTCGCGCCCGTTCTGATAGCACCCGTACCCCTCTCGT
1727	TGTCTGCACCTATGTCAATGCCTTTACCTACATTTTTGACGATAG
1728	CTTCTGTATTAGTCCTGGTCTCCACGCCATTGCTCATGTCCGCCA
1729	CATTGCTGTCGGTCATGTCTTTTGCCTCGACAGTCGTTTTGTTGC
1730	CTCCGTTTTTAGCACTGGCGGTCATACCAACGCCGTTAGCCTCCA
1731	TTTTCATGCTGCCAACGTCACCGCCAGTCTCAGCCGCGGTGTCTG
1732	CTCCCGCTTTCCTGGCCTTCGTCTCCGTGACGACGGCCTCCATCC
1733	CGGTGACTGCGGTGACCATGTCTCTTATGTCAGCGGCTGTGCTGG
1734	CAATCCTCACCGTCATTCTTACCCCTGTGTCCCTATCAACAGTTC
1735	TTATAGCAGCGCTTATCTCAGCCCCCGTGCTTTCGGCCATTACGC
1736	CTCTATTGGCCATGCCCCTGATTGCTATATTACTAACTCTTCTAA
1737	TCGCGTTCTCTCCGTCTTCATTTACGGCTCTCCTCGCATTACCAC
1738	CCGTTGCTCCTCTCACATTCACTTTGATTTCAACTCCAACACCCA
1739	CGCTCCCGCCCCTCACGGTATCCATACCGTTCCCCCTCCTATCGA
1740	TAACATCGTCAACCTTCGCAATCTCATTACTATTGGTTTCGCTTG
1741	TTTTTTCTTTTGTTCTATTCGCGGTCTTGACTGTCCTAGCACTTG
1742	TGTTTCCTCTAATTTTACTCTCATTTCCATCCATTCTCTTGTCCC
1743	CCTCTCCTATGCCTTTAGCGACCTCTGTCGTAGCATTCCCAATTT
1744	CACCCTTGATTTTTTCTATGTTGTCTGCGCCTTCAGCGGTAATCA
1745	CCTTGTCTCTATCCTTGATTTTGACGTCCCCCGTAGTAACTTCTA
1746	TCGCCATAGTGTTCGCTCCATTCCTCACCACCATTACTTTGGCCA
1747	CGCCACTGTTGTCGGTGGTACCGCCTACACTACCAGCCACAATCA
1748	TTTTGTTGGCTCCATTCCTCGTCCTTACTCCCGTAATTGCGCCTC
1749	CTGTCTCATCTTCCGCGTCTCTTGTTCTCCTCGTTTCCATGCCAG
1750	CAGTCCTCTTCTTCGTATTAGCCTTATCCTCTACGGTTTTTATAC
1751	CTTCCCCGATAGCATCTATTATATTCTTCACCTCATTACCGCTTA
1752	CTGTTGCGGCACTTTTGCCCCTGCTGGTTACACTCTCGTTCTTTT
1753	CGTCACTCGCAACGTCCTTAGTGACTACTGCCTTTATTCTACTTT
1754	TCCCTTCGGCTGTTCTTTTACCCCCCATTCCTTCTTTGGCGTCTT
1755	CTGTTACCTTGATTATCTCAATGTTGCTCGCGCCTGTCGTAATCC
1756	CAGCCCCACTGTTAATGGTTCTTCCTACAATGCTTCTAGCAACTG
1757	CGTTCTTACCCTTAATGCCCGCATCCTTTTTATCCCCATCAATAC
1758	TAGCATCGATGACAGTGGCCATTTTAACCTTGATTTTGATGTTGG
1759	TCTCCACTACCATTACTCTCTTGACTATACTGATGCCGCCTTTAG
1760	TCTTGGCGCCTGTCTCCACGGCTGCATCGGTATTTGCCATAGTGA
1761	TAGCGGTCATTTCCCTCCTAACAATGTTCACTGTTTCTCCGGCAC
1762	CAACTGTACCCTCGATCTTAACATTCCCACCCCCAGCCGCTCTTT
1763	CCACTTCCTTTACCCCGTCCACAGTCACGGCTCTATCGACAGTCC
1764	CTGTGCCTGCTCCGTCGACATCTGTGTCTCTTTTAACCCCCCTCA
1765	CCATGGCATTTCTTACAGCAATGCCGACGATACTTCTGCTGATGC
1766	TTATACTCACTTTAGTGCCACTACCGATTACGTTGTCTACGCTCA
1767	TACCGTTCCCCTCGGTCGCACCCGTCTTTTTACCCACGACTTTTT
1768	TTGCTTTGATTCTATTGGCGGCATTTTCGTCCTTTACGCTATTGA
1769	TCTCGCTTCCTTCATCTTCATCCACACTTGCGGCTGCACTTATAA
1770	TTCTAGTGATATTGACACTTCTTGCTACCATATTACTGTTCCCTA
1771	TCGTTGTCGCTCCGCTGCTCGCAGTAACTGTGCTAGTCTTTTTTG
1772	CGTTTCTCCTGATTATCCCATCACTTATCCCTGCGCCCCCGTCAC
1773	TTGTTGCCTCCATTTCCCCCCCGACGACAGTATTTACCTCCACGT
1774	CCTTAGTAGCGCCGTTGCCCCCATCCACATTCCCGCCTGCAATAC
1775	CTGCCGCAACGGTTGCCGTTCTTGTATCTACATCGCTCTTCGCCC
1776	CATCGGTACCCACTCCCATTGTTACCGCAATCTCGGCATTAATTC
1777	CCGCATTCTCCTTTCCATTGCCATTATCCACGTTCGCATCCGTAT
1778	CCATGGTACCCGTGCTCGCAGCCCTCGTTGCCTCCATGCCGTTTA
1779	TTTTGGTGCTGTCAGCTGCATCTACTCCAGCCACACTAACTATCC
1780	CCCTAACCGCGCTACCTGCGATTTTATTCCCAGTTCCTTTAATCT
1781	CTTTTACGGTACCAGCGATAATTGTCCTTATAACACTCGCTTCTA
1782	CGGTTCCATCTGTCCCGCCGCTACTCTCATCGTCTACCTCAGCGC
1783	CTCTCGTAGCGGTGATCCTATCCTTCACACTCGTTATGCTGTTTC
1784	CACTCACGCCTACGTTTTCCATTCTCGTCACCACTATTGCGCCAA
1785	TTACAGTCGTTGCGCTTATGCCGACTATAGCAGCGGTATTCACCT
1786	TTACCCCCACATTGATACTTTCTGTCGCATTTTCCTCGATACCCA
1787	TAGTAACTCCGGTGCTCATTCTAATATTTGCACCGGTATCGACCC
1788	TCTCCTCGGTATTAGTTGCGCCATCCCCAACATCAGCCATAGCAG
1789	CCTCGTTCACGACACCGGCTATGGCTCTCCCATTTATAATCGCTG
1790	TCTCCATAACACCGCCTCTGATGTCATTGTCGGTCTCCACCTCCC
1791	CAGTGATATTTACATCCCCGATCATTTCGGTAACTCCTTCGGTTC
1792	TTCCGACCATTACGCCCGCCCTACTACTACCGTCCCCACCTTCCT
1793	TCCCAGTTTCCGCAGCTTTCGTGTTATTAATTTCCGCGTCAGCAT
1794	TTATCCCGGTAATCACCTTGGTCCCCTCGCTTCTAACGCTACCAC
1795	TAACCTTTCTGCTAACGGCTGCAACGCCGATAGCGTTCATCACTA
1796	TAACATTCTTCACATCAACAATCGTTTCCCCCACGGTTTTTGTCA
1797	CCGTTGCTTCTCCCCTATTATCAATTTCAACTACGGCCGTTTCTC
1798	TGACAGTCCTATTAACTTTCCCCGTGTCAGTAATACCTCCTTTTT
1799	TAATACCATTGCCCCCTTCCGTCCTAGTCTCTACGTCTGTGACCC
1800	CACCCACTTCGATGTCCATGCCAGTTACCTTGGCACTGATACTCC
1801	TACTACTGGCCGTTTCATCACTCCTCACGCTTCCGTTTGCCACTA
1802	CTTTTATGCCGGTACCTGTACCGACATTGATAACGGCACCCCTAA
1803	TTTCCTCTGCTATGTCAGCTATCATCGTTGCCGTGCTGTCTCTGG
1804	CGATGTCGACCCCGTTGGTCATTTCTTCAATGGTTGCAATGCTAA
1805	CCTTGTCGGTGGTCATAATTCCAACTTCGTTTTCAATTATCATTG
1806	CGTCGCTAATCGTAGTATCCGTTTTACCCTTACCTGCCCCAGCTC
1807	CACTCACGATTTTACCATCAATGACTGTAGTCTCGTTGGCAATAG
1808	TTTTAACGCTGGCTTTTTCTACAGTCGCCACTGTACTGACCATTC
1809	TCACTACAGTTATGTTTACATCCCTGACATCAGCATCGCTATTAA
1810	CTCCCTCCACGCTTCTGACTACGTTAGCGATTTCCGCCTCGGTCA
1811	TAATCTTGACCTTCGTGTCGCTTACGCTAATCGTCATCTTCGCAC
1812	TACCTCCAGCATCTCTCATGACTTCCATTGTCCCGCCAGTCTCGT
1813	TATCACCCATTACTATCGTGCCAACGTTAGCTACCATGACGACTT
1814	TCGTCATCCCCTTGGTTACCGCATTGGTATTACCTGTATTCTTTA
1815	CAATATCATTGACATTACTAGTACTCGCTCTTTTACCAGTCTCAT
1816	TGATCTCCGCCCTAGCGATACCGTCCTTGACCATATTAGTCACGG
1817	CCATCATGACTCTCCTGGCTCCTACCCCTGCTCCGGCCATAGTGA
1818	CTGCCACGCTGGCCCCGTCGCCCGCGGTCATTCTGCCTGCTCTAT
1819	TGTCCACAACCCCAATTCTAACGATGTCCACCACCTCGACTTCCC
1820	CATCGTCCACAATACTCGTGACTTTAGTTGCTATGGCGCCCATCT
1821	CAATCTTAGCAGTGATAGCAACTTTTGCATCAGCATTCGTTGTGT
1822	TGGTCGCTTCTTCACTGTCAGTATTGTCAATCCCGACCTCCGCCA
1823	TTTTACTATTGCTCCTCATTTCGATGCTAGTTCCGACGTCCCCTT
1824	CCTTGTTACTTCCAGTGCTTATCACGCTAACAATACCTTTAGTAA
1825	TTCTGATTGCGGCCGCCCTCACCATCCTTACTTTTGTCACGACCG
1826	CGCTCGTGATCCCCCTGCCCGTGTTAATTGTACCTGCTTTCTCCC
1827	CACCAACCGCCTTGGTTACGCTTCCTGTGACGACATCTGCGGCAC
1828	CGTCCACGACAGCGGCGTTGTTAATGGCTGTAACAGTCGCTGCTT
1829	CTGTCTTAATTGTACTGCTATCACCATTCATAGCTTCTTTGCCTG
1830	CGTCACCGATCCCGACATTGACGGCGGTCGCGGTTACGACTTCAT
1831	TGCTCTCCTCGACGATGGCCGTATCAACTATGGTATTACTAGTGA
1832	TTCTCACAGCTTCGGTCGCATCACCAGCCCCCCCCGCTTTCCTGC
1833	TAGTACCCCCTACGATACTGGCGACCATATCGCTTTTACCGCCTG
1834	CTACTGTACCGATGCCCCCCACACCTTTCGCCGTGTTGGCATCTC
1835	TGCTGCTCCCATTATTGACCGCCACGACTATACTGTTTGTGGCTA
1836	CTTCTCCTACTCTTTCTACCCCCTCTTTGTTACTCGTAGCATTAA
1837	CACCAGCTCCTCCTTTACCCCCGCTTGTGTTTTTTGCCGTACTAA
1838	CTTCGTTAACACCCACTATTGTATTAGCTCTGGCGGTGTTGCTCT
1839	CAGCTTTCCTATCACTTTTCTCTCTTCTCTCTTCCTCGCTCGCAT
1840	CCCCCCCAACAACGATTGCCATAACTATTTCGATAATCCTAACTT
1841	TAGCACCCACATTTACACTCGCGTTCTCTCTTTCCGCGTTCATAT
1842	TTTCCCCGTTAATGGCCTCTATAGCGTCGACCCCTGCGTTGCCAA
1843	CTACGCCTTTTACACTGTCTTCGGCGTCTCTCATTATACTGATTC
1844	TGTCTCCCATGATCGCCCCGGCTTCCACGATTTCCGTTCTACCAC
1845	TGATAATGGTGCTGGCTATTGTATCGACGTCGATGACCCTTATCC
1846	CCGCTTTGGTGGTTTCGCTTCCCGTCCCTGCATTTTTAGTAGCAG
1847	TTGTGTCTGTCATCATGCCTCCAGCGTTGACCACTATGTCACTGC
1848	CGGCTTCCTCTGCTTCGACCGTTTTCGTAACTACCGTTGTGGTGG
1849	CTCTATCGTCTTCTATATTCGCTGCCACGATGTCCACCACGTCGG
1850	CTCTAGCTATCCTCACATCTTCTCTTATTTCTGCATCCCCCTCCG
1851	CCTCATCGATCTCCCTACCGGCTTTGTTTGTCTTGACGATAATTG
1852	CTGTTGCAATGTTTCCATCGGTCATCGCGGCGCTAATGCTACCGC
1853	TGATACTGTTCCTGTCCGTGGTAGTCACGTCAATATTTACATTCT
1854	TTTCCACGGTGTCATTCCTCCTCATGTTAGCTATTACTGCCGTGT
1855	CTATCGTGCTTACGGCAATTGCTGCCGCTGCCACTTCTATGATCT
1856	TCGCATCTGCCCTTCTGGTAGCTACAACCTTTCTATCAGCAACTG
1857	TCCCCTTGCTTACATCCGTGTTACCAGTGGCAATTGTATCCATGT
1858	TATTCGTTTCAACGATGGCCATGACTTTGACCCTAGTCACTTCTC
1859	CACCACCTTTCACTCTTATACCCTCTCTTACCTCACTCTTTTCGC
1860	CCGTTATGGTTACCTCGATATCGGTCCCGGTTGCTTTTACGGCTA
1861	TTATCCCGGTCACAATCCCTCCTGTTCTAGTAACAATCGCGCTGG
1862	CGCTTTTTATCATTACCCCGTTGTTCTTGCCCACTTTGGTACCCG
1863	CAGTCACACCATCCGTAATCTTCCCAGTCGTGGCACTGCTAACCC
1864	CTGCGATCCCTACTCTGACTCCGTCCGCCGCCTTTTCGTCCTTAT
1865	CCGCCATAATGACGATGTCGACACTGGTATCCCTTGTGCTCCCCT
1866	CCCTGTTAATAATCACTATACCAGCGTTTACTCCAACTGTTTTAG
1867	TGCTCTCTTTGTTCACCGCCTTTTTCTCGGCTACCGTTCTTATGT
1868	CTGTAGTGACTGTATCTTCCCTATCGGCGACTCCTACCACTTCTA
1869	CCTTTGCCATTGTTTCAACAGCAGCCACAGCCGTACCTCCGATCT
1870	CAATCACCACCGTTTTGACCCTCGCAACTGTTCTGGCTCTTATGT
1871	CCATACCGCTGTTACCAGTGTCAACGCCACCCATCGTGTTTACGC
1872	TATCCGTCACTACAATGATACTTTCTCCTTCCATCGTCCTGTTAA
1873	CACCTTTCTCTTCGGCCGCCGCAACGGTCGCGTTTCCCATTCCAT
1874	CCTTATTAATTCTGTCGATAATGTCGGTACCCATGACCCTGCCCT
1875	TTCCTTTCCCCATTTCACTCCTGGCCATGTTCCTACTGATGACCA
1876	CGGTTTCACCTGCCACAATAGCTACTTTCGTCATTCTATCCCTGC
1877	CAGTTCTCACCTTATTTGCGGCCCTCGCCCTTCTGGTATCGCTCG
1878	TCTTAACGCTTTCCTCCGCATCAGTACTCTCCTCAATGTTCGTGA
1879	CTTTTCCAACGACCTCCTTCGCCATTTCGTTTCTGTCACTTCTTG
1880	TCGTACTGATGGTATCTTTAATTCTCGCGACAGTTGCTACGTTCG
1881	TGGCCCTCTCTCTTATACCAGCCGTCATATTCACTCTGTTGACGG
1882	CCCTGGTGGCCGTGTTGACATCTATGACCATATTCTTACTCTCAC
1883	CTGTACTGCCTTCTGTGTTACCGGTCATTTTGCCATCCGCACTCG
1884	TCCTCTTCATTTCCGCCGTCTCAACCTTGCTTTTCCTTTCTTTTA
1885	CCATGGCGTCAATACTCCCCTCGTCAACACTGCCTCTCATGTCAA
1886	CTTCCCCGCCTGTTATCGCAACACTAGTCATGACAGTTGCTCTAT
1887	CGACATCCGTTATGTTGTCTTCTGTCATGCTGACAATAACTCCTC
1888	TCATAATATTCGTCTTTACAATGCCCGTGGTCTCATCATCCTCCA
1889	CTTCTCTACTCTCCCTTACTTTCTTGCTGCCCTCTACTCTTCTCT
1890	TGTCCACCCTTGTACCGATTTTATTGTCTTCAGCCCTATTCACTT
1891	CTTCCACGCCAGCCGTTTTACTCGTCTTTACAACGTCTTTGCCGG
1892	TTGCTACTTCTTTTTTCACACCTTTCTCGACCCTACCTTTACCTG
1893	CTTTGCCCCCTGCGTTTTTTCTTGTTCCACTCTTGCCTCTTATCA
1894	CCACAGTGTTTACGTTTTTTTCATCCATAGCACTATTCCTTCCAC
1895	CTTCTTCTATAATCTTTCTGCTGCCCCTTTCTTCACTTGTCTCCA
1896	TGACTGCGACGTTCCCCACTCTTGTAACATTGTCATCGACGTTCG
1897	TCTTTCTTATGTTAATAATCTCTCCAATGATTATTCTCTTCTCTA
1898	TTCCTCTAGCCCTGACTTCAATCTTTTTACTACCTATATCTACCC
1899	TATTGACCGTCGTTGCATCCGTATCGGCTTTTTTAACGTTGGCGA
1900	CTCTCACATTACTGTTGTCACCGTCAACCGTGGTACTTCTAATAT
1901	CCGTGATTTTGTCAATCGCCTTATTCATAGCCACCCCGCCACTCG
1902	TTTCGTTCCTTCCTTTACTGTCCATACTGTCATTAACGGCATTAC
1903	TCCCGCTTGTCTTCGTCATGTCGGCATCTCTAGCATTCTCCTTAC
1904	CACTCCCGCCCGTGCCAGTCCTCGTAGCTGTCCTAGTAATGATGG
1905	CCGTTGCGATGTCCACGATTTTAGCCTCTGCGTCCGCCCCCCTGT
1906	TTGTCTCATTAGCAGTAATATCAGTACCATCGGCTCTTACACTCG
1907	TGTTTCTCACCACATTGTTCTCTTCAATGGTCTTCTTACTGCTAA
1908	TTTTGTCGGCAACTTTCTCCGTCACTACCACGATACTTATAGCGC
1909	CTCCTTCATCCCTTCCTGTGATGATTTTTATCGCAGCGTCTGTTC
1910	CTGCGACCTCTTCTGTAGTCATGCCTTTCCTATTTCCATTTTTTA
1911	CGCCATTGATAGTCATTCTCTTAGTGGTGACAATTTTTGTCTCGA
1912	TGGCCTCGACTCTTGCATTGCTAACACCGGTGGTACTGTCCCCGG
1913	CGCCTCTCTCCCCGTTCTCATCTCTTTTCCTGTTACTATTCGTAA
1914	CTGCTTCCGTCCTGCCTATAGTAACTGCACTGGTCGCGTCAATAC
1915	TGGTGACAGTGATATTAATCCTTGTGCTGATGACTTCTGCACCTC
1916	TCGTGATGCCAGCGCTCACATTACTGACGCCCTCTGCATTCATAA
1917	CATCCCCCCCTATCCCGTCCCTCGCGACTACTATGCTTATCTTCC
1918	CGTTGATGGTGGTCTTCACCTTTGTAACGTCCGTAATGTCATCTG
1919	CACCTATTCTCTCTGTTTTTGCTGTTATGATGTCCTTTCCGACTG
1920	CGTCCGCAGTAACCGCGCTCACCATGGTACCGCTTGTCTCACTTA
1921	CAGCAACCTCCGTACCACTACCTACATCATCAGCTGTACCTTTGC
1922	TCCTTACAACGGCGTTTTTCGCCTCCACCATACCCGTAATGCTCA
1923	TTTTAGTTTCAACAACTGTAGCGGTTCCGACCCTATCGCTGGTAT
1924	CAATTGCAACTATATTCACATCGATAGCTGCGGCGACCATTACTT
1925	TCACTTCTCCGTCGCCTGTGGCATCAGCAACTGCGTTAGTGACCG
1926	TCGTGATCATTATAGCTGTCATGACGGCGTTTTCGTTGCTTGTTG
1927	CATTTATAATTTTTCCTCCTCCGGTTACTGCTACGGTGCCAATGC
1928	TGCCCACACCCTCGCCGGCGGCAGCGGTATTCACAGTAGCATCTG
1929	TCTCTGTCACCTTCACTACGCCGGCTTTTTTCCTTACGGCCTCGC
1930	CCTTTGTCCTCCTGATCTTCCTGCCCTTAACCACAGTCTTTCTGC
1931	TGTTCGCGCCCTCGTCAATCGCAATCTCCTTCCTTTTCGTTTCGT
1932	TTTCCTCTACTCCCGCAACAGTGTTACTAGTATCTGTCTCATTGG
1933	CTTCCACAGCCATTCTTCTTTTGATCACGGTGATCCCAGCCCTTA
1934	CCCTCGTGTTGCTCCCGATTACTACTTTCGTCATAACAGTGGTCC
1935	CACCAGTGGCACCTATGCCAATCATCTCACTGATGTTTCCGTTTC
1936	TGACTGCAGCAGCACTATCGACAACGTTAACCGCCCCACCGTCGC
1937	TCACTCCTGTGCCTACAGTCGCTCCGCCGGCTGTGTCGCCGTCAC
1938	CGCTCCTCGTACTACTTTTATTCTCGACTTCGCCCGCAGCCACTT
1939	TCGCCGTGCCCTTTGTGGTTACAATCATACTTATGGCCTCAGTGA
1940	CACTACTCTTGCTCGCAGCCTTCCTTTCGACAGTGGTTCTCCCTG
1941	TAATTCCGTCTCCGATAATCCCGTTTTTAATACCTGTTTTTCCTC
1942	CGGCGACGCCACTACTTGCCGCCTCGTTGCCAGTACCATCGCTAC
1943	TTCCTGTTTCTTTTACCTCTGCTGTCGTCCCATTCCTGGTTGTCT
1944	CCCTTGCTATAGTGGTTTCCATTTTGACTCTAGCATTGCCAACTG
1945	TTGCTATGGTGCCGGCTGTAACACTTGTGACGACTTTTGTTCCTC
1946	TGGTAATCCCTATATCCCCCATGTCCACCATTGTTATTCCACCGT
1947	TGCTGGTCATAGTCTCAGTTCCTACGGCTGTGTTCACACCGTCAC
1948	CGCCGACAGCACCAGCGATGGCACCTACTTCACTAACGACCGCGC
1949	TAACTGCCCTCGCCCTAGTATTAATTATTACACCTTCAGCAGTAT
1950	TGATAGTTACTCTAATATTAACGTTTGTCCTTTTGCCAACTCTCT
1951	TCGCGATATCGTCATCTATCGCGGCAATGGCGGCGCTTCTGATCG
1952	CTTCAATACTAATTGTGCCCTCTCCAATTGCAATTTCTCCCACAG
1953	CGATGTTGTTATTGTCAACGATATCAACTACACCGGCTTCTTTGT
1954	TGCTTACCCTATCACCCATGATATTAATGCTTCTCATGGCTGCCG
1955	CATCTGTCATAACATTGTTTCCCTTAGCAACACTTATCGTGGTAA
1956	TCGCTTCCCTCGCTATGGTAGCCATAGCCGCACTAATAACTACAG
1957	CCGTGTCCATTACGATCGCTCCTGTCATGGTCACTCTCCTAGTAT
1958	CCGTTGTTACCACCATCATTATAATATCGCCTGCTGTGTCCGTGA
1959	TCGTACTCACGTTCACAGTTGTGGTACTAATCACTCCTGCTGCCG
1960	CCTCTCTGCCGACCGCAGTTTCGTCCTTGCCTACTGCTTCAGTTA
1961	CCATGGTCGCGGCTACAGTGTCATTCCCATCGCTTCCTGCGTTAA
1962	TATCCCTAACTATAGCAACTCCCCCAGTAATCGTCGTGGCATCCT
1963	CTGCACTTGCCGTTGCATTCCTATCATTCCCAATCCCTGTTACTC
1964	CGACTCCCCTCCCCGCGTTGCCGTTCGCGGCCCTTCCTTTCACCA
1965	TTCCTCTCACAATAATGGTCCTAGCTTTTGTGTCAACACCCGTGA
1966	CGATGTCACCAATACTTTTTGTGACGATCTTATCTTCCACGTCGA
1967	TGATGTTGGCACTCTTAACAATATCGGCCCTAACTCTGTTATCTT
1968	TTTTTGTAACCGCAACACCACCTCCGCTGTTTCTCCCGCCACCTA
1969	TTGTCACTGCTACCTCAGCTCCCGCAGCTCTGGTTTCGGTGCTAG
1970	CCTCGACGACCTTATTCTTAGTGACCTCTGCCTTGACGGCGATAG
1971	CCACCCCACCCATTGTAGTTTCGCCTACCCCACTGCCAATCCTCG
1972	CCGCGTTGATGTTGTTAACCCTATCCTCGATAACCGTTGTAGCCC
1973	CATCAGCGTTAACGCTTATCACTACCGCGCTCACAACGTTTGTTA
1974	CAGTCATTCCTGCTGCTATCGCGTCTGTATCGCTGATATCCGCGT
1975	TGATGGCTGTCTCGATTATACTTCCTCCGACTTCTCCAGCGCCAC
1976	TGACACTCATTTCCTTGCCGTCGTTCGTAGCCTCGTTAATACTAC
1977	CGCTGCTCCTCTTAATCTCAACAGCGCCCCTCCCCGCGGTCGCAA
1978	CTGCTATTTTCGCGCCGCCTACCTTACCATCTGTCTTTCTTTTGA
1979	TCTCTATCGTCTTCACCGCCTCCTCCTTGATGATAGCATCAGCGA
1980	TGTTGTTGGTTATATCCGCTTCGTTGATGCCTCTAGCACCACTAC
1981	CTTCACTTCCCCCACCGGTGTTGGTCCCCTTGGCACTGGCAACTT
1982	TAATGATGACACTCCTATTCACATTTACGCTCGTCATTTTTATAC
1983	CACTTCTCTTTGCATTAATCTCCATGACGCTTTTAGTTCCGTCTA
1984	TTCCCGTTATTTTCTCCATTCTGCTGGCAGTACCTTTTTCTTTAT
1985	TAGCCGTTACCATAGCTACATCATCATCGTCCCTTATACTTGTAT
1986	TCCTAATCGCGTTGCTCCCGTCCACCCTTTTTCTTACCGCTTCAA
1987	CCCCGCTGCTAATCGCTACAGCGCTCTCTCCGGCTATTTTTTCGC
1988	CGCCTACCCTGACAATCACATTTGTAATTGCAGTAGTAGTAGCTG
1989	TGACCTCGCTAGCAGCAGCCCCTGTCTCGGTCCTGACGTCCATGG
1990	TGGCAGTACCTGTGATGACTGCCTCTTCGCTAGCGCTGGTGATGT
1991	TACCCTCCACTTTTACTGTAGTGGCCGCGCTTTCTTCCGTGCCAT
1992	TTCCCACGACTTTAATACCGCTCACTTCATTGACGGTCGTATCTA
1993	CACCCGTCCCGTCTTTCTCGACCTCAGTACCCCCATCACTCCCTA
1994	CGTTTATGTCTTTGTCGGTCATAACTATCCCGTCCCCTACTGCTC
1995	CGGCGATAGCTACGTCAATTGTTGCACTCGTGATTGTTATGTTAA
1996	CTACAGTAGTCTCACCTCCGTTGGCTGCCGTAGCATTACTTCTGA
1997	TAGTCTCCGTCTCTGTGATAACGTCTGTTCCATTCTTCCCGTTAA
1998	CGTCAATAATGATGACGCCTTTTTCGGCGCCTTCAGCACTTGCGT
[truncated: 8,001 more rows]

## Sheet: CVAE-generated
	0.5	0.55	0.6	0.65	0.7	0.75	0.8	0.85	0.9	0.95
0	CCGCACCGCCTGCTATCTTACTTTCCGTGCTGCCACCCCTACTAC	TAGCGTTCGTTCCTCTGTTCTCCATTTTTGCCCTCCTCGCACCTA	TTCTTACGGTTCTGATGCCTGTGTTTACCCTGCCCCCCGCTTCGT	CCCTTCTATTTCTGTTGCTCTTTCCTGTTGTGCTCCTCACCTCCC	TCGTCCCGCTGCTCATCATAGTTTTCCTATTGCCCTCTTCCCTCC	TCGCGACGCTTGCTTCCATCTCTGTCTTAATGCTCCCCATCTTCA	CTATCGTTCTGGCTATTTCACTGTCCTCCTCCGTCCCGACTTTCT	TGCTATTCATTTTTGCCTTCTTATCTTTTGTGCCCCCACTCCCTG	CGGCATCGCTACTATTGACCATCTCCACCTCCGTCCTCGCTTTGT	TCGTATCAATCCCTATGATCTCGCTACTTGCCCCTTCCATCCTCC
1	TAATTCTTCCGCTCCCCCCCGTGCTATTGCTGCTCCCTGTGCTTA	CCCCACCGCCCGTTCCTTTATTTTCTGCTATGCCCACCCTTGCCC	TATCGATCGTTCTATTTCTCCCCCTTCCCCTGCCCCTTATTACTA	TACCGGCATCGGCGATATTTCCGACTTTCCTGCTCCTTGTGCTCC	CTATTCTCGTCGTGGTGATCTCAGTAGTTGTGCTCCCCATGCCTG	TACTATTGGCTTTACTCCTCTTGCCCGCCTTGCCCCTGGTGATTT	TAACACTCGTAATATTGTCCGCTGCCACCCTGCCCTTTATCTTCC	CCCCATTTGCACTTCTTTCCTCTATTTCCTTGCTCCTGTCCATGC	TTCCATCGCTCCCAGCCTTCATAGTTTCACCCGTCCCCTCCGTCC	TATTTCTTGCCTCATCCGTCTCCGCCTTTGTGCTCCCTCTGCCAC
2	CAGCACCCGTCCTGTTCTTATTATCTTTTGTGCTGCCGCCCACCC	TCCTACTCACTTTCACTACATTAGCCGTGACCACCTTTTCTGTCC	CCGTTCCGATCCCTCCTCCCACTATCCTGCTGCCATCCCTCGTTG	TCGTTACGCCGGCGTTCTTCTTTATTTCTGCCCTCCTCCTACCGT	TCGCCACAGCAACTATGACCATTCTGCCCTTGCTGCCATTTTTAT	TCGTAGTCGCGACAGTGTCTGTGCTCCCCCTGCCTCTCGTCGTAT	TTATAGTTGCACTGTTGCCTATTGCTACTGTGCTGCTTTTAGTCC	CCGCATCGCCCTTACTGGCTGTTCCCCTCATGCCCATGTCACTAA	TGACTCTTATGCCGCTGCTATTATCTCCCTTGCCCGCCCCTCTTT	TACCATCGCCAGTATTGACCCTCATTTCATTGCTCCTCCTCATGG
3	CAATCACATCCGTACTAATCTCTTTTTCCTCCCTCCCTATCATGC	CAACGACGGCGGCATTGATAATCTTATCTATGCCCTCTCCCTCTA	TACTAACACCTTTCACCCCCCCCTCCTCCTTGCCTCTGATTTTCA	CTGCGTCGCTGGTTATATCTCTCCCTGCTATGCTCCCTGTCCTGT	CGACATCATCGGCACCACCTATATTCCCCCTGCTGTCTTTCCCGT	TATTAGTCGTGCTCCCGACTCTGCTTTTGTTGCCCTTACCGCCAC	CCTCGCCGCTGGCTTTGATCTCAGTCCTGTTGCCTTTACCCATTT	CCGCATCGCTACTGATTTTGACCGCCACGTCCGTCCCCATATTTG	TCGTTCTGGTGGTCGTGGTCTCTCCCCTTGCCCTCCTCTCTATCT	TCGCATCGTCGGTGGTTTTCTTCCTCCTATTGCTCCCCCTACTTA
4	CTCCTATCCCTTTATTCCCCTTTTTCCCCTTGCCTCCCTTGCTAC	CAGCATTGGCCTCTTTTTTGCCCTCCTTTGTGCTCCCTTTGTCCA	CGACATTATTTTTTACTGCCATTTTCCTTATGCTCGTCCTGTCAT	TGTCGATACTTTTCATATTATCAATATCCTTGCTCACGCTCATAG	TCGCATCGCTTGCTTTGTTCTTACCCATGCTGCCCTCCCCCTTCC	CTCTCTTTGTTTCAATGTTCTCCCCTATGCTGCTGCTTTTCACGC	CCGCATTTGTTTTTTCCATGCTCCTCTCCACCGTCTCCGCCGTGA	TTCTCGTTGTGCTTCCCGTCTCTTCCGTGCTGCCCCTCCTTTCGC	TCATCGTCGCTTTCTTTTCCCTATTTGCCCCCGTCCCTCCTATCA	CCGCAGCGTTCGCAGTTATCTTCATGACTGTGCCCATCCTATTCG
5	CCGCATTAATAATGTCCGTCTTTTTCCTTGTGCCTTCTCTGGCAC	TGGCCATAGTTGCCGCTTTGCCATCTATTGTGCCCCCTCTATCCA	TTCTGATATCTGCTCCCATACTTTTGATGCTGCTCTTCCTGCCAT	TCGCATCGCTTCTACCGATCTTCCCCTTATTGCCCCTGATAGTGC	CAATTGCGGTGGTCGCGACTTTTTTCCCCCTGCCTATCCTCCTGC	CTACACTCGTCTCGTTCTCCCCAATATCCCTGCTCCCTCCCGTCT	CGGTTCTAGTAGCTTCCTTCTCGTTCTCCCTGCTCCTCCTCCCGT	TTCCAGCGCTGCCTCTGCTGATCCTCGCCCTGCCCCTAGTAGTGA	CAGCCGTAGTCACTTTGCCCATGGCAACCCTGCCCTCCTCTCCAA	CGGCCGCATTTCTGTTGCTCTCCTTCATATTGCTCCCCATGCTCG
6	TAATCGTCGCAGTGCTGCCCTCTGCCCCCCTGCTGCTCTTATTCT	CGACGGCGCCGGCATCCTTTTTTGCCATCTCCGTGCCGCTTTTCG	CCCTAATGGTTCCAGTGACCCTTGCTGCTGTGCTGCTCCTGCTAC	TTGTGTTTTCGATGTCGCCCTCAGTCTTGCTGCTGTTTTTGACAA	CGATCGCCCTGATTACTATCTCACTAGTTGTGCTCCCTACCTTAT	TCGTGTCGGTCATCACCGTCTCTATTTTTGCCCTCCCACCCTTAC	TAGCTTTTATGACAGTATTACTCACCCCCTTGCTGCTGCTGCCTA	TCACAATGTTTTCTTTGCTGCCCGTGCCACTGCTGCCGCTACTTA	CTTCATCATCCGCTATACCTGCCCTTTTGCCCGTCCTCTCCACGC	CGGCATCATTAACATTGCTACTTTTCATTTCCGCCATATCTTCAG
7	TCGCATCGCTGACTTTTTTCTTCATTTTATTGCCACTATTCCTAC	TACTTGCATCGTCATTTTCAGTTCTATTCTCCATGCTCATTACCA	CTTCATCGCCCTTTACGCCTACTGCCATTGTGCCCATACTTGTCC	CAACATTTATTCCCGTAGTGCTGCTCTTGCTGCTCCTGCCCACGC	TGCTAATATCATTTTTAGCCCTCCCCTTGCTGCTACCTCTGCCAC	TAGCACCCGCATCATTGTCACTGCCGTTTCTGCTACCCGTTCCCA	CCCCGATGTTGCTGCTGATATCCCTCACCCTGCCCCTGCCTATGA	CATTCGCATTTACTATTCCCCCCTCTGTGCTGCTGTCTTTGCTAC	TATCATCGCCGACCTTTTTCTTCATCTTCTCCGTCCTAGCTTTTG	CCGCCATCCCGACTCTCACTGCACCACTGATGCCCCTAGCCATAT
8	CTGTATTTCTGTCCTTACTCTTTACTTTTGCCCCTTTGCCTACAC	TTCCCATTCTTATCCCCCTATCGATCATGCTGCCCCTCGCCATAG	CTTCGGCACTCCTCATCCTCTTCCTGCTTGTGCTCCCTTTCCCCA	TGACATTAGTTCTTTCTATGATGTCTTCCCTGCTCCTTTCTATTG	TCATATTAACGACACTAATACCACTTATGCTGCCCCTTGTTTTAT	CAACATTTATGGCGACTGTCTCTGTAGCTATGCTCCTCATGCTAG	TATCATCGCTTTCATTGTCCATAGCTCTTTTGCTCCCTGTGCCAC	TTCCGTTTGCATTCTTGTTGCCAATGCCTGTGCCCATCCCCATCT	CCGTTACGCTCCTACTTGTCTTCCTCTTATTGCTCCTCCCTCTTA	CAACATTTGTGATGATGCCAATCCTCTTGCCCGCCTTATTCTTGC
9	TCACGACGCTTCTTCCCCTCTTTTTTTCTACCTCCATCGTTGTGT	CCGCGTTTATCACACTGATCCTCCTTTCCTTGCTCCCTTCCATCT	TAACATCGATTACACTTGCAATACTACCTATGCCCTTCTTCTTAC	CGATGATGGTTTCACCACTCTTGACTATTGTGCTCCTTACTATAC	TCGCGCCGGTTTTTCTACCCCCCGTTATTATGCCCACCATCCTCT	TAATTGTAGCGTTTATGCTCTCCGTTCTTGCCCTCCTCATCCTTT	TCGCATCGCTGCTTACCTTCTTATCCTTCTTGCCACTCCCCATCA	CGTCGTCGTTGATGATAACCCCAGCCTCCCTGCCCCTGTTCCTTT	CTCTGGCATTAGTAATGATCCTCCCCCCTCTGCTGCTGGTGCCGT	CGATTTTTGCTGTCTCTATCTCTGCCTCCCTGCCCATGTTCCCTC
10	CTTTTACTGCCCCACCCGTCTCTGCTCTGCTGCCCGCTCCCATTA	CCTTCATCGCGTTTTTGCCCATGACTACCCTGCCCCCTCTCCTCT	TCGTAATGGTTACCTTGACCCCACTACCCCTGCCCCTTGTGTTCC	CAGCGGCGCTTTTTTCCATCTCTTCCCTATCCCCTTTACTACCAC	CTACGACATTTATTACATTCTTGTCCTCCATGCTCCTAGTCATGT	CTTTTACAACACCTTCCTTAGTTTCTATGGCCACTTTCCTAATCC	CCATAACTCCATCCTTCACAACCTTCCCCCCCATCCCTCTGATTG	CCGCACTGGTGGCATCCATACTTATGCCCTTGCTGCCCATCACTC	CGTCATTGGTCTTCTTAATCTCTATAGCCCTGCCTTTCATTTTAC	TAATTGCAATCCCTACCCTCTTTTTACTATCCCTCCTTATTATAG
11	TAACATCATTTACCACCATCTTATTTTCTCCCGTCCTTGTTATCT	TCGTGCTCCCTTCTTTTGCTTCCGCCTTTGTGCCCTTATTGTCCC	TCGCAACGCTGTCAGTTTCAGTCCCTCTGACCATCCTTTTTGTAT	CATTCATCGCTCTAATGACTGCGACTCCCCTGCTGCCACCGCTCG	TCGTCGCGCTCACTGCGGTCTTTTTTTTTATGCCTTTCCTAACCA	CAACAGTCGCGCCATTGTCTACAGTGCCCCTGCTGCCCGCTTTCA	CCTCATTTACAGCATTACCCATCACAACCTTGCTCCCTATCACAA	CCGTTGCGCTACCTCTTCCCCTGTTATCTGTGCCCCCCCCCCCCC	TCGCATTTATTTTATTAGCCTCCCCTTCACTGCTCCCATCCCCCC	CGCTCCTTGCAACAGTCCTGCTGCCCCTGCTGCTGCCTTTCATTC
12	TTCCTCTAGTCATCTTCCCCCTTATATCCCTGCCTCTGTTATCAC	CGGCCACCTCCGCAACTGTGACCGTTCTTGTGCTGCCCATCCCCA	TCGCATCGGCCGCTTCAATCTTGTCCCCATTGCCATTCCCCATAC	TCGCTCTTCCCTCTCTCACAGTTGTCCTTGTGCCCTTATCTACCC	TATTTGCGACAGTGGCTTTCTTATTCCTTGTGCTGCTTATGTCCT	CTGCATTCGCTTCGATCACCCCCGTCCCCCTGCTCCTAATCACGT	CGGCGGCAATGCTGCTGATAACCGTTTCCTTGCCCTCCGTGTCTG	TCGCGTCCGTGTTTTTGACCCCGGCCCCCCTGCCTCTGCTACCCA	CATTGTTCGTTCTTTTCATACCAGTCCCCCTGCCTCTACTACTCT	CTACTCCTTTCCTGCTAGCAGTTCTGGCCTTGCCCTTTATGCTCC
13	CTATGTCGGTCCTCATAGCCGCTGCCATCCTGCTGCCCCTGTCAC	CTACGCCGGTAACCGTAATGGTTGCTATCCTGCTGCCTTCAATCA	CAATTCCATTGCTCACCATGATACTCCTCATGCTCCTCATTTCTG	CGTTTGTTGCTTCTATTTCTGTGCCCTCCCTGCTCCCTCCCCCTA	CGACATCAACGATGTTGGCTGCTGTTTCCTTGCCCACCCTCATGC	TCGTGACGCCCGTCACTGCTGTACTCTTTGTGCTCCTTTTCCTTG	TCGCATCTCTGGTTCCATCTCCTATCCCCTTGCCCTTTATCGTAC	CGGTGGTTGTGATGCTTCTCTTCATGCTGCTGCTCCCTTTACTAA	TATTGTTCGCCATTTTGCCCCTCATATCCCTGCCTCTTTTTTCGC	TAGTTTCATTGTTGCTCACCTCTTCCACTGTGCTGCCCACTGTTC
14	TCGCGGCGCCCGCTATGATACCTGTCCTCATGCCTCTCATCATCC	CGTTAATTACGATTATCCTCTCCCTATCTATGCTGCTGCCACTGT	CAATATCGGTAGCACCGGTATTCATAGCCCTGCTCCTCTCCCTAC	CGACGATCACGATTATACCCGTTGTTTTTATGCTGCTTACACTCC	TACTGATGGTCCCGCTGGCCACCCTCCTTGTGCCTTTGATATTCA	CCGTCGCGCTAGCGATACTCTTATCCTTGTTGCTCCCCTTCACAC	TGATAACAGCGATACTGTCCCTTATACTGCTGCTGCTGTTCACTC	TCGCGCCGCTCCTTACTGTCTTTTCACTGCTGCTCTTCCCCCCTT	TTGCTTTTGCTTCTGCTATCTTGCTGCCCCTGCTGCTGCTATCCT	TTACTGCAGTTTCATCCACCATTATGCCCTTGCTCCTTCTATTCC
15	CGCCGATAGTACCTTCAACTATACTGCCCTTGCTGCTTTTTTTTA	CCCTCATCGTAATGACTCCCATTCCTACCCTGCCCTTCTCTATGG	CTTTTGCTCTCATGATGATAGCCGTGCCCCTGCTCCCCCCCCTCA	TCGTCGCGCCTTCAATAATCTTTCTCATTGTGCTCCTAGTCCCCT	CCCCTCCGTCATCTTTCTTCTTTTTCTTATCCCTCCTACTCCTGC	TATTTACGCCAACATCAGTCTCAGTGGTTGTGCTCCTGTTCCTCC	CTACGTCGACTACTTCTATTCCCCTACCCCTGCTCCTTATCCCGC	CGACACCGGCGTTTATAGTCCTAGCACCCCTGCTGCTACCCTTTA	TGCCGTTAGCTCCAGTTTTATTACTATCTATGCTGTTTTTGCTTA	CGGCATCATCAGTATTATTCTTCACTGTGCTGCTCCTCTTGCCGT
16	CGACGATTGTAGCACTCATAGCCTTACCTATGCCCTCTGCTATTT	TCGCATCGCCTTCTCCTGTCTCCGTGGTTTTGCTCCTCCCTCCAC	CATTGCTGCTTGTTATTTCTGCTCTGCTGCTGCCCCTTACGCCTT	TTATTTTTTCTGTGACTCTCTCCCTTTTTGCCCTCCTTCCTATGA	CGGTTACGCCCTTATTGGTATCCGCCCTCCTGCCCATACTTATCA	TCGCGACGCCGACAGTATTAGCTCTCTTGTTGCTGCTGCCTGCTT	CTGTTTCATCGTTGCTTTTCCCCGCCATGTCCGTGCTGTTGTTGC	TAATTATTGCTTCCATTTTCTCCGTTTTTGCCCCTTTGCCACTGT	CCGCCGCTCTCGCCACGCCCTCTATCATATTGCTGTTACCCTTTG	CAACCGCAGCAGTACTATCCTTTCCTGCCTTGCCCCCCGCTATAC
17	TCGCTTTATTGCCTCCTTTATTCTCCACCTTGCTCCCCCCTACAC	CGATAATATCATTTCTAGCTTTGTTCCTGATGCTCCTATCCCTCC	CGTCTTTGGTCCTATTTTCCCCAGCTGCCTTGCCCCTTATATTCT	CGCCGATCATACTGATGCTGCCCATCCCCTTGCTCCTGTTCTTAG	CGCTTATGGCTGCTATATTGATTCTCTCCTTGCCTCCTGTACTGC	TACTACTTGTTATCGTACTCTTTTTCCCTATGCTCATGATGCCTG	TTACGGTTGCATCTCTATTCTCAATGCTTGCCCCTTCTGCTTCGA	TCGCCATGATTATTCCCCTCTCCTCCATTGTGCTCCCTCTCCTAC	CGACTGTAACTTTGATCCTGCCATCCGTTGTGCCCGCTACCTCTG	CTTCATCGCCAGTGATGATCTTGATAGTCTTGCTCCTCATCCTCC
18	CATCGTCGCCAGCGTCCCTCTCTGTCCCCCTGCTGCTCTCCTCGT	CAATTACATCGACGACCACCTCTATCCCTCTGCTCCTCCCTGTTC	CGACCCTTGCAGTCTCCGCTTCTCTTTCCATGCCTCTCTCTGTGT	TTTTATCATTGGCATTTTTTATAGCCCTGTCCATGCCTTCGCTGT	CGGTAATGATGCTATCCCCCACCGTTTTTGTGCCTATACTCCCCC	TGACACCGCTTTCTTTTTTAGTACTGATCCCCGCTTCCATGGTTA	CCGCCGTTATAGTTCTCATCCCCTTGACCCTGCTCCCCCTACCTG	CCTTTACGCTATTTTTCTTCTCCATCATATTGCCACTCCCCACGT	TCGCGTTGGCTGTGCTTCCCTCTCTCCCCTTGCCTCCTTCTTTCC	CCCCTCCCGTGATTACATTCCCAATCCCCTTGCCCTTCCTCTCCC
19	CGCCAACTTCCGTTCTTGTCTTTTTATTGCTGCCCATACTGGTTA	CCCTGACGACACTACCTGCCGCCGCTTCCCTGCTGCTGCTGCTCT	CGACGTTTGTGATACCGATCTCCGTTTTTGTGCCTCTGCTCTTCA	CTTTTCCGTTACTGACTATATTCATCCTTCTGCCCTCGATCTTCC	TGGTAACACTACTGGTGATGCTGATTCCCTTGCCCCTCGTCGTCT	TACTTTTGTCTATCCTAGCCCCCTCCACCATGCTCCCTCTCCCCA	TCGCAGTTATCACAGCAACCACTACTACCTTGCTGCTTATGTTAC	CCTCCGTGTTGATGACTATGCCTGCTCCCCTGCCCGTATCCTCCC	TCGTTATATCATTATCAACCGTCATTTCCTCCCTGTCCCCTGCCG	CCGCATCGCTGACTACTTTCTTGCTCATATTGCCCTTCCTATTCC
20	CCGCCGTGGCAGTCCTCATTCCTGCTGCCCTGCTCCTCCTGCCTA	CAACCACCTTTGCTCCGGCCGCTGCCATGATGCCCCCTGCCATCC	TATCGGCGCCTGTCCCTGTCATTTTCTTGTTGCTCCTCCCTACGT	CGCCCATTTCACTTTTGACTATCATCCTGCTGCCCCTGCTAGTCC	CCTCATCGCCCGCATTCTTCTCCCTTTCATTGCCTTTCCTCCCAT	TTCCCCTGGCATCATTGCTCTCTCCTCCCGTGCTCCTCCCCACTT	CAACCACTCTTGTGTTTTTCTCATTTGCCCTGCTCCTCTTCCCGC	CCCTCGCATCTTCTACCCTCTCTCCCTTCCTGCTCCTATTCATTG	CTTTTGCACTTGCTGCTGTACTACTCCCCCTGCTCCTGTCCTTCG	CCCCTTCGATTTTGCCAGCCCTATTTCTGGTGCTACTGATATTAA
21	TGTTTCCAGCGCTGACTCTTTCTTTCCTGCTGCTGCCACCCACAC	CTTTGACGGTAGTATCCGCCCTACCCTTGCTGCTGCCCATTGCAC	TCGTGATTATGACGATCTCCTCTGTGCTTGTGCCTATACTCTTCG	TACTGTCACTGACCTTTGTCTTACCTGCCCTGCTGCTGTTACCCC	CCCCGACGTCATCGCTCCCCACCCTTTCCGTGCTGCTGCTCTCTA	TCGCATCGCCAGCCGCCTTCTTTGCTCTTGTGCTCCTTTTGTCGC	CTCCCCCAGCAGCGTCTGTACTAATCCTGCTGCTGCCTTTCCTTT	TCGCGACGCTAGTTCTCTTTGCCCTCATGTCCATCCCCTTCGTGC	TAATTATAGCTTTATTACTATTGCCCTCCTTGCCCCTGTCGTCCT	CCTTTCCTTTGACTATTGTAGTCATGCCCTTGCCCTTCGTACTCC
22	TATCAGTAGTTATTCTTGTCTCAGTGCTTGTGCCTTCCTTGACTG	TCATTTTCCCTTCATCCGCAGCCGTAGCTATGCCCTCTACCCCGA	TCGCGACTTTAACCGCCACCACTTCAGCCCTGCCCCCTATACTTA	CAATGCCCGCGCTTGCATCCTTTTCTCCCCTGCTGTTCACCTCGC	TCGTTCTTGTGCTTTTGGTCTCTCTGCTATCCCCTTCTGCTACCT	TGGCACCACCATCTGTCACCACGACTGCCCTGCTACCTCTTTTCG	CAACGATGGTGATTTTAGTCTTGCTACTATCCCCTTTCGCTGCTC	TTCCGCCGTTGACGACCTTCTTCTTGCTTGCCCTCCTAGCCTCTG	CTCTTATGGTCCTGCTTTTCTTCATGCTTGTGCTCCTCACCTCAC	TGCTTATTACAGCTCCTATCTCTATTGCCCTGCCGTTAACCCTGG
23	TTCCGACCGCATCCTTTTTACTATCTTCTATGCCGTTTATCCCGT	TCGCTTTAGTGCCGTTGATCTTGATATTTGTGCTCCTGCCTCTCA	CAGCCCTTCCCATTATGATCTTAGTGCTTGTGCTACTTATCCTCG	TCGTTCCGGTGCCAGTTGTCATGATACTCCTGCCCTTATTGGTCG	TAGCATCGCTTTCATCTTTAGCTCTTGTTTTGCCCATGCCACTGC	TATTCGCGCCGTCCTTTTTCTCAGTATTTTCCCTCCCCTTCTTCT	TATTTATAGCGCTCTTATTCTTGACTGTATTGCCTTTCCTATTGC	CCCTTCTCGTCCTATTAGCCATTGCTTCCCTGCCCCTTGTTGCTC	TAACGCTGGTTCTTACGGCCGTTGTCTCCTTGCTGCTCCTCACAC	CCTCTCTATCGACATTTATACTCCCAGTTGTGCCCCCCCTCCTCC
24	TACCGGCATCTTCTATATCCGTACTATCCACCACTATCCCCGCCT	CTACCGCATTAACACTTTCTTCGCTACCCTTGCCTATCCCCCCAC	CCGCAGTTACAGTTTCTATCCCCGTTTCCCTGCCTCTGTTATTCA	CGATACCATTTGCAATGTTCTCGCCTGCCATGCTGTCCACTATGG	CTATAATGGCCACACCACTCTTACCTCTGCTGCCCGTCCCAGTCT	CATCCGTTACGCCCGCTGCTGCGGTCCCTGTGCCCGTCCTAGTAC	CTCTCGCCGTGGCGCCCATCTTGCCTATTGTGCTCCCATTCTTCG	CGATTCTTACTTTTTCCCTGCCCTTGGTATCCGCCCCACTCTCTC	CTTCGGCGGTGACTCTCATACCCGTCTTCCTGCCCCCTTCACTGC	CTACTGTTTCCCCGGCCCTTATCTTTTTGATGCCCGCCCTATTTG
25	CGACCGCCCTCCCTGCCTCCACGTTACCCCTGCCCCCTATGCTCT	CCTTCCTGATCGTCGCTGCCACCCTATCTATGCTGCCCATCATAG	CTTCAATTGTGCTTGTATCAGCTCCCCCCTTGCTGCTCTTCTTAT	CTTTGGTGGTCATTATGATGCCAGTCTCCTTGCCCTTTATGCTAC	TGACTCCGCCGATCTTTTTCTTTTTAGTTATGCCCACTGTCACGC	TCGCAGTTATGACCCTGCTCTTCCTAGTATTGCCCCCTTCCATAC	CGTCCGCATCGACCCCCTCCCCAGTTTTTTCCCTGATCTTCCCAT	TCGCGTCGATTACGACCTCTGTGACTACCCTGCTCCTATCCTCGC	CTATTCCGATTTCAATAATCTCAGTGCTTGTGCTCCCCCTAGTTA	CCGCGACGGTTGCAATGATCTTCTCCGTATTGCCTTTCCTGCTCT
26	TCGCGCCGCTGCTCATATTCTTCCTTTCTTCCCCTTCCTTCTTCC	TCGTGGCAGTCATGTTGACTCCCTTCATGGTGCCCGTACTGGCCA	TAATAATTCTGATATCATCCCTTGCCCCCATGCCCATCCTTTCTA	TCGCATCGCCGGCTCTCCTGCTGCTCTCCTCCCTGTTTTTCTCGC	TCATGTTACTTTTCTTAATGGTGCCTGTATTGCTCCTGCTGATAC	CCTCATCGCTGCTATTTTTCTTCATCTTATCCCCTTTATCTACCC	TAGCTCTTCTTCTTGTGATCTTGGTACTTGTGCTGCTACTCACCT	TCGCATCGCCGCTCTTCTTCTTCCTCCCCTTGCCTTTGCCTGTCC	CTGCGGCGCCATTTGCTGTCTCTTTAGTATTGCTCCCCGTCCCCC	TCACATCGATGATTCCCATCTTACTCACCTCCGCCCTTTCGTTTA
27	TCGCATCGCCGGTTCCAATCTTCTCCTCCCCCCTCCCCGCTCTGA	TCGCATCGCTTTCTACGACCTCTGTTCTATTGCTGACTACCTTTG	TCGTGTCAACAGTCGCGCCCCTTTTTCCCCTGCTGTTACCCACCA	TTACGTCGGCTGCTACTTCCCCCGCTACCCTGCCTTCCATCCTCA	TACCATCATCCGCATTGATCTCCCTGCTGATGCCCCTGTCCTTCC	CGCTAATACCCACGCCTCCCGTCCTCCCCTTGCTGCCTCTCCTCC	TGATGTCATTGATATCCTCCTCTGTTTTCCCCACCTCCACCATCC	TCGCATCGTCTTTATTTTCCCCTGTCCCCCCCGTCCCTCTGTTCT	CCGTTATTGCTTTCATGATCTCCGCCTCCCTGCTCCTCCTACCGC	CCCTCCCCACATCATCAACTGTAGCTTCTGTGCCCCTCCCCGTGT
28	CTTTTACTCTAACCCTATTCTTTGTCTTTGTGCCTTTATTCCCTA	TCGTCGCGCTTTTCCTCATCTCCTCTATTTTGCCATTACTACCAC	CCCTTCTATCAACTTTAATGGTTTCTGCCTTGCCCTTCTCCATGT	TCGCATCGCTGATCTCTCCCCCTATATTTATGCCCTTCCTCTTCG	CGATGGCATCGATCATCATACCCCTCTTGTTGCCCATCCTCATCG	CATTCACGTCTACAGTTCCCTCTACTGTGCTGCTGCTGTTGCCGC	TGCCGTCAACAGTCCTATTATCAGCCATGCCCACCCTTGCTGCAC	TCGTATCTATGCTCCTACTACTTTTCCCCATGCCCCCTGCTGCAC	CATCATCAGTGGTCGTCATCTTTTCCATTGTGCTCCTAACTTTAG	TTGCTTCGTTCACCTTAATACTGATTTCCCTGCCTCCCTTCATTT
29	CGTCTCCATCTCTGTTGCTCTTAACCTCCCTGCTCCTCCCTTTTA	CGCCGTCGGTCCCCCCTATCTCCGCTATCCTGCCTTTCCTCCCTG	TCGTACCACTTATGATGCCCCTGCTGCCACCCCTGCCGCTGGCCG	CGATTGCATTTATATCCATCTTACTCCTTGTGCTCCTGTTCGTAG	TACTTCTTTTTTTTCTAACCATCCCCTTTATGCTGCCTATCTTAC	TCTCTTCGCTTCCTACTACCTTATCCCCGCTGCTCCCTTCCCCCT	TCGCATCGCTGCCCGCTTTCTCCCCCGCCATGCCTTCCCTGCCGT	CGCTATTAGTGGTTCTTTTCTTCACTGTTGTGCTCCTAACTATAC	TGGCTGCCCTAGCGTCCTCTACGATCACCTTGCCCCTCGTGTCAC	CCGCGTCGTTGATCTCTCCCATCCCTACCCTGCCTCCTGCCTTCC
30	CCTTTCCATCATCTCTTGTCTCTACTGCCGTGCTACCTGTCCTGC	CCCCATCGCCTGTCTTTTTGCTCTTCCTATCCGTCCCCCCCATCT	CCTTTGCGCTGCCATCTGCCCTGTTCATGCTGCTGCTAGCCATTC	TTCTAACTCTTCTTCTGCTCCCTATTTCCTTGCCCTCCGCACTTA	TTATGTTTCTCCTCGTAGTCTCTGTGACCTTGCTGTCTCCCCCAT	TCATTGTATTAACGTTGATCTCTTTTTCCTTGCCCCCGGCTTTAG	CCCTGGTACCTCTCGCAGTCTCGTTCTTTGTGCTCCCGCTCTTCA	CGGTGGCGCCATCCGCTTCTTTCCCCTTGCCCCTCTCACTGTCAG	CGACATCCGTCCTGACGATTCCTTTGGTTGTGCCCTTTCTTTTCC	CAATCGTGGTTGTGCCTATCTTGCCTCTGCTGCTCCCTCCCCCTG
31	CGACACCCGTTTTGCCTCTCTCTGCTTTTATGCTACTGTCTGTGC	TCGCGACACTGATGTTACTACTGCTCATTGTGCTCCCTCTCTTCA	TCGCTACCCCATCAACCTTACCATCCCTGATGCTCCCTGTCATCC	CGACCGTTATTCTTACCTTGCTTGTATCCTTGCTGCTGGCTTTAG	TCTTTCTCGCATTTGCCGTTTTTGTCCCCCTGCTCCTTATCTCTG	TAGTCGCTACTTTGTCTCTGCTCATGCCCTTGCTGCTCCTTTTCT	TCGCATCGCCATCAATCATCTCCTCCCTATTGCCTTCCCTGCCAA	CCTCATCATTTATCACCTTCTCCTTTCTGCCCGTCCTTGTGCCCT	CGGCAACAGCAGTTCTAGTCTCCCTGCCCTTGCTGCCACTGTTGC	TGATAGTAGCAACGCCCGCCATAGCCCCTGTGCCTTCCCCGTTCT
32	TAGCATCGCTTTTACCAATCCCTGCCCCACTGCCCACCACCTTTA	CCCTTGTCGTTATTGTTATCTCCATATCTGTGCTGTTGCCCATAC	CTGCAGCGATTCCTCTGCCCCTTTCCCTTGTGCTCCCATTCCCCT	TCGTCGCGCCATCCATCGCCACCTTTTCATTGCCTTTCCTTCTCC	TGACGTTAGCGTCCGCTTCTGTGGTTTCTGTGCCCGTCCTTGTTT	CGTCCGCATTTACTCTAATACTCCCCACCTTGCCCACCTTTGCTG	TCGCATCGCTCCCGTTGGCTTCCTCCTCCCTGCCCACTGCTACGC	CGGCTGTTGTGACGCTGTTCTCCGCTGTGCTGCTCCTGTTCCCTT	CCCTAATTACAACCGTCCCCCTCTCTGTGCTGCCCGTCCTGATCT	CGATTACGGTCCCAATCGTCCTTATGCCCCTGCTGCCTTCCATAC
33	TCGCGGCGTTACCATCGTTGCTTTCCGCTATGCCCTTCTCCCTAG	TCGTTCTGGTTACTTCTCTCTCTCTATTATTGCTCCCCTCTGTAA	CGGCAATGTCCCCGCTTTCCGTGACCTTTGTGCTCCCGCCTGTCC	TCGCATCGCCCCCGCCAATAATTTCCTCTATGCTCCTCTCTATCG	CAATGGCAGTTACTGCCCTCTCCTTCTTTGTGCCCTTCCTCATCC	TCTTTATACTCACCCTTTTCTTACTTCCCCTGCCCGTACCTTCGA	TAGTCGTCGCATCAGTTATGTCTGTAGCCCTGCTACTTTCTTCCC	TCGCAATAGCCATTCCAACTTCTTTTTCCTTGCCCTCCCTATTGC	CATTCCTACTGACTCTCCTCTCCTTTTTTGCCCTCCTCCCTGCCG	CTCCATCGACGGTATCCTTCTCCGTATCCCTGCTCCTTTTCCCGC
34	CAACTCCATCAGCCATTTCCTCTTTTTCTCTGCCACTCCTGCTCA	CGGTTACGTCTTCGCTGCTCTCAGCCCCTGTGCTGCCTACTTTAT	CTTCATCACCGGCTTTGCTCTTGATCACCCTGCTGCCCCCTATTG	TACCATCGGCATCTTTAGCTTTCCTCTTTCCCATCCTTACCGTCC	CGATAGCGCCTCCATTCCTCTTATTGCTTGCCCTCCTCGCTATGA	CCCCGTTATCAACTCTGCTCTCCTCCTCCTTGCTGCCTCTAGTGT	TACTACTCCCGCCTCTGCTCTTGCTCCTGATGCCCCTTGCTCCCC	TCGCTCTCTTGTTGCTTTTCTTGTCCATTGTGCTCCCACTGCTCC	CAATATTTGTTTTCTTCCTCTTTTTGCTTATGCTACTCGCCTTAA	CAATTACCCTTGCCGCCTTCACCTCTGTGGTGCCCGTACCCGCTA
35	TCTCGACAACGGCCATAACCCTTATGCCCCTGCCCCCTGTCGCCA	CGACGACGACCTCCTTAATGTCTCCAGTGCCCGTCCTCCCCATCG	CGACGGTAGTTTCAATCACCGTGATGGTGGTGCTCCCGCTTACCC	CTACCGTGGCTGTGTTAACCTCTGTTTCCTTGCTGCTTTCTTCTA	CCCCTTCAGTGATTCCATCCATACTCTTGCTGCCCTCCTCCACTA	CGCTCGCGCTGACGGTTTTCTCTCTGCTTATGCTCCTCCTGCCTA	CGGTTGCATCGTCCATTTTGTCCATTCTTACCGTATCCTTCCCGC	CGGCGGCGACCGCAGTAGCCACTATCTCCTTGCCCCCAGCTCCCA	CTCTGTTATTCATTGTTCCCCTGTCTACCTTGCCCCCCGTTTTAA	TCATCTTAGCATCATTCACTGCCCTCTTGCTGCTCGCGTCATTGG
36	TCGTAGCAGTACTAACCGCTGTGCCCCCCTTGCTGCCACTCTTTA	TCGCGACGACAGTCATAACCCCCGCTTCCCTGCTGCTCTTCCTGC	CATCGACGCTAATATTTCTCTTATCCCTTGTGCCTCTGTTTATCC	CGACAACTTCAGCCGTGTCTGTCACCTCCTTGCTGCTCATTATCA	CAACGGCGCCGGTGATATTCCCCTTCCCATTGCCCATGCTAGTTA	CGTCACTCGTTATATCCTTCCCATCCCCTGTGCCCCCCGTGTTCC	CCGCTTTTTTGCTTCTTACCCTCTTAGTGCTGCCCGTCCCCACAC	CACTGGTGATGACGCTGGTGCCTATGACTATGCTGCCTGTCTCAA	CAGTTATGGCCGTTATCATCTCATCCTCTGTGCCCGTCCCTCCAC	CGTCAGCCGCCTCTCCTATATCTTTAGTGCTGCTGCCTGTATTAA
37	CCGCTTCGTTGCTGTTGGCAGCTATTTCTATGCCCTTCCTGCTAA	TTCCGGCGGTCCCCGCCACCGTGATATTCCTGCTCCCCTCTACTA	CGGCACCATTGTCCGTAGCAGCCGCAGTGCTGCCCACTATCTCGC	CCGCGACGCTTTCTTTAGTCTTGATCCCCATGCTCCTGACTCTCG	CTCCTTCTTCGTTTACACTGATTTTCACTATGCCCTTCTTGTTAA	TCGCATCTCTGTTTCCCGTGTTACCTGCCTTGCCCTTACTGCCCC	TGGTTTTTATTTCCGCCTCGATCCCAGCCCCCACTCTTATTGTCA	CTCTTGCCGCGACAACCGTCCTCATCTCCTTGCTGCTCGCCGCAC	CGGTAACTCTGCTCATATTCTCGCCCTTTGTGCCTATCCCCCCCT	CAGCGCTGATCCTGCTTTTAGTCACTTTTGCCGTCCCTTCCACTG
38	CCGCCGCATCTTTGCTCACCTCCCCCTCCTTGCCCTCCGTATTCC	TCGTTCCGCCGTCCTTATCCCTTTTCCCCATGCCCCTGACCTTCC	TCGCTTCGGTAGTATTTCCAGCTGCAGCCCTGCCCTCACTCGTCC	TCGCGACGGTCGTACTCATCTTATTGGTATTGCCTTCCCTCCCGC	TGACGCCATCGGTACTGACCTCCGCCACTCCCGTCCTGACCATTG	TCGTTACGCTGATGTCCATCTTACTCCCTGTGCTCCTGTCTATCC	TCGCATCGCTTTTTGCTATCTTAACCCTCTTGCTCCTGGTACTCC	CTCTATTATTTTTCTTCTCCACAATCTCCCTGCTCCCCATTCCCG	CTGCCTTCACGGTATCGGTCTCTGTGCTTGCCCTCCCACCTATTG	CTGTGGCATCATCGTCCGTTACAATACCCGTGCTGTCCATCACCT
39	TCGTAGTCCTATCACTGATCTCTTTGCTTGTGCCTTTCACTGTCC	TAGCATTGGCTTTGTCCGCTATCCCTACCTTGCTGTTCATACCGC	CCTTCGCATTTCCTTTACTCTCCTTCCCCATGCCCACCATTATAA	TAATTGCATCGACCGTCCTCTTCGCCTCCCTGCTCCTGTCCCTAG	CGTCACCATCGATTATGCCCATGTTCCCGCTGCTGCCTCTCTTAT	TACCAGCTCCTCCTCCCGTGGTGGCTGCCTTGCTGCTGTCCATCA	TCGCATCGCCTTCACTCATCTTTTCCCCCCCCCTCCTCATCCCCA	CCTTTACGCTAGTATCTCTCTCCCTTCTTATGCCCCTATCCCCTA	CATCATTATCTACTTCCTCCCTTATGGCCCTGCCCCCCCCCATCT	TCGCCATACTTACGGTTATCTCCTTGGCCTTGCTGCTGACTCCAA
40	CGTTTGCACCTTCAGTCATACTTTTATCCTTGCTCCTGCCCTCCC	TCGCATCGCTTTTACCACTCTCTGTTTTACTGCTTATCCCCACAG	CCCTGATATTTTCTCTCGTAGTACTATCCATGCCCTTCACCCTCC	CGGCTTCGACCGTGTTTGTCTTCACCCCCTTGCTGCCACTTATGC	TACCATCGCTCCCTCTGCCTATTTTGCCCACCGTCTTGATAATTG	TAACAATTGCTCCGACTCCCCCTCCTGTGCTGCTGCCTCTCGCGT	TGACTATAGTTACGACAACCGCTCCTTTGCTGCCCCCCCTCACTC	CACCAACGTCCTCCTCCCTTCTCCCTTTATCCGTCACATTTATTG	CCGTTACGATGATTATATTCCTTACTTCCCTGCTGCCTCCTTTTA	CCGCATTCGCGGTATTATCCATCCTTTCATTGCTCCCTCCTATAT
41	TCGCATCGCTGATCGTTGTCTTACCCATTTTGCCCTTCCTCATAT	CTTTTGCACTTTCCGCCATCATTTTTCTTATGCTACTAATCCTTG	TATCATCGCCAACATTACTCTCAGTTTTTGCCCTCCTACTCGTAG	TGGTTTTGGCGATGTTATTCTTCCCTCTGTTGCCTCTCACGCTGT	CCGTCACAGTTCCATTGATCTTCCTAGCCTTGCTCCCCGCTCCGT	CGTTTGTGCTCATTATTTTCTCCACTGTTGTGCTGTTCTCCCCTC	CCACTGTAGTAGCTGCTATCTTCGCTTTGCTGCTCCCCGTTTCAT	CCTCATCATTGCTCGCTGTCTTATTTTCTCTGCTCCTCTTCATAG	CCGCAGCACCTCTCACAGTGCTCCTCCCCTTGCCCTTCATCTTCC	CTCCATCATTTATGTTCACCATACTTTCCGTGCCTTTCCTCCCAG
42	CAGTATCGCTTCCCCCGGTGACCGTGACCCTGCTGTCTGTCCTCC	CGGTTCCATCTTCGGTGCTCCTGCTTTTTTTGCTCCCTCTCACTG	CGACCGCATTGCTATCTATCTCTTTACTGCTGCTCCTGCCCTTCG	CAACTACGCCTGCTTCTTTCATATTCCCCCTGCTGCTTTTACCCC	CAACACCGCCGGTGCTACCTCTCTCCACTACCCCCTTTACCACTT	CAGCAACGCCTATGCTGACCTTGATCTCTCTGCTCCCATCTGCCA	CTTTTACCGCGCTACTCTTCTTGATTACCCTGCCCGCCTCTTTCG	CTCCGATTGCGGTATTGATCTTTTTATTATTGCTGTTGCTCCTCT	CAACCGTTGCGATTCCCTTACCTGTCACTATGCTGCCCATGTCTC	TAACGATAGTGGTATCTTCCACTACCGCCCTGCCCCCCCCCTCAG
43	CGGCATCATTGGTGTCTACCATCTCTATGTTGCCTTTCCTACCAG	CAGTTTTCGCATCTCTGTTGCTCCTTTTGCTGCCCATACCTTCGT	CTTTTCCGCTCGCTCTCGTCTTGATCCTGTTGCCCATCCTCCTGT	CAGCATTCATTTCTGCTTTGATTCTGACCCTGCTCCTCCTTGCAC	TGACGATGTTTGCAGCAGCCATTTTCCTGCCCCTGTTGACCTCAT	TCGTTACGCCTTCTTTGGTCCTGATTTCCTCCCTCCTGTTCTTAA	TTCCCCTAATAGTCCCGATCTTTTCCGTATCCCCTTTCCTCCTGA	CGTCGGCATCGGTGACTTCCCTCCTGCCTCTGCCCACCGTTTTTA	CCGCGGCGCTTTCATTCATATTCTCTATTTTGCTCCCCCTCCTGG	TTATACCCGCAACAGCTCCCTCACTATTGCTGCCCTCTATTATCT
44	CTTTCGCATTTATATTGTCCCTATTACCCTCCCTCCCCGTTCCAT	TCCTATCCCCTTTGCTTGTCTCGATCCTGCTGCCCCTCGCCGTCC	CTATATCTACCGCAATGTTCTTCCTTCTTGTGCTGCCTTCCTTAT	TAGCACTTCTGCCTGTACCCCCCGCTACCCTGCCCCTGCCTACCC	CTCCATCGGTGCCCGTTTCCTTCTTCCCCCCCATCCTGTCCACTG	TTATTACGTTAGCCCTTTTCTCCCCCCCCCTGCTCCTCATACCTC	CTCCTATTGTACCTGTGGTCTCCGTTGTGCTGCCCCTTGTCCTAA	CGATTGTACTGACCATCATATTCACTGCCTTGCCCTTAGTCTTCT	TGGCTCTCGTTATCTTCCCTTTCATCCCCCCCGTCCTGACCATAT	CGGTTCCGGCGATCATGATCTTTCTGCCCCTGCTGCTCGCCGCCT
45	TCGCATCGGTTTCTCCTTTGCCCACCCTGGTGCTCCTCTTTGTCA	CGATCGCGCTGGTTTTGCTCTCCGCCCCCTCCCCTTCCTTGCCCT	TCGCACCGCTTACTCCCGTGGTAGCCACATTGCTGCCTTCCACTA	TAGCATCATTTCTGTTCTTCTCTACATTGCTGCCTTCTATCCTGT	TACCTTTGCTTACCGCTTTGCCCACCTCCTTGCCCTCACTACTTA	TCGCAGCAATGATGATACCTGTATCCGTGCTGCTGCTTATGCTTG	TTTCGCCGGCGACTCCCATATCCCTTCCCTCCACCATCTTGCTGA	CTCCAATCGTGTTTTCTGCCATTATCCCCCTGCTCCCACTGCCGT	TGGCATCATCGGTTTCGATACCTTTTTTGCCCATCCCAGTGTTAC	CTCTCCTCGTACTGATAGTCCTGATCCCCCTGCCCCTAGTACTGT
46	TCGCCCTATCAATTATAATCTTTTCCCTTGTGCTGTTGCTACTCA	CGCCTCTGATGCTTGTTTTAACATCTTCCCTGCTCCTCACAATAA	CGCCATTAGTGATGTCCCTCCCAGCTTCCTTGCTGCCAGTGACAC	TAATAACGATACTCTTTTTTCCTATCCTCACCATTGTCCCGACAT	TGTCATTGTTCTCTTTACTATTAACTCCCTTGCTCCTTTTCTTCA	CCCCGTCGCTTCTTACTCCTTTCACCTCCCTGCTCCTTTTCCTAT	TTCTACCGTCTCTGGCTATCGCTGCTTCCCTGCCCTTAATCCTAT	TGACGCTTGCATCACTCCCCCCACTTCCCGTGCTACTACTACTCA	CGACTGCGTCTGCGTCAATGCTTTTGGCCCTGCCTATCCTTGTCC	CCCCGACATTGTCTTCTCTCTTCCCTTCCATGCCTTTACTCTTCC
47	TCGCATCGCTTTTCGTACCCTCTTTGATCTTGCTCCTGCTCCTAC	TAACATTGGTCCTGGCCCTACCCCTGCCCCTGCTCCCTACCATTC	TCGTTACGCTTGCTCCTGTCTCTGTTTCCTTGCCACTCCCTCTCG	CACTGCCAGCATTTTTCTCAATACTCTCCCCCTTACCTTTAGTAC	TAACACCATCCTTACCTTCACTTATGATCTCCACCTCTTTCATGT	CGTTGTCGTTAGCTGTGGTCATTGTCCCCCTGCCTCTTATGCTTA	CGTTGTTCGTGCCTTTACTAACGTTGACCCTGCTGCTTTTTCTCG	TTATATCACTCACAGCTTTCTTTGCCATGCTGCTCATGCTCCTGC	TAACAGCGACTTTGCCCATCTTTTTTTTATCCCCTTCTACCACGA	CTACGATACCTATATTCCTCTTAGTACCCTTGCCTCCTGTCATTG
48	CTCCCTCTATGCTTCCCGCGCTTCCCATGATGCCCTTTCTCATAT	TCGCATCGCCAATGCCTACTACGTTACTCCTGCTCCTTTCACTTC	TTCCTCTAGCTTCCTTTCTGCTGTTATCCATGCCCCTGCTATTAT	TGTCAGCGGCACTGCCCATCCCCATCCCCCTGCTCCTCCTCCCGT	CTCCACCATTAGTGGCCTTACCTTTTCCTCCCGTGCCGCTCTTAG	CACTTCCATTTACGCTGGCCATGTCCCCCCTGCTCCTGATGCCGC	CCTCATTGTTTACTTTACTATTACCCGCTATGCTGCTTCCTATGT	TCGCTACGCTTCTTTCCTCTTCCGCGACCCTGCCCTTACTCCTCA	CGCTACTTCCATCATTTTCCCCCCCCGCCGTGCTCTTATTTTTGT	CGTTCGCATCGCCCGCTATCTCTCTCACCTTGCCACTCCTCCTCC
49	CCGTTTCATTTATCATCCTCTTGCCACCCTTGCCTTTCCTCCCGC	TCGTCGCGCTGCTGCTCCTCTCCTCCACTCTGCTCCCCCTACCTT	TTCCACCACTAACCCCTTTCATCATCACCTTGCCCTTTGTTTTCC	CAATCACGCTCCCTCTATTCCTTATCATTATGCTCCTGTCCATCC	CATCGACGATTCCCGTCCTGGTATTATCCCTGCCTATCCCCATCG	TGTTTGCGGTGATATCCCCCCCAGTTTCCCTGCCCCTAGCTACGT	TACTATCATTAACTATTCTCCTACCTGTGCTGCCTCCCCTAATGC	CCGTTGCATTAACCGTTATTCCAGCTGCCTTGCCCTTAGCCATTA	CGGCCTCATCGGCGTTCCTCTTTCTATCCGTGCTCCTCCTCCCAT	TCGCATTGGCGACGATACTCTTCCTAGTATCCCCTTTCCTGTTGC
50	TTATAGTGACATTCCCTTTTCCGATCCCCTTGCCCCTCTTCGTCC	CATCATCACTCACCGTGATCTTACTGCTTGTGCCTTCCTTGCTCC	CCGCATCATCTTTTACCCTATTGCCTATGCCCACCATGTCGATTA	TAATAATCCTAGTGGTTGCTATATCCTCCTTGCTGCTTATCCCGT	CCCCATTTGCGGTTACAGTCCTTTTTTCCTTGCCCATTTTTACAC	TTGTTGTTGTTACGGTGACCACCTCTTTGCTGCTGTTTTTATTCC	TCGTACCGCTTTCTCTCACTGTAATCCCACTGCTGATGCTCACAA	TTCTACCGCTTTTGCTCCCCGCTCCTGCCCTGCTACCTCCCTCTG	CCGCGACGCTGCCTCTTCCTACTACTCCCCTGCCCCTTCCACTCT	TCACGACGACAATGTCTGTCCCTGTTTCTACCGTCCCACCCACCC
51	TAACATTACTGCTTTTTTTCTTCCTCTTATCCGCCCCGTCGTCCG	TACTTGCGTCGACTCTGCTTGTCATCATGCTGCTGCTCTTTGTTA	TAGTGCCACTTTCTGCAGTCTTAACTTTGGTGCTGACTCTCCCTC	TCGCTCCTGTCCCTTCCTTTCCCATATTATTGCCCTTGTTCCTCC	CGGTATTTTTGCTTCCGATCATGACCCTTGTGCCCTCCATATTAC	CGTTAGTTGTGCTGATCGTGGTGACTGCTATGCCCTTTGTAGCGC	TCGCGGTGGTTCTCTTCATCTCTACTTCCCTGCCCCTGTTTCCTC	TATCTTTTGTTGCAGTAGTCTTTCTCTTTGCCCTCCTACTCCTGC	CCTTTACGGTTTTGCCCCCCTCCTCCTTCCCCGCCCTTCTTGTCC	CCTTAGTATTTGCTCTCCTCTTATTGTTTGTGCCCCTCATGTCCA
52	CCTCATCATTGACGTTAGCAGCCGCCACTTTGCCCTTGTCTTTGC	CTCCGCCGCCGGCGTCCTTCTTACTGCTTGCCCTCCCTTCTACCG	TACCGTCGCTTCTCTTCTTCTTTTTTCTATCCCTCCTGACTGTGA	TACTGCCAGTTACTATGCCTACACTGTTGCTGCCTCTTGCCCTTT	CGACTTCCGCTTCGTCCCCCTTTTCTGTTGTGCTCCTGCTCCTCA	TCATGTCCCCTTTCGCGGCCTTTGTGCCCTTGCCCCTCGCAGCTA	TCACACCTTTTTTGATGTTTGCAGCTGCCTTGCCCTTTGTGTTGG	TCGTGGCGCTGACTTCCTTCTCTGTCCTGCTGCCGTTAACCACTT	TTCCAATACTGCCCCTGGCTCTTTTCCTCACCACTTTCCCGGTCC	CGGCATCATCAGCTCTAATACTCATGCCACTGCCTCTACCTTTCC
53	CAACAGCGCTTACATTTTCCTCTTTACCTGTGCTGCTGGTATTTA	CCTCGTTTTCAGCGATGCTCTCCCTCATTCTGCCTTTGCCACCTC	CTTCATCGCCGACATTTTTCTCTACCGTTTCCGTCTTATTCCTTA	TTCCGGCATCGACTTTCCTCTTACTTCTGCTGCTCCTAGCCGTAA	CTGCATCGCCGGTTTTTTTCTTTTCCTCCTCCCCTTTCCTCCCTT	TCGTGTTTACCCCAGTCTCTATAGCTTCCCTGCCCACACCTTTAT	CAACGCCGCTTTCTATTTCCTCTGCCCCCTCCGTCTTGTTACTAA	TACTATCACCCTCTTCCACCCCCCCCCCCTTGCTCCTGTCTATAC	TCGCGTTGCTTCTGTCTGCTATTTTCACCTTGCTGCTGTTCACTG	CGACATCGCTTTTTCCCATCCCCTCCACCCCCGTCCCGTTCGCCG
54	TCGTATTCATACCAATAGCCACAGTCATTGTGCTGCCCGTCCTCT	CCGTTACACCTGTCATTCTCTTATTGCTATTGCCCCTATCCATCG	TTATCGTGTCGACATTCATATTATCCTCCTTGCCCTTTATCGTCC	CCGCGCCACCTGTCCTCCCCCTACCTGCCCTGCTCCCCACTATAC	TAATTTCGCTGGTGGCTTTCTTTCCTGTTGTGCTCCTGTCCTTCA	CGCCATCATCGTCCTTTTCCGTTGTTTCACCCGTCCTGTTAATAT	TTCTTTCACCTCCACCCTTGCCTTTTTTGCTGCCTCCTACGTCCT	CGATAGCGTTTGCTATAACTGCTACCTTGCTGCTGTCTGTCCTGT	CCGTATTGGTTGTTCTGACCTTAGTAGCCTTGCTGCTTATATTGC	CTGTGGTGCTGACTTCTTCTACTATCCCCTTGCCCTCAATCCTAA
55	TACTTTTCGCAGCATTACTCTTCCCAGCCCTGCTGCTATCTTTAC	CTATTCTTATAATTATTTTTCTTCTATTGATGCTGCTTGTGCTCA	CGCCGGTCGTGCCCCCTGCCATAACCTCTGTGCTCCTCCCTTCCG	CATTTGCGCTGATACTTTTCACCATAGCGTCCATCCCCTCCTTGA	CGGTTCCGCCTTTTCTTTTCTTTTTCCTTATGCCACTACCCCTTA	CACTTGCTCCGGTTGCCCCCGCTTTTTTGCTGCTGCTTGCTCTTG	CCTCTCCGCTTATAACCCCCCCCACCACTACCGTGCTAGCCGTAG	CCTTTCCGATAGTGTCCACCCTCTTGCCCTCCGTCATTCTGCCGT	CGATGTCGTCTATCATTACCCTTGCTTCCCTGCTGCTGTTGATTA	CGGTTGCATTAATTATCATCTCCCTCCTTGTGCCTTTCACAGTTT
56	CGTTGGTGGCTTCGATTTTCATAATAGTGATGCTGCTGACCTTAC	CGACGTTACTTTTTTTGGTCTCCCTGTTTATGCCCACCACCACAC	CAGCCATTACCGTCACTTTAGTATTGCTGCTGCTGCCACCCTCCG	CATCATCGTTTATCACTACCGCTGTATCTATGCTCCTCTTATTTT	CCGCTGCGATAACTTTCTTAGTCACTTTGATGCCCTTTTCCATCC	TGTTGTCATCAATTATTTCCATATTGCTCTCCGTGCCGCCACTGG	CGGTTGTTGTACCTACCCCCATTCTTACCCTGCCCCTCCCTCTAA	TACCTGTTGCCATCGCTGTCTCTCTCCTGCTGCTCCTTTCTCTAA	TACCCATGACCACTTTCATCTTTGCCTTGCTGCCCCTGGTCCCAA	CTTTACTATTGGCCGTGACCATATTGACCTTGCCCCTCATTATGC
57	CGGTTCTCGCGACTTTTTTCCTCCTCCCCCTGCTGCCCATAGTCT	TAATACTTGCAGCACTTTTCTCAGCTCTATTGCTGCCGCCACTGT	CAATTCCATTAACTCTGTTCATCCTATTGCTGCCCACCCTATTTT	TAATTTTGTCGACACTATTACCATTGATTGTGCCCCCCTCCCTAC	CTATAGCATCTCCTTCTTCTCCCCCGTTTATGCCCTCTGCTATGC	CTTCATCGCCCGTCCTGATCTTCTTGCCCCTGCTGTTTATCCCTA	TCGCGGCACTGCCTTTATTCTCGTCTGTTGCCCTCCCTCTCGTAT	CTTTAGTGGCCTCCATTTCTGCCCCCACCACCGCCCCCGTACTCC	CTATACTTCCAATGCTCTTCCTAATATCCTCCGTGCTGGCACCCC	TAGCATCATTGATTATGATCTCTTTGCCCCTGCTCCTCGTACTGT
58	TACCATCGACAGTAGTTGCCCTATTCCCCCTGCCCCCTGTTTTCC	TTCTGACAGCTCCCCTGGTCATCATTTCCTTGCCCATCCCCGTCC	TAGTTCTGTTAATCTTCATGTTACCCCCCCTGCCCTTGTTCATGC	CGACGTCGTTAACTTTGCTCTCCCTTTTTGTGCCCTTTGTTTTCC	TCGCAGCAGCTGCATTCATGTCCCCCCTGATGCCCTTGCTGCCTG	CGATTACGATGTTGCTTTTCTCCGCTACCCTGCTCCCTCCTCTTA	CCGCGGTAACCTTCACTCTCCCGTTGCCCATGCCCGCCCTGCCCC	CATCAGTAGTACCGTTTCTCTCTACCATTGTGCTCCTCTTCCCAC	CCGTTGCAATGCCTCTTTCCATGTTGCTGCTGCTCCTGCTGCTTA	CATCATCGCCTGTTCCTCTCTTCACAATCCTGCTCCTCTTACCGC
59	TACCACTTGTGCTCTTTTCTGTAATGACCCTGCTCCTCTTCACAT	TAACTGTAATGCTTGCCGTACCAATCCCCTTGCCCTTGGTCGCAC	CCTTTGCATTTTTATTCATCCTATTCCCCTTGCCCACTCTCGCCT	TCGTTGCGCCCTCTCTACCCACCGCCCCTCTGCTCCTGCTCCTGT	CCTCCGTGTCACCGTCTCCTGCTTCCTTGCTGCTGCTATCTATGA	TTCTAGCTCCCGCTCCTGCCCTCCCTCCCTTGCCCCCCATCTTAC	CGTCGCCAACTTCAGTACCCACAACTGTGCTGCCCCTGCCCACTA	CTTTTATATCTCCTCCTCCCCTGACGACCCTGCCCGCCCTCATAC	CGTTAGTTGCCGCTTTACTAGCTGTAGTGCTGCCCCCCATTCCTC	CCTCATCGGTCCTTTTCACCCCCGTTTCACCCGTCCCCGTTGCTT
60	CGTCCGCCGTGACCTTTTCCCTGACCCCCCTGCTCCTACTCTCGT	CCGTTGTCGTCCTCACTCCCATTTTAGCCCTGCCCCTTATGATGG	CTGTACTAGTCTTTTTACCCTTCTCTGCACTGCTGCCGCCTGTAG	TATTTGTAGCTGCTGTCCTACCCTTCCCCCTGCTCCCTGTATTTA	CCGCATCGGCGGCTCTTTCCCCCGTCCTTACCATACTCCTGCTAT	CCCCCCCGTCCGCGGCATTCGCTTTCCTGATGCTCCCAATACTCG	TGGTGGTCTCTCCTCCTACAGTTACTGCCTTGCCCGCCCCCCTGC	TTGTACCGCCGGCCTCTGCCCCAATCTCCCTGCTCCTCGTACTCC	CGCCGGTCGTGTCTGTTCTCTTATCGGCCCTGCCTTTCATTTTGA	CGGTCGCGCTGATGATTTCTGTCACCGCATCCGCTTTGCCGTCCA
61	TCGCATCGCTGACTCTAATCTCTGTCCTTGTGCTCCCCGCTACTA	CGTTTACCGCAACTCTGGTCTTACCCTTTGTGCTGTTCCTCCTCA	CGATGACGCCCGTATCCCTACCTGTGCCCCTGCTCCCCATACTCC	TGATATCCGCCTCGGTCACCCCTGTTCCCTTGCTGCCTACTACCC	TGATGTTTCTTGTTTTTGCCATCGTTTCCCTGCCTCTCTTATTCC	CCTCGGTGGCGTCCTTTATACCCTCCTCCCTGCCCATCCCCGTCG	TCGCGTCGACTTTATCTCCTATGCTCCCCTTGCCCCCAGTCGTGC	CGACCGCGCTGCTTTTGACTGCAGTGACGCTGCCTCTTTTACTCT	CGACGACGCTTTTTTCTCCCTCAGCAACGCTGCTGATGCCCATTG	TAGTGCTTGTGACCGCCACTATGACTTCCTTGCCCCCTACACTGC
62	TTCTGGTGGCATTGTTCTCACTTTTCCCCGTGCTACTCTCTCTCA	CGACATCGGTAACCGCCGCTACAATCCCCCTGCTCCTGTTCCCTC	TAGCGGTGTCGGTGCTTTCCACCACTGCCGCCACCATTTTTGCTA	TCTTATTATTTATGACTTTGACGATCATGCTGCTCCCCGTAGTAG	CGTTTACGGTAGCCTTGCCCACTTCTCCCCTGCCCCTCATCCTCC	TCGTTGCAATTATGTTACTTATTGCCTCCTTGCTCCCTATGCTCC	TCATATTACTACTTCTAATCTTTTTCTTTGTGCTCCTAGCTATGA	CGACACTTGTGCTTCCGCTCACGTTCCCCTTGCCCTTACTCTTCG	CTTTTTTATCCTCCGTCACCTCTTTAGTTGTGCCCGCCTTGCTCC	CTACAACGTTTTCTCCTTTCACCCTGTCCCTGCCCACCCCCACTA
63	CTCTTCCATCGTTGATTTCCCTCTCTGCCTCCGTCCTTGCCCTCG	CATTGTCGACTACTATAACCCTTACCTCCCTGCCTCCCCTTTCCT	TCGTATCGCTACTCGTGTTCTTGCTGTTTGTGCCCCTCTTTGTGT	CCGTCCCGCCTTTGGTGACCCTCCTTACCCTGCTCCCTCTCCTCG	CCTCTTTTGCGTTAATATCTACTATCCCCTTGCTGCCGTTCGCTC	CGATAACGACCCCCTCACCTTCTCTCCCCCTGCCCTTCATGTCGT	CACCTTCATCTCTTTCCATATTACTTTCTCCCGTCCCACCCTTAA	CGACGATGGTGATCTCTACCGTTGTGCCCCTGCCTCCTCTTTTAC	TAGCCGCATTGGTGACCTTCCCCTTGTCCACCGCCATTGCACTAG	TACCTCCGCCGGTGTTAATCTTGGCTATTGTGCTCCTGTTCTTAA
64	CACTGCCCGCAACCGTCCTCTTAGTGATGCTGCTCCCGTCCTCGA	CTACGACATTTACACTGCTATCTCTACCCATGCTCCTCCCTTTGG	CCTCAGCGCTTTCTATCATGCTACTCACCCTGCTACTCGCCCTAA	CCTCTCCTATTTTGCTACCCTTACCGTCCCTGCCCCTGTTCTTAG	CGGTTCCTATACTTGTGCTCTTTATGCTGCTGCCCGTATTCTTTG	TCGTTCCGCTAGTCATACTCTTTCCCGCCATGCTCCTGCTATCAC	CCCCTTTGGCAGTTTTAATCACTATGATGCTGCCCTTGACTATCG	TTATACTCACCTTTTTTATGGCGCTACCCCTGCCCTTCCTGTCCT	TCGCATTGGTTTCCGCCCTCTTGCTCCTGCTGCTCCCCCTGTCCC	CAATTGCATTGACTCTTTTACCCGTAGCTACCGTCCTCCTCCTTA
65	CAATTCTGGCCGCTGCTTTCCTTTTACCCTTGCCCTTTATGCCCT	TGGTGATGTCATCTTTTTTCTCCTCTGTATCCGTCCCGTTCCTTT	TCGTTGTTATTATGGTGATCTCCCCAGTTGTGCCTCCTGCTTTAT	TCGTGTTTGTCACCGCACTCTCAGTTTCCTTGCCTCCACCCCTCG	TAGTTACCACTCCTTCTTTGCTAGTGCCTATGCTCCCGGCTACTC	CGGCAGCAGTGATATTCTTACTGCTATCCCTGCTCCTGCCCTTAA	TCGCATCGCTGCTCACCATCTCCACTCTGCTGCCTTTGCTCGTCC	TCGCGGCGATTTTGCTGCTCTTATCTACTGTGCCCACCATCACGT	TCATGTTTCCGACCGTATCCACCGTCACCCTGCTGTCTCTACCGC	TATCGACGTTAATCGTCACCATTCCCGCTGTGCTGCTGTTCGTCA
66	CTTTCGCGCCATTCCTGATCTTACCCACATTGCTCCCTCCTTTGC	TATCATCGACCATTCTCGTCTTCTCTCCCCTGCCTCTTACTCCCT	TACTTATTCTTTCTCTTTTTTCATTTACCCTGCCTTTCTTCGTCA	CGGCTACTGCCACTCTGTTAGCCACCACCTTGCCTATCCTACTAC	TCCCGCCATCGATTCTCACCATCCTTTCTCTGCTGCCACTCCTAC	CGTCATCCATTATATTAATAGTGTTGCTTGTGCTCCTCCCTTTCC	CGCCTGCAACAGCTGTTTCCCCACCCTTGCTGCCCCTTGCTTTCA	TGACCGCATCGGCACTCATCTCTTTGATATTGCTCCCCGCTGTCG	CGTCGTCATCGGCCTTCCCCGCCCTTACTCCCGTGTTGACCTTAT	TCGCGGCGCTACTGTTGGTCTCGATGATTGTGCTCCTGCTTCCTA
67	CCCTGGCGTCGCTGCTGCTACTCATGCTGCTGCTGTTCACTACTC	TTCCATTTGCTGTCCTGATCTTGTTCTTTGTGCCTTTATCTTTCC	TGGTGGCAGCCCCGGTCACTGTATCTTCCTTGCTGCCTCCCCTCT	CGATTATCGCAATTCCTTCTGTGACCCCTGTGCTGCTCCCCATAT	CCGTCGCGCCATTATCCTTCTCCCTCTTATCCGCCACACCTGTAG	CTATCGCATCGTCTTCTCTCTTACTCCTATTGCCTTTGCCCATAT	CAACCGTCGCCCTTCTCACCCCTGTATCCTTGCTGCTAGTCATGT	TCATGGCGCTGCTGCCTGTCTTAGTCCCCCTGCTCACGACCATTA	CAATGTTATTTTTCATAATCTCCTCTCTATCCCTCCTGCTCCCTC	TCGTTGCGCTGTCGCCCTCTGCCTTGCCTATGCTGCCTCTACTAA
68	TGCTGGTTCCGTCTCTAACCTTAATCCTGCTGCTGCTCATCATGT	CATCAATGTTGCCACTCGCTTCGTTCTCCTTGCCCTCTCTTGCTG	CCGTGGCATTTATTCTTTTGCCTTCTTTTGTGCCGTCTGTCCCAC	TACCATCGCCTGCTTCTTTTGTGCTATTCCTGCCCTCTCTACCCG	TTTCATTAGTGATGTTATTCTTATTTGCCCTGCTCCTACTCCTGG	CTCCTCTGGTTTTTTTTTCCATCCTGATGCTGCCTCCAATGCTAT	TAATTTTTACCTCCATCCTCTTTGTTTTTGCCCTCCTGCTACTAG	TAGTTCTAGTAATTCTGATCCCAGTTTCCTTGCTGCTCGCCACGT	CTTTTACGCCATCTTTGATCTTGTTCCTATCCCTCCTAGTCCCTG	TTCCCCCAGTGGCGTCGGTTCTGGCTCCTATGCTGCCCATCTTTG
69	TACCGCCACCCGCATCCGCTCCCATGCCTATGCTGCTCTCTTTCT	CATCGGCTCCCGTACCTGTCTTCCCTATTGTGCCCCCTCTGCCTA	TATCAGTAGCGCCTCTTGTCTTCTTCATATTGCCCATCCTAGTAC	CAGCGGCACCTGTCGTGTTCATCCTACCCTTGCCCTCTGTGCCGC	CTTCGATAGTTTCTGCTATCTCGACCTTGCTGCTCCTGATCTTAC	TAATTGCACCTGCTTTCCCCCCCCTCCCCTTGCCCATGTTATCAC	TCGTTATTTCCTTCATTCTCTTTTCAGTATTGCCACCCCCCCTGC	CCTTGTCAATGTCAGCTGTGACAGTGCTGCTGCTGCCCATCATCT	TCGTAGTTGCGATTCTTATCTCTCTGGTTGTGCTCCCCATCTTCC	TCACATCGACGGCACTTTTCTCCCCCCTATTGCTCCCCTTCCTTG
70	TTCTCCCATCATTGTTCATTTTTCTCTCCTTGCTACTCCCTCTCC	CGTTTCTGCTCATGGCTTTCTTTTCTTTGCTGCCCACCCTCATAA	TCGTTCCGCCTTTGTTTTTCTTTTCTACCCTGCTCTTCGCCTCAC	TTACGGCGCTTATATCAGTCTTATTATCCCTGCTGCTCTCCCCTC	CGTCATTCGTGATGATATCCATTGTTTCTGTGCCTTTGCCCATCT	TCGTTGTTGCTTTCATGGTCTTGCTAGCCCTGCTGTCCATCCCCA	TATCCCTTTCCATCGTTTTCTCATCACTTGTGCTCCCCACTACCA	CACTGCTGTTACTCACGACGTTGCTCATGCTGCCCTCTGTCTTGC	CCTCCGTACTCCTGTTTCTGGTGATCACTATGCCCCCAACTCCGC	CGTTTACGCCCCTTTCGATCTCTGTCTCTCTGCCTCTGGTCATCA
71	CATTGTCGGTTACTCTAACCCTCCCCCCCCTGCCCTTCATCTTCC	CGTCTATAATGCCGTTAGTCTCTTTTTTTGTGCTCCCTCCTATCG	TTGCGGCCGTTACGGCTCTCTCCGTGTTTCTGCCCCCCCTAGCCA	TAATTGCTTTGGTATTCATAGTTTTTATATTGCTCACAATGCTTC	CATCATCGCCTTTATCGATCCTATTCCCTCTGCCCTTCCTCTTGC	TTGTTACCGTGACGGCCATCTTCCTCATTGTGCTCCTCATTTTAC	TCGTATCGCCGGTTTTTTTTCTCATGACGTCCATCCCCTTCTCGG	CCGCATCAGTTTCCCTAACCTCTGCCATTATGCCCTTCCTCCTAT	CAACTTTCACTCTTTCACCTGCTCTTCCCCTGCCCCTTTTGCTCC	CACCGGCGATACCTTTTTCTATCTTCCCCCCCGTCCCACTGCTAC
72	CGGCTTCATTGTTGCCTTTGCCACTTTTGCTGCTCCTCCTATCTT	CGGTAGTTATTATAGTGATGCTTTCCTCTATGCCCTTGATTATAC	CGACACCGCTTTTGCTTGCTCCACCTTTCTTGCCCTTGCTGCTCT	TAGTTGTCGCTTTACCCACCGTAGTCTCCCTGCTCCCTGCCTCCC	CCCTCGCGTCCTCTCTAATCTCCGTGCTATCCCCTTCCCCCTCAC	CGTTAACTCCGACTTTCCTAGTTATACCCTTGCTGCCACCTTTCG	TCGTAGCAGTGGTATCCCTCTTCATGTTGCTGCTGTTGTTACCTC	CTGCATCTATTTTATTATTCTCTTCTGCACTGCCTTTCATCGCTT	CGTTGGCTCTACCTACTCTCACTGCCCCCTTGCCCCCTCTCACTA	CCTCATCGCTGCTTCTTCTCTTTCTTTCACTGCCTTTGCCCGTAC
73	TCGTTCCGCTTTTTCCTGTACTTTTCTTTATGCCACTCCTATCCA	CCGTCACATTGTTTTTCATCTCTATGCTTATGCCCACCTCTGTGG	TACCATCATCCGCGTTGTTCTTACCCACTGTGCCACTCCCTCTCC	CTGCCACCGCTGCGTTGACTATATCTACCCTGCTCCCCTTCCTGT	CCCCGGCATCGATCCTCCTCTTCCCTATGTTGCCCACCATCACTA	CCGCGCCGCTTCTTACTTTGATGATATTGTTGCTCCTATTCCCTC	CGTCATTGGCTACCGCTCTCTTGATCCTTGTGCCTCTGACTCTCA	CACCGACATCAGCTCCTTCTGTCACCCCCTTGCCCCTTATGTCCA	CCGTTTTCGCTTTGCTGCCTGCCACTCCCCTGCTGCCTGTACTGC	CTTTGACGCTGATTATTCTCCTGTTCCCTGTGCTGCTGTTTTTCT
74	CTACGATCGCTGCAATTTTAGTCATGCTCCCCATCCCACCTGCTG	CGGCATCGCCGATTGTTCCAACCGTGATTTCCACCTCTTTTTCGC	TAGCGGTGATCTTCACCGTCTCAATCCTGCTGCCTTCCCTTTTAC	TATCGTCGCCGGTGTTGCTCTTTGTCTTTATGCCTTTCCTTCCCA	CGCTAGCCATCCTATTAGCGGTACTGACTATGCCCATATCTGCTT	TTATCTCAGCGACTCCTGCCACAATGCTGCTGCCCCTCGTCATGG	CCGTTACGCCGGTACCTATCTTATTTTCGTTGCTCCTCCCAATGG	CATCGACATTAGTTTTTACTCCGACTATGCTGCCTCTCTTATTCT	TCGTCGCGCCGTCTCTTTTCTTGCTTCTGCTGCTGCTCTCCTTCT	TTCTACTCTCATCAATGATACTATTCATTCTGCCCCCTCTGATCT
75	CTGTTCCAACATCTGTCCCTGTTCCCGCCCCCTTCCCAGTCGTCC	TAACCTTCGTTTCGTCACCCACGTCTGCTGTGCCCTTATTCATAG	CACCTCTTCCGGTTATATCCCTTTTGCCCGTGCCGTCCCTACTTA	TCACATCAATAACGTCTACTATTCCTGTGCTGCTGCTATCTTTAA	CTCTAACTCTGATTCTCACCTCTACCTCACTGCTGCCGCTGTTCT	TAGCCTCTTTCCCGATATTCTTCATGGTTGTGCTGCCAATCCTCC	TCGCGGCGATAATCTTGCTAGTGCTATTGCTGCCCTTGTTACCTC	TCGCATCGCTGTTTCTAACCTTGTTCTCGCTGCTCCCTGTACTAT	TTACTACGGTGCTCGCAGCTGTCCTGACCCTGCCTATCCCCTCTA	CGCCGTTCTTGTCTTTATTCTCTTCAATTGTGCTGCTGCCTATAC
76	TCGCTGTTACCGCAATGGCTGTTATGTCCTTGCCCTTGATCTCCC	CGTTTCTTCCCCCTTCCTTCTCAATCACCCTGCTCCTTGTGCCAG	TGCTATCGATACTACCGATCTCGACTACCCTGCCTCTCCTCTCCG	CTACATCATTAATCTCTATGCTGACCGTCTCCGTCCCGTTCACTA	CGATCGTTATTATTATAACCCTATCTACTGTGCCCACCCCTCTAC	TTTCATCGTCAGCTTCTTCTTTGGTATCCCTGCTCCCACTCCTTG	CTATTACTTTAATTATAATCTTCTCTCCCTTGCTCCCACCACTTT	CTCTAGTTCCTGTATCCGCCACCGTTGCCTTGCCCCTAGCCCCCC	CGGCGCCGTTAACCCCCCTCTCTACCGTATCCCCTTTTTTACCAC	CGACTCTAGCAGTCGTTCCCCTTCTCTCTGTGCTGCTCCTTACCG
77	CGACATCGATTATACTGATCTTACTCCTATCCCCTTCTTCCATCA	CGACAACATTAGTTGTGCTGTTCCTGCTGATGCCCTCTGCTATGT	TTCTTTTCACACTAGTGCTCTTCGTTTCTGTGCCCGCCCCACCGC	TCGCATCGCTACTCATATTCTCTTCCCCCTCCCCTTCCACCTCAC	TCGCGGCGCCGGCATTAGTCTCCGCCATATTGCTCCTTTCTCCAC	CGACACCGATTTCTCCTGTCATACTCCCTGCCCTGATGTTCTCAT	CTGCCATCCCTTCTGCTTTCATTCTCACCCTGCCCATATCCTTGT	TCGTTCTCCTGCCAGTCATACCCCTCTCCTTGCTGTTCATACCTT	CCGTTGTTGTGGCTGTGTTCTTCTTTTTATCCCCTTTCACTTTCT	TCGTTCCGCTCACTCTTGCCTTGCCTCTGCTGCCCCCACTCTCAC
78	CGTCCGTTCTCCTGATGCTCTTTTCAGTATTGCCTCCTGCTTTTA	CCCTTGCAACTGTGCTGCTCTCCCTCACCCTGCCCCTGTCACCTA	TCTCATTTGTAATGGCATTCTTATTGATATTGCCTTTCCTTACGT	CTTCGACGCTCGTCGCCCTAGTATCCGCATTGCTGCTCTCACCAG	CTTTTCTCATGCTGCTTCTCTCAGCCACCTTGCCTCTTACTTTAC	TATCATCGCCAGCTGTGGTATCCATATTCACCACCTTGCTGTCCA	CCGTTGCGCCTTTATCCTTACCCGTGCTTGTGCTCCTCGCCTTTA	CGGCGCTGTTGCCCGTCATCTTGCCTTTGCTGCCCCCACCTCTTA	CAACTCTGTTCCTTATTCTGCTCATGACCTTGCCCTTTACACCCC	CTATGTTGTCATTCACTATCTTTCCCATATTGCTCCTGGTCCCAG
79	CACTCGTGTTCGCTTTAACTGTCTCCACTATGCTGCCCATGTCGT	TGATTATTGCGGTTTTTTTCTTAGCCTCCCTGCTCCTCTTCACAC	TCGCATCGCTTTTTGTGATCTCTTCCGTTATGCCTTCACTCACCC	CAACATCGCTTTTGATGGCCATCTCCACCTTGCTCCCCGTCATAC	TCGTTCCGCCCGCGTTTCTCTTCATGACTGTGCTCCTTTTTTTCC	TACCGACGCCTATGGCATCCGTTTTGATCCTGCTGCCGGTTGTTT	TGGCAGTGGTTACGATGCTGGTCCTATCTATGCTGCTACTACCGT	TCGCGTCCTCCCTGTCCGCCGTAACTGTTGTGCTCCCTCCTTTAC	CGGCATCATCTCTACTACTCTCAGTCCTATTGCCTTTCGCCCTAC	CCCTGTCATTTCTACTAACCCTGGCCACACTGCTGCCTTTGATCT
80	TAGTTCTTGTTTTGTCTATCTCCATCCTTATGCTCCCCATACCAA	TGATGTTTCTAACGCTTTTTTTAGCCGCCTTGCTGCTGTTTATGT	TGTCTCCTCTTACCTTACTGATGATGCCCTTGCCCCTGATAGCCT	CTTCATCGCTTTCCACTCTCTTTGCCCCTCTGCCTCTACCCATAC	TCGCATCGCTGGCTCTTGTCTTCTCCGTATTGCTCCTCGTCTTAG	TCACGACGCTTTTCCCACTCTTCTCTACACTGCCCCCAATGTCAG	CCGCCGCAGCTTCGATACCCCTGACTTCCTTGCTGCTGCTCACGC	CCCTTCCATCGGCCTTGATATCCATCCCCTCCACCATCCTGATTA	CGATGACGCTGCCTCCCCCCTTATCCTCCCTGCTGCTGGTGCTTT	CTACGACGCCGGTCACCTCCGTGGTCACATTGCTCCTCTTCACGC
81	TCGTAACGGTTATGTTGGCCTCCTTGCCCCTGCTCTTCCCACTCT	CCGCATCGCTTTTGTTTTTCTCTGTGCCCACCATCCCTGCACTAT	CGACACCATTTCCATTGCTGTCAGCTCCCATGCTGCCTATGCCCA	TGTTCCCTCCCGCTTTGGCTCTGCTTTCTATGCCCATATTGACTT	CTATTCTTACATCCATGATCTTGCTATTATCCCTCCTGTTCGTAG	TTTTCGTTCCATCTTTAACCTCCACCGTGCTGCTACCAGCCATTA	TTACGTCTGTAGTCTCCATCTCCATATTTGCCCCTTCCCCTTTCC	CCGCCACAGTTGCTTTATTCTCACTATCCTTGCCCCCCACCGCCC	TGGTGGCTCCAACTTTGGCTGCTTTTCTGCTGCTCCCAATCCTAA	TCGCGTCAGTCTCTCTTTCCACTTTTTCCTCCGTCCTTATAACAG
82	CGCTGACAGCGACACCTCCCCTACCCATGCTGCCCCTTTCTTTCG	TCGCCGCCACAGTGGTTACCGCCTCGGCCCTGCCCGTGCCCACTA	TACTTCCATTTACACTTTTATCTCTGATCCCCCTGCCGTTCACGA	CATCGACCCCTTTGCTAATCTCAATTTTTGTGCCTTTCCCCCTCA	CCGTTATCGCATTGACCCTGACTTTCCCCCTGCTACCCACTATCG	CCTTGATAATTATTTTAATGCCAGCTTTGCTGCCTCTTATGCCAC	TATTTCCGTTCACTTTACTCTTAATCACCCTGCCCCTAGTCGTAC	CCTCATCATCGGTGTTACCCACGGCCTCCCTGCTCCTATCTGCCG	CAATTGTGTCGACTCTAATCTCGGCCACCTTGCTGCTAGCCTTAT	TATTGGTCGTAATCTCTACCCCCCTCACCCTGCCCCTGTCCTTCG
83	TACCGCCATCGTTGCTTTTCCCTTCCTCACTGCTGCCTGTGCCGT	CGACATCGATGACTTTAATCTCACCCCTATTGCCTTTCCTCCTTA	TCGCATCGCCTGCCTCGTCCCTCCCCCCCTTGCCCATCTCTGCCG	TTCCCACAGTAGCATTGGTACTTCTCTCCCTGCCGTTCCTCCTAG	CGCCTTCGCCATCGTCTTTCTTAGCCTCATTGCTCCTGTCTCCCC	TCGTCGCGGTTCCCCTGATCTTTTCCTTATCCCCTTCCCTCATCT	TATTTTCGCTCTCATTACCCACCTCTATTCTGCCCATCGTAATCA	TAACATCGCCATCATCAGCTTTTCTCACCCTGCTCCCAATCATGG	TCGCGGTTGCTGCTCTAATAGCCCTCCCCTTGCCCTTTATACTAT	CGCTGGCGTCTCTTCTTTCTACTGTGTCCCCCGCCGTACTAACCC
84	CCTTCATGGTAACAATTTCTGCCATAGCCCTGCCCGTATCACCTG	CCGTCATTGTTTTATTACCCTCCGTCCTTATGCTGATGCTTTCAC	CTTCTCCATTAATTGTATCCTTAACCCCACTGCCTCTCTCGTTCA	CCGCATCGCTGATAACGATAGCAACCACCTCCCTCGTTCCCCTGA	TCTCATCATTATTTCTTGTCTTACTAGTGCTGCCCCCTGTTCCAC	TTGTAACAACAGTTCTCTCCATTGTACTGCTGCTGCTGCTGTTTA	CAATGACATCTCTATCCCCCACCGTCACACCCGTGCCGCTGACCG	TTCCGCCAGCGGTCGTGATCTCAATTTTTGTGCTCCCTCTCACTC	TAACGGTGTCCCCCACGGTGCTCCCGTCCCTGCCCCCCGCTGCCT	CGGCAGTATCTGCCGCGACATCACCAGTTGTGCCCTTTGTCGTCC
85	CAATGGTGGCTCTCATCTCCTTATCCCCCTTGCCCCTAGTTTCTC	TTACATCGCCCACTACTCTATTACTCACTCTGCCCTCCCTACTGC	TTACTTCGATTTTGGTTTTGCCACTGCCCCCCATCCTTATGTTCT	CCGCAACAATGGTCCCAACTTTTGCCCCCTTGCCCCTTTCCGTAC	CCGCATCAGTAACCGCCTTTGTTCTCCCCCTGCTCCTCCCTCTAC	TCATTGCACTTCTTCTGGTCTCCATTTTGCTGCTGCCTCCCGCAG	TCGTAATATCATTGATCGTAGTCTCCTCCTTGCCCTTGCCACTCT	CTTCCCCCCTTTCTGTGGTGACATTGTTTGTGCCCTTTTTCCCCA	CTTTGGCATCGTCATTGACCTTATTGCTGTTGCTGCTCATTTCTG	TACTTGCTTTGTCTTCCACCACTCTGCCCATGCTGCTTTCTATTA
86	CATCACCATTGTCCCCCTTCATTTTCTTGCTGCCCACTACTACTC	CTCTTCCAGTTCTATTCCTCTCAACCTTGCTGCTCCTCACTTCGT	CTACATTGTCACCTTTTATCTTACCCACCTTGCTCCCTGCAATGC	CCCTTACGACAGCTGTGCTCTTCACTGTATCCCCTTCTATGCTGG	CACCAGTCATGCCGTCATTACCCACGTCCTTGCCCCTGTTCATCA	CAACATTAATTATATCCTCCCTTGTCCCCCTGCTCCCTGTCCTCT	TCGTTCTCATTCTATCCTCTGCCCTCCCCTTGCCGTTGACCCTCG	CTGCGCTTACATTGCTGATCTTCATTTTGCTGCTGCCTATGTTCA	TCGTCGCCGTTTTGTTTTTATTGTCTATTGTGCTCCCTATCCTCC	TAGCGTCCGTTTTGATGCTCTTCCTATCACTGCTGCCGCTCCCCC
87	CAGTAGTCGTGTTATTGGTCTCCCTGTCCCTGCTCCTAGTCCTAG	CTGTACTCGCGTCCATAATCTTAGTCCCCCTGCTCCCACCCACGT	TCGCACCGCCTTCAGTTGCCACACCCTTGCTGCCCCCCTCTGCGC	TATCCGTTGTAGTCCCTCTCTTTTCCCCCCTGCTGTTTTTCCTAC	TCGCCCCGCCGGCTGCCTTCTTTTCTTTATCCCCTTTACTCCCTG	CTGTCATTACATTACTGCTCTCTCTGGTATCCCCTTTGCTCCCAA	CCCCCTTGACGACTTCCCTACTACTTCCTATGCCGTCAATCCCTT	CTACTTCCGTGGCTTTACTCTTCCTTACCCTGCTGTTCATCCTGA	TCGCCCTAGCAATCCCAGTCTTTCCGTTATTGCTGCTCCTCTTGC	TCGCGCTTGTGTTACCTATCTTTTTTCCCCTGCCCATCGCACTGC
88	CGGTTTTAGTTGCGATCATATTAACCGTGCTGCTGCTTGTCGTGA	TCGTTGCAGCGATATTACCTTTGGCCCCCCTGCCCGTACTGATTG	TTCCATCACCGGTGATTTCCATTGTCTCCTCCGTCCTCGTTATCT	TACCATCGCCTCCCATATCCTCCGCTACGCTGCCTTTGTCCCCCA	CAGCGGCTCCGCTACTGATCTCGGTCTTTGTGCCTTCTCTGTTCA	TAACTCTACCAACGCTTGTCTTGTTTTCCTTGCTGCTTATGCCTG	CAGCCGTTGCGCTGCCGATCCTTCTTGTGCTGCCTTTATTCGCAT	CGACGCCATTGGTGACTGTCTTCCTCCCTATGCTCCCATTACCAC	CATTAACGGTTTTGTTCCTAATCCTTCTTATGCTGCCTGTACTAC	CCCCGCTTGTTTTCCCTATGCTTTTTTTATCCGTCCCTACTCTAA
89	TCGCGGCGCCCGTTACCATACCCGCCTTGCTGCTCCTATTTTTGC	CGATATCTCTTGCTGTTATCTTCCTTTTTGTGCTGCCTCCTCCTA	TACCGGTCGTGACTATAATAATTCTATCCCTGCCTCTTTTACCGT	CGGTACTGTTAATATCACCCCTCGTGCCCCTGCCCGCTACACTGT	CATCATCGATGATGGTACCCCTTTTCCTTCTGCCTCTTCTCGTCC	TCGCACCGATTCTATCTTTGGCTACTACCCTGCCCTCTGTACCCC	TGATCCCGTTCCTTTCTGTGACTGTTGCCCCCACCCCCATGATGC	CGTCCTTCATCACTTTGTTCTTCCCTGTTGTGCCCCTCCCTTTTG	CATTTTCTCTGATGACTTTTCTGGCTGTGATGCCCTCCACTTTCC	CGGTTACATTGCTCGTGGTCCTACTTTTGCTGCTCCTGCTCCCAC
90	CTATGGCATCGGCGGTTCCCCCCTTACCCTTGCCCATATTGTCTA	CTGTTCCACTTCCTCTCTTCTCCGCCCTTGTGCTCCCTCCGCTCC	CGATCCCATCGACTCCGATCTTCTTCATCCTGCTGTTGTTCCCTC	TAGTCGTAATTCCGCTTATCTCTTCAGTTGTGCCCCCGTCTTTCC	CATCGTCGCCCATTTTCACCCCCTTATCTCTGCCCATTTTATCCT	CCTCTCTGGTCTTACTGGTCTCTATTTTTGTGCTACTTTTCATAC	CCCTTGTGGCAGCTTCTACCTTTCCCGTGCTGCTGCTGTTCTCCT	CTCCATTAGTTCCTTTGACTGTATTGACCTTGCTCCTAGTCCCTG	CAATCGTGTCCTCTATGATTCTATTCCTATTGCCCTTGCTCACAC	CCCCGCTCGCCTTCCTCCTCTCATCCACTGTGCCTTCTGTTTTAC
91	TTACATCCCCTCCAGTCGTGCCCCCTACCTTGCTGCTCGTCATGG	TCGCATCGCTACTATCCTCCACTTCCTCGCTGCTCCCTACCTCTA	TAACAACACCGTCGGCTTCCTCCGTGCTGCTGCTGCCTCTGCTCA	CTGCACCATCGCTCGCTATCTTCATCTTATCCGTGCCGCTGATGC	TACCGGCATTTATGCCGATCTCATTATTATTGCCTTTCGTCCTTA	TCGCATTGGCTACTTTGATACTATTATCCTTGCTCCCTATCTTCC	TACCTCTAGCGGTTACTTCTCTGCTCTCTATGCTGCTCATTTCAC	TAACGTCATCAGTTGCTCTGACGTCCATCCTGCTGCCCATGTTGC	CTACATCATCTCTGCTCATAGCTTCTTTCATGCTCCCCCTCCCCC	CCGTCGCGCCGGCTGCTCTCTTATTTTCGTCCCCTTTGCTCGCAT
92	TCGCGTCGCCGTTACTCTCCACTGCTTTTTTGCTCCTAGTACCCA	TTTCTGTTTCCATTGCTACTGTGACTACCTTGCCTCTTATACCTG	CAACTCTTGCTTTACTTTTCTTGCTCCTTGTGCCCCTCGCTTTCC	TAGTTCTTCCGATTTTTTCTGTTGCTACCCCCATCCTGTTGTTAC	TGACCATGCCATTCGTAGTACTCATCACTGTGCCCCTCCTGATCT	TATTTGCACTAGTATTAATCCCTACTGCCTTGCTGCCCATTGTAC	CTGCTTTAGCATTGTTTCTCTCTACCATATTGCTCCTGATATCTC	CATTACTCATTCCGTCGTTACTATTTTCCTTGCCCTTTCTTACCT	CGTCAATTTTTTCTTTCCTTCTTGTTGTGCTGCCCCTGATAACTA	CTTCATCATCGTCATTAATGGTTTTTCTTATGCCCATCCCCGCCT
93	TATCATCGCTGTTGCTGTCCCTCACCTTGCTGCTCCCCACTATAC	TATCGACGGCACTTATCCTACTTGTCACCCTGCTCCCCTTATTGG	CTACATCATCTTTTACTACTATTTTATTGCTGCTCCCTCTCTTCG	CTATTACATTTATGACCCTCTCGTTCCTCTTGCTCCTCCTCCTTG	CATTGGTGTCGGTTTTATCCCCGATGCCACCCGTGCCGCTTTTAC	CTCTACCTCTGATTCTTGTCTCAACTTCCTTGCCCCCTTCTTTAT	TACCATTCGCAATGGCTGTCTCGCTCCCTGTGCTCCCCCCTTTGC	TCGTACTGTTTTTCCTTTCCATATTCTTTGTGCTTACTCTGCTCA	TTGCACTGTTGCTATCTCTCTTATCTTCCTTGCCCCCTCTTACAG	TTATGATGTCCCCTCTGACTTCCATTACCTTGCCCGTACTCGCTC
94	CTACCCCTTCTTTTACTGTCTCTTCCGTTGTGCCTTTCGCACTTA	TGTTGGTCATACTACCCCTGATCATTGCCTTGCCCCCCATATTCC	TCGCATCGCTCCTCATGCTCTTTTCCATATTGCTCCCTCCGATGC	CAGTCATGCCCACAGTATTGATCACTACCTTGCCCTCCGTTTCCT	TCGCGACAGTTTTCGCGATCTCCGTCACTGTGCTCCTTTTGTCTT	CAGTAGTGGTCCTATCATCAGTTATATCCCTGCCCTTTTCCTCAG	TCCCATCGGTGCCAGTCACCGCCGCCTTCCCCATCCCCACTCCCG	CGGCTCTGACATCTTTTTCCGCCTCCTCCCTATTACTCCCGACTT	CCTTTGTTGCAATCCCAGCCTTCCTGCTGCTGCTGTCCGTGCTTA	CTGTAACCGCATCTCTGACTGTATTCCTTATGCCCATCCTTATCC
95	TAACATCATTCCCGGTGATCTTATTATTATTGCCTTTCCCTATAC	TCACCCTCGCCGTCTTGCCCCTAACTGCCCTGCCCCTTATCTTTA	TTGCGTTCGTGGTGACGATCTTTTCCGTATTGCCTTCCCTTTCGT	TCGTCATGTCTCCAACTCTCTCTTTTTTTGTGCTCCTCGTGCTCC	TGATCTCATCATCTGTGATCCCTGTCATTATGCCCACCACTGTGT	CTTTTGCATTCCCTCCAATGCTCACCATCCTGCCCATCTCTACCC	TAATTATTATTCCTTTGATCTTGCTATTGCTGCTGCCCCCTGCTC	TTCTTCCGGTGTCTTCCACTGTGGTCTCCCTGCTCCCCTCTACGT	TTCCGGTTGTGATTTCTCTCTCTATTGCCCTGCCCCTCATTTCTA	CCCCGCCATCGGCATCGATATTCCCCCCCTTGCTACCCACTGCGC
96	CACCGGCGCCAATGCTGGTCTTTTCCCCGTTGCCCACTCTTATCT	TTATAACTCTGCCTCTATTCTTCCTACTTGTGCTCCTTCCCACCC	CTTCAGCATTTCCATTGCTCCTACTGCTGCTGCTGCCCTTACTTT	TCGTAGCGCTAATTACTACCTTAATATTCCTGCCCCCTGCTTCAC	TAGTTACATCCGCACTCTTTGCCATAGCCCCCATCCTCCTCGCAC	TTATTGTTCCTATGTTATTTCTTCCCACCTTGCTGCCTGCCACTA	CACTTCTCGTGATTTTATCTGCTCCCATCCCCACTTTCCTGATCC	CAATATCGGCACTCGTACCCTTTTCAACCCTGCTCCTATCTACAC	TCGCATCGCCAACTCTGATCTCGTCTGCCTCCCCTTTCCTCATCC	CTATTATTATACCGGTCATCTTTTTACTATTGCCTTTCCCTCTGT
97	TAGTGTTGATGGTTTTAGTCTTATTTTTATCCCCTTTCTCACCTC	TCGCGACGCCAACCGCTTTAGCTGTTTTTTCCTCCATGATTCTCC	TACTAACGATGATTGCCATCTTACTTGCCCTGCTCCTGACCTTGG	TCGCACCGATTCCCTTAGTGGTCTTCCTATTGCCCTCTGTCCTGC	TAATCCTTGCATCTGTTTTCTTGGCTGTATCCCTCCCGATACCTT	CAGTGACGTTCCCTATTTTGCTCTCCACCACCGTCCCTTTCACCC	TCGCCGCGCTCACGCCCCTCTCCCCTCTTATGCCTTTCCCCTCCT	CGGCATCGTCTGCGTTAACCCCAACCCTTATGCCCCTCCCTTTCC	TGCCGCCGACATCTATTTCCTTCCCCTTATCCGTCCCGATCCTAC	CCTTTATGCCTACATTGCTCTCATCCTCTGTGCCCGTCCTAGTCC
98	TCGCGCCGCCTTTTCTGTTAGTGATTTTCTTGCTCCCCCCTCTGT	TCGTTCCGCTAATATCGACTTTAATACCCTTGCCCTCTCCTGTAG	TCACGCCATTAATATTAACTGCTCTTTTGTTGCCTCTACCACCAC	TCGTTGTCACTGTGGTGATCTCTCCCGTGCTGCCCGTCTCAGTCG	CGGCATCGCCGGTTTTTTCCCCCACTATTTCCGTCTTCCTCCCAA	CTACATCGATTTCTGCCGTAGTACCTCTATCCGTGCCGCTATTAG	CGTTTACGGCACTCATGACCTCCTCCTTGCTGCTGCCCATCACAG	CATCGGTGGCCTCCACCCCCATTTTCCCCCTGCCCATCGCCTCAA	CCACTCTTGTCCCTCTTTTCTCCCTCATTGTGCTCCCCTTGCTTA	CAACATTTACATCGTTCCTAACTGTTTCCTCCGTCCCTTCTGTCC
99	CAATTATGACCACAGCAACTGCCCTATCCTTGCTGCTTGTACCGT	CACCAATTGCATCATTGCTTTCCGCCACCGTGCTCCCCGCTTTCC	CGCCGGCGCTTCTGTCTATCTTTTCCTTTCTGCTGCCTGCCCTCT	TGACATCATCGACTTTACTCTCTCCCATGTTGCTCCTCCTGACTT	CAACACTAGTAGCTCCTATCACTTTGCTGCTGCTGCCTGTACTGG	TCGCGGTCGTGCTGATGATACTCCCCTCCCTGCCCTTCCTGTCCA	CCCCATTGTTAATATCCCCTATCCCCACCTTGCTCCTTATGCTTA	TCGTGGTGTCCGCGACTTTCTTCTCTCTTGTGCTGCCTGCTGTCA	TAATATTCATTCTGCTCCTATCCATCCTGCTGCCCCTCTTGCCGC	TCGCTTCATCGCCAGTGTTATTGACCTCTCCCCTGTCTTTCCCTT
100	TATCGTTCGCCCTTTTGCCCCTCCTTTCCCTGCCTTTCCTCATAC	CCGTACTAGTGATAATGACCGTTTCTCCCATGCCCTTTATCCTCC	TGGCGACGCTGCCTTTTTCTTTTTCATCCCCCATCCTATTCATCA	TTCCATCGTCGGCATCTTCCGCTTCTACCTTGCTGCTGATGACCC	TATCGGCGCCCGCCTTGATCTCTTTAGCACTGCCCCCACTTGTGG	CTACATTATTCCTTTTTGTGGCAGCTACCCTGCCTCCACCCTTCC	TAGTTATGGTTTCAATCATCTCAGCCGCACTGCTACTTGTCACAC	CATTAGCGCCATCCTCTCCCCTAACCCCATTGCCTTTACCGTTGC	CGCTATTTGTCCTTATGATAGTCCCAACCTTGCTGTTGCTCCTCT	TCACAACACTAATGCTACCTATTTCCACCTTGCCCACTATATCGT
101	TTGTCGCAACGACTTCGTTCTCTACTGTGCTGCTGTTACTCTTAC	TGTCGACGCCGTCTATACTTGTTGCTGCATCCTCCGTTGCTTCCT	CTGCTCCTTCCCCCGTGATCTCTTTTTCCTTGCCTCTTGTATTAA	CGTTGGCCGCTTCATTTACCTTATCTCCCTTGCCCCCTCTGATGT	TCGCGCCGCCAGCCTCCTTCTCCCCCGTGCTGCCTTTACTCCTAT	TTCCAACCGTTACGGTTCTCCTCCTCTCCTTGCTGCCTCTCATCA	CCGCATCGACTGTGCCCCCTGTGCCCACCCTGCTCCTTATCCTAC	TCGCGCCGGCCGTGCTGTCTTTATTTTCTACCCTCCTCCCCTTTC	TCGTCGCGCCAACGTCCACCATTTCAGCCTTGCTCTTCCTACCCG	TATTGGTGACCTCTCCTTTTCTTTTGATACTGCCTTCTTTAGCCC
102	CCCCATCGGCTCTCGTCATCCCCCTCTCTATGCTGCTCGTTACGC	CTCCATCGCCGATACTACTGCCCGCCCCATTGCTCCCCTCCACAC	CTGTGATTGCCTTTCCTCTATTGCTCACCTTGCTGCTGCTCACCA	TAACATCGCCACTGGCCTTGCTGCCTATTACCATCCCTCCTTCCA	CCGCGGCGCTGCTCGCCCTCTTCCCTCCCATGCTCCCTGCTATAG	TCGCACTTACTGCCGCGGCCCTCATGACCCTGCCCCCCATGTCGT	TAGTGATGACGCTATCACCCATGCTTTCCTTGCTGCCTGTTTTAT	TCGTTACGGCGACGACAATGCCCTCTCCCCTGCCCATCCCTCCAC	CAATTATGGCCATCATATTCTTTGTGCTGCTGCCTTTGTTCCCAT	CGGTCTCGATGACTCTCCTATCACCTCCCCTGCCCTTCCTACCCT
103	TCTCGGCATCAGTGCCCGCTATTTTACTGCTGCTCATTCTGCCTC	CCTCGGCAACTTTCCTCATCTTTTTCCTATTGCCTTTCCTGCCAG	CAGTCGCATCGCCTTTATTGCTACCCCTTTCCATCCCTTCTATAC	CCCTATCATCTTTCCCCCTATCCCTCTCCCCCGCCACCGTTGTTG	TCGCATCACCTCTTGCGGTCTTTACCCTTGTGCTCCCGTCCATGA	CACCTCCGTTCTTTCTATTGTTATTGCCCCTGCTGCTCGTCCCAG	CCGTTCCATCAGCCGTAATCTTATTCTTGTTGCCCATGATCTTCG	TCGTGCTGGCATCCTCATCCATCATCTCCTTGCTACTTACTACTA	CAACATTAGCTTTTTTTCTGACCGCTACCTCCACCTTTTTTGTCC	TTATTGCATTCCCTTTTTCCCTTCTGCCTCTGCTCCCCCCTATGT
104	CATTATTATCAATCGTGTTTTCAGTAGCCTTGCTGCCTGTGCTTT	CTACTTTAACAATGCTAGTCTCTGCTGTTGTGCTCCTCTTGTTCC	CCTTGGTATCCGTACTACCCTCACCCCTGCTGCCCCTACTTGTCC	TGATAGCGTTTACTACTTCTACTTTCTTGCCCCTGCCTGCTGCGG	CGATTCCGCCTGCGGCCCTCTCTGTGATCCTGCCTATCCCTCCAC	CATCGTTAGCACCCGTCACCTCCGTAGCCTTGCTGCTCGCCATCA	CTACGGTAGCGGCGGCCCCCACGTCTACTGTGCCCGTCCTTCTCA	TCGCAGCATTGGTCACGGTCATCATCTCCCTGCCCTCTGCCACTG	CTTCATCGCCCCTGTTAGTAATCCTCATGCTGCCCTTGATACTGA	CGTCATCATCGGCTATCTTCTCTGTTTCCCTGCCTTCCTTCGTCT
105	CGGCATCATCGATACCCGCTGTATCCCCGCTGCCTTCTACCCCTG	CCGTTGCATTTACGATCTCCTTAGTTTTTATGCTCCCCCTGATGC	CCCTCGTTACCCCATCCCTCCTGCTGGTTCTGCCCTTGATTATCC	CGTCATCATTGTTCTCCCTAGTGACCCCCTCCACCTTCTCCTCTG	CTCTTCCGCTCCTGATATTCTCTGTTTTATCCCCTTTTTTCCCAG	CACTGGTCGTCATGCTCTCCCCCATCCCCCCCACTCTCGCTGTCC	CGGTGACTTCAGCGTCTGTACTATTCTTGATGCTCCCCGTCCTAC	CGGCCGCACTATCATTAGTGTCCGTTTCCTTGCCCTTGACTCCTG	CCGTCTTGTCTTCGTTTTCCTCGTTTGCCATGCTGCCCACCCTCT	TAACTTTAGCATCTCTGGTCTCTTTTTTGCCCCTCCCGATACCGA
106	CTTCGGCACTAATTCCCTTCTCCATTTCTATGCTCCTTTTCCTAG	TGGCTATTTCCGTTACAGTCATCATATCCTTGCCCTCCGTCATCG	TCGTTCCGTTTATGATGTTCTTTATAGTTGTGCCTCTGCCTATCC	CCGCTTCATCGGTTTTGCCCCTTTCTTTCTCCACCATTTTTTTGC	CAGCACTGGTGCCACTTTTACTCCCTACCTTGCTGCTGCTCATGA	TCGCTCTTGCATTGGCCTCCTTAACTTCCGTGCCCACCTTGTCCA	TTCCTTTAATAATTATTTCCGCAGCTCCCTTGCTGCCTGTGATGA	CATTTTTAGTTTTACTCTCCATTATCTCCTTGCTCCTAACGTCCA	CATTCGTCCTTTCAGCCCCTGCCGTCCTGGTGCTGCCATTCATTT	TACTCGTCGTGATGACCCTACTGCTGACCCCCGTCCCTGTCTTCT
107	CCGCATTTACGGTTGCTGTCTCCTTTATATTGCCTTCCTCTCTCG	CAGCGCTGGTGATGCTGATCTTCCTTTTTGTGCCCCTTTCCTCTA	TCGCATCGCTGTCTTCTTCCTTCTTTTTTTTGCTCCCTGTGCCCC	CCGTCGCGCTTTTTTTTTTCTTATTGCCCTTGCTGCTGTCTATCC	TCGTTCTTATGATCCTGCCCACTACCACCCTGCCCCCTATATTGC	CGACTTCAGCTGTACTCATCTTGCTCACCCTGCCCATCTTGCCGT	CTCCTACTGTTACCGTTCTAACCGTGCCCTTGCCCTCCTTACTGA	TCGTTATGGTCACCGCAATCTTGTCTGTTGTGCCTCCCATCATCC	CTTTTCCATCAACATTCATCTCCGCTACTGTGCTCCTGGTGTCCA	TCGCATCCCCCTTATTTTTAGCCATTTCACCCGTCCCGGCGCCTA
108	CAATTTCATCAGCCTCAGTTGCTCCAATGCTGCTGCTCGTGATTA	CCGTGTCGCTACTAACTTTCTTTGCTCTTTTGCTCCTCATCCCTC	TCGTCGCGCTGGTGCTCTCCCCCCTTTCCCCCGTCCCCGTTATTT	CGTTAACAGTAGTATCAGTAGTCATTCCTATGCCCTTAACTGTAG	CTTTATCGCCTACCGTAATCTCTCTGCTGCCCCTCCTGTTCCCGT	CCCCATCATCGTTGTTTATCCCTCCACCCCTGCCCATACCAGCGT	CCCTTCCATCCTTCACCGTCATATCCCCTATGCTCCTCCCTTTCA	CCGTCTTATCCGCATTGGTATCTATGCCTATGCTGCCTATTTCAG	TCCTTCTACTCCTATCTGTCTCACCCCCCTTGCCTCTCGCTGTGC	TCGTTGCGCTTACCTCGATCTTTCCCTTATCCCCTTTCCTCCTAT
109	CCCTCGCATCGTTGGTTTCCACCACCACCTCCTCACCCCTGTTAC	TTACGATGTCTTTTTTTTTTGTATCAGCCCCCATCCCACTAACTA	CGTCAACGCTTTTATCACTGTTACCCTTCTCCCCCTTAACCACGC	CTTCGACGCCAGTCATCCTCTCCCCCACCCTGCTGCCCGTCCTGT	TTATGGCATTTCCTATCACCGTCTTCATATCCACCTTGACTCTTG	CGACCGCGTTGGCCATTCTCTCTGTGATATTGCCACCCTCTATGC	TCGTTCTGATGCTTTTCCTCTTATTCATATCCCCTTCTCCTCCAC	CGTTCGCATCGATACTCCTCTTCTCCATTTCCGCCACTCTGACAC	TTACCATTGTGTCTCCGCCCCTACTGTCCCTGCCCACTACTCCGT	CGACTCCATCAACCTTCACTGTCATTCTCCTGCCCATCCTCATCA
110	CTCCCACCATGTTATCTGCCGTGGTATTGATGCCCTCTGTACTCC	CTACATTTGTCGCTTTTTTCTTGTTATCCCTGCTCCTTGTCCCAC	TCGCGTCAATGTCGATCTCTATTCTATCCCTGCTCCTCCTCCTTT	CTGCGGCAATTGTGGTCTCAATCACTACTACCATCCTAATTATCC	CGATTTTGACTTTCGTGGTCTCCTTGGTTGTGCCCGTCCTTGCAC	TTACGACGGTTTCTCTACCTATGACCTCCCCCATCCCCGTTCTTG	CTCTTGTTATGACTTTTTTCTCAACCCCCCTGCTCCTCTTACCGC	TTACAGCTCCGATGTCTCCCATCGTGCTGCTGCTGCCACCACTGC	TCATGTCGTTGACCTTTACCTCTCCCTCCCTGCCCTTGCTCCTGT	CCTTTGCCGTTACTGTGACTTCCTCCTCCTTGCTGTTCCTCCCCT
111	CCGCATTCGTGGTTCTTTTCTCGGTCATTACCATCCTGCTGGTCC	TATTCGCGGCTCTCGTTACCGCTGTTTCTATGCCCTTACTGATTG	CGGCGTCACCATTCCTCCTCCCTCCCCCCCTGCTCCCTCCTACCT	TCGCGCCGCTTATCGCGGCCCTCCCCCTGCTGCCCATCCCCACAC	TAGTGGCATTCGTTTTTCTAGTCCTCCCGTTGCTCCTCATTTTGC	TTACCGTCGCATCAACAGTCTCCTCTATATTGCTCCTACTCCTAA	CGGTAGCAGTGCTGATTTTCCTATTTTCCTTGCCCCTTGCTCCAG	TCGCGACGCCAATGGTGATGATTCTCCCCTTGCTCCTACTATTCG	TGTTTGTTGCTCCTACACTCTTGATTTTGCTGCCTCTCGTGCTCA	TACTTCCGACCGCTGTCACCATTTTCCCCCTGCCTTTCCCCATCC
112	CTCCTTCACTCGCTTTAACCATCACCTTGCCCGTGCCGCCTGCGT	CCGTTCCGGTTGTATTTTTCTCCGCCGCCCTGCTCCTTGTACCGC	TACTGGCGCTGGTGCTCCCCCTTCCCTCATTGCCCGTACTGCCAC	TCGCATCACCCTTGTTTTTTTTTTTTCTGCTGCCACCCCCCACTA	CCGCGGTGTCTCTTTCCATGCCACTTTCCTTGCCTCCTGTCTTAT	CTCCATCGCCAACGTTGATCCCCCTCTCTATGCTGCCTCTCTTGA	TTTTCGCGCCATCAGTTCTCTTTTCCCTATTGCTGTCTGTCCTCT	TCGCATCGCTACCTACCTTCTCCGTCCTGTTGCCTTCTACCATAC	TGGCCGCCGCATCGCTTTTCTTTTTTTTTGCCCTCCTTGCCTCCG	TACCGCTGGTGCCGACCTCCCCAGTCCTGCTGCTCCCTCTGTTCC
113	TACTTCTCGTGATATTTTTCTCCACCCCTATGCTCCCTATACTTC	CCTCGCCATTGACGATCACCTCCCCCCCCCTGCCCCTTATGCCCA	CTCTGTTAGTGCCTTTATTATCTTCCACCTTGCCCTTTGTATCCT	CGACACCATCGGCGCCTCCCACCATTCTCTTGCTGTCTCCCACCA	CATTTCTCGCGGCTCTTTTCTTGTCTGCCCTGCTCCTTTTCATTA	TATTTACATCTCTATTATTCTTGGTCACCCTGCCCCCCGTACTCC	TCGCTCCGATAATCATACTCTTTTTCCTATTGCCTTTCACCTCGC	CATTTATGTCTACCACTCTACTATTCCCCCTGCCCTTTTTCCCGC	TCGCAGTCGTGTCTTCTATCTCCTTCTCTATGCTCCTGTTTTCTT	CCCCCACGCTGATTCTAGTCTTGTCTCCCCTGCCCCTTATGATTA
114	TATCGCCGCTCTCTCCTTTTTCCCCTACTATGCTGCTCATCCTGC	TCGCGACGCTGCTTACTATCTCCCCTCTGCTGCCGTTCTTCCTAC	CGATTGCGGTTATTATACTCTCCACCCCTATGCTCCCTCTGCCGC	TCACGTTCGCTGCAGCTACCCCCGTCCCCCTGCCCCTAGTGACTA	CTTTCATAGTGGTCTTAACTTCTCTACCTATGCCCCCTCCTCTGA	CCGTTCTTGTCATTATTTTATTGATGCCCTTGCTGCTAGTCATTA	CGATTATTTCTCCAGTCACCTTCTTATTTGTGCTGTTGTTCCTCG	TCCTGACCGCAACCTTAATCTCCGCCCCCCCCCCTTTACTGCCAT	CGATGTCATCGATACCTACCTCAGTCCCGCTGCTGTCTTTACCCC	CAACACCATCTACAACACCCCTATTGATCCTGCTGCTTTCTTTTG
115	TCGCCGTTGCTGTTATCCCTGCCCCCGTGCTGCTCCTCTCCTTAG	CCTTTCTAGTAACAATCTCTGCCTCTTTTCTGCCCTTCGCCCCCT	CATTCGTCGTGTCTTTGATCTTATTCTCTGTGCCACCCTTACCCA	TTATCCCGTCCTCTATGATCTTGTTCCCACCCCTCCCGCTCGTGT	TCGCATCGCTGCCGCCCATCTCATTGACTTTGCTCCTCCTGCCAC	TGACAGCGACATCTCCCATCTTATCTGCTATGCTCCTGCTCCCAC	TGGCACTATTGTTCTTACTATTTCTTTCACCCGTCACGCTGCCCC	CGGTAATAGCATCTCTGACCCTTGCCTCCTTGCTGTTTATCCCAC	CGGCTATATCGTCCGTGATATCCACCCTGATGCCTCCTCCCATCC	TGGTTCTAGCGATTCTCTTCTTTTTCACTATGCTGTCTGTTTCGC
116	TCGTTGCGCTGCCCGCCATCCTACCTGTTGTGCCCACTGCTTTGT	CTCTTCCGTCGTTCCTTCTCTTGCTGCTTGTGCCTTCTCCGATCG	CACTTGCGATGCTTCCTTTGCTTCCTGCCCTGCTGCTCCTGCTGT	TTATCTCAGTTACTCCAATCTCCGTCCTTGCCCTCCTCGTCCTAG	TAGTCCTCGTCACGTCCCCTTTGTTACCCCTGCTGCTACCACCAC	TACCCATGTCTGCTCTGTCTATCCCTACCTTGCTGCCTCTCCCGC	CGACATCGGTTTTCGTTTTCTCTGCTGTTATGCTCCCTGTGCCTC	CAATAGTCATTCTGGTGTCCCTACCTGTTGTGCTGCCTTTCCCCA	TATTTCCGACTCCGCCTCTCTTAGTCTTTGTGCTCCTCGTACTAC	TTCCGCCACCGTTGACTTTGCTCTCTGTATTGCCCATATCACCGC
117	CTTCGGCAGTCCCGTCCGCCCCGTCCGTGCTGCCCGTCCCCACTA	TCCTATCATCATTTCCCGCCCCCGTAGCATTGCTCCTGTTGTTAC	CATCTCTCGCTGTCACTCTCTCTGCCCTGCTGCTGCTCGCTCTGA	CCCCATCGCTCTCGTTACTGCCAGCCCTCTTGCTCCCCTTGTTCT	TCCCATCGGTTTTCCTCATATCTCTGGTCCCCACCTTTGTTTCCT	TCGTCGCGGTGACCCCCACTGTAGTCACCCTGCTCCCTACTATTA	TTTCGCTGCTTACTCTTTTCCTTTCTGCCTTGCCCGCCACTATTT	TCGTCGCGCCTTTGTCTTCTGCTATATTTGTGCCTCTCGCTCCCT	TTCTTCTGGCCGCTCTCCTCTCTATTTTGCTGCTCCCTACCATCT	CGTCAACATCGCCTTTGCTCCTCCCTGTGCTGCTCCCTTTCCTTA
118	TCGCGTCATTTGTCACTTCCATATCCTCCCTGCCCCTGTTCCCGT	TCCCATCATCCACTCTTTTCTCCCTGTTGCCCATCCCCGCTTTGT	TAGTCCCAATGCCTCTTTTCTTAGTAGCCCTGCCCCTAATGATTA	CTACGTTGGTTGCGTTTTTCCCATCTCTTGTGCCCGTCCCGGTGT	TTCCGCCGCTGGCAGCCACTGCCTTAGCATTGCCGTTCGTCTTTC	TCGCCACCCCCGCGTTGCTCTTTTTATTTCTGCCCGTACTTATAG	CGCCCTTAGCAACTTCCTCCACAACCGTTATGCCCCTCCCCCTCC	CTTTAGTATCTGCTTTGTTTCTCCTGACCTTGCCCTCAGCACCCT	CCGCATCGCTTTTGATGCTCCTTTTCTTTACCGCCATGTCCTCTC	CCTTGATTATTCCATTTCTCTTATTCCTTGTGCTCCTCTCTCCTG
119	CAACTACTCCATCTCTACTCATATCTCCCCTGCCCATCCTAGTTT	TCGCGACGCTGATACTCTTCTCCATATTGCTGCTCCCCGTCCTCC	TCGCGATTGCAGTCATTTTATCTGCCATGCTGCTCCTCCTGCCAA	CGATTACATTCGTACCAGTCTCTCTGCCGCTGCTGCCTTTCCTAC	TCGCATCGCTTTTTTTCCTCTTTACCTTTATGCTGATCGCCCTCC	TCGTCGCGCTTCTTATGGTCTCCGCCCTTGTGCTCCCTATCTTCC	TCACGACGCTCCTCTTCATCTCCGTGCTGTTGCCTTCCACCCTAT	TATCATCGCTTATAACTATGATTCTTTCATTGCTCCTCTCCATGT	TCGTTCTTGCCACCGCTCTCTCTATCATATTGCCCATATCTCCTA	CGGTGTCATCGTTACTGCCCTCCCCCTTCCCCCCCATACTACCAT
120	TACTGACCGTGTCAGTATCTGTGCCCGCCTTGCCCCTGTTAGCTA	CGATCCTTGTTCCTACTCTCTCTTCTCTATTGCTCCTTTTACTGC	TCGCGCCGTCCGCTCTTCCCGTCCTCACCCTGCCCTTCTCTACCA	CAGTCGCATCAACCATGCCCACCACTGCTACCACCATTTTGACCT	TCGCAGTTGTTACTTCTTCTGTTTCCTCCTTGCTGCCACTCTTTG	CTATGGCAGTAGCTCTCCTAATAATTGCCTTGCCCTCTTTTATGC	CTATGCTCGTACCGTCCATCCCTGTTTCCCTGCCTATCCCTTTTT	TTCTTGCGGTGGTTTCTACCCTTTTTTTATCCGCTTTATCTTTAC	CGGTCATGCCTCTATCAGTGCTCACTGCCTTGCCCCTCACCTCCC	TCGCGGCGTTCCCCTTGACCATATTGCCCCTGCCCCTCTCCTTCG
121	CTATTCTTACAGTTTCCTCCTCTCTCTCCCCCTCCCTCGTCGTAC	CCTTTCCGCCGGCAATTTTCTTCCTCTCCGCCGTACTGTTATCTG	CGGCCACCTTTTCAGTGGTAATGGTATTTGTGCCCTCTGTCCTCC	CGACTCCCGTCCTCGTTTTCTTGACTCTTGTGCCTTTGGTGCTAC	CCGCATCGCCGTCTCCACTCTTATCCATTTTGCCTATCCTACTCC	TGACATCATTGGTATTGCCCCCCGCCCCCCTGCTGCTGCTCTCCA	TAATGATATCATCTCTAGTCTTATTTTTTGCCCTCCTTGCTCCCT	CCGTTACGCCCGCTTCTCTCTTTTCCTCCCTGCCTCCACTCTCTG	TTGTGTCCGTAATTGCCCTCTCTCCTGCCTTGCCCCCCGCTGCCC	CGGCAGCGGCAACTTCTACTATACCTACCCTGCTGCTCTTATCAC
122	TGACTGTGGCCGTGTTACCTGCACTCTCTGTGCCCCCCACTCCCA	TCGCATCGGTACTACTAATGACCTTGCTATTGCTCTTCCCTCTCT	CTATGGCTCTCCCGGTATTGACCGTTTCCTTGCTGCTCATGCCGG	CTCCATCATCGATTACTATCTTTTCCATCTTGCCTTCCCCCTCTT	CGGTTGCGGTGGCGTTGCCCCCTTTGCCTGTGCTGCCCCCCGTAT	TGATATCGTTGGCAACTGTACTCTCAGCTATGCTGCTCGTGCTAA	CCCTTGCGGCAGCTCTATTATTACCACCCCTGCCCCCTACAGTAT	TATTTCCTCCTCCTGTGGCTATAACTCCCTTGCTGCCAGCCACCC	CAACAGTAGTATCGTTGATCTTGCTGACCTTGCTCCTTACCACGG	TCGTCGCAACTTCGATGCTAGTCACTCTTGTGCCCTCCTTGATCC
123	TCGTTGTCGTGTCTCTCATCTTTCTTTCTGTGCTGCTCACGGCTG	CGACCGTCGTCCTGACACCCACCACTGCTGTGCCCCCCTTCCCGG	TGACCGCATTGTCAGTCATCTCAGTCCTTGTGCTCCTCTTCTTGT	CGTTTTTAGCAGTTCTAGCTTTATCCCCTATGCTGCTCACTACAC	TTACATCGGTAGCCGTTTCCGTGTTGCCCCCCATCCTTCCGTTCC	TCCTTTCTGTACTGCCCTCAACACTGTTCCTGCCCCTCATCCCTT	CATTTCCATCGTCATCATTATCCATCACCATGCCCATCCTCTTTG	TTTCAGCATCGCCGTTTGTGGTCTTTTCTTTGCCCTTGACTACCC	CAATGGTATCTGCTGCTTCTATGTCCCCCTTGCCTCTCACCATCG	CGATCGCGCTTTCCACTATCTCCCTCTCCTCCGCCTCTCTCCTCG
124	TATCTTCATCATTGTCGCCCCCTTTCTTGCTGCTACTCTCTTTTG	TCGTACTTACCATTTTTCTAGCATTCTTTGTGCCCTCCATGCTCT	TCGCGATTACTTCATTGGTCTTGCTATTTGTGCTCCTGTTCCTCT	CGGCATCATTGCCGTCCACCACAGTGCCTGTGCTCCCCATTGTGC	CGTTTTTTATGCCGCTTCTCACTGCCCCCTTGCTGCCCACCGTAC	TTGTGCTTCCATCGGCAGTCTTACCCACCGTGCTACTCACCATTG	TATTCACATTAATATCTGTCTTATCCCCCTTGCTCCTCGCCATGT	CGCTGCTACTAATTCCTTTCTTTGCTTTTGTGCCCCTCCTCCTCC	CAACGCCATTGCCCGTTTCCATCACGCCCCCCGCACCCCTGCTCC	TTGCATCTCTGCCGGTCCTATTCATTGTTCTGCTGCCTGCTACCT
125	TCGCGCCGCCTGTCACTGTCTTCTTCACGTTGCCGTTCCTCCTCG	CCTCGACATTGATATTTTCCGCTCTACTCTCCATCCCCTTCACGC	TCGCATCGCCGGCAGTATTCTTATTCATCTTGCCTTTACTCCTTC	CCCCGGCATCGTCGTTGCTCTTCCCCTCCTTGCTCCTTTTTACAG	TGATGTCGCCAACGGCTGTCTTCTCTTTTGTGCTCACGCTCTTGC	CTGCACCGACATCTATCCTGTTTTCCGCCCCCATACTTGTCGCGA	CACCATCGGCTGTACCTATCTTCGCCTCTGTGCTCCCCGTTTTCC	TTCCCTTATCGTTGTCTACTGCGACCGTGCTGCCCGCTACTATAG	TGTTGGTTCTTACTCCCCTCTTCCCTTTGCTGCTGTCACTATTTC	CATTTCCTCCCCTTATTTTCTCTGTGCTTGTGCCCGTTACTCCTA
126	TCCTTCCGACGATTGTTACCCCAACCCCCCTGCTGTTTGCCTTCA	TTTTGGCAACGACCTCTTCCTTATCTTCCCTGCTGTCTTCTACCT	TTCTACCTTTAATGCCCATCTCTCTAGTTGTGCCCCCTGTCATCC	TCGTTCCGCTGACTTTGACTCTCCTCCTGCTGCCCTCCGCTTTTG	CTCCAGCGATCCTAATTCTCTTAATCCCCTTGCCCCTTATAATGT	CTGCGGTCGTAACTTCTACCTCGTCGACCCTGCCCCTAGTCCTCA	TGACATTGTCGGTTTTATTCTTAACCATTGTGCCTTTGTCTATAC	TCGCATCGCTGATGGTGTCCTTGCCTGCCCTGCTCCCTGCTACCT	CTACGACATCGGTGCTTCCTTTCTTTTCGTCCCCCATGATGCTGG	TCGTATCGCCACTTCTTGTCTCCCCCCTATCCCCTTTATTGCTTC
127	TACTACTATTCATTTTGACTCCTGCTGCCTTGCCCTTTGCTACTG	TGACAACATTTGCGTTTTCTGCCCTACTGCCCATCCTCATAATCC	TAGCCGCCGTTTCTTCCTTCCCCGTGACCTTGCTCCTGTCCATCT	CAGCATCATCGGCGGTGATCTCTTTCTTATTGCTCCCCATACCTC	TATTATTTGTGCCGTTTACTTTAGCTGCCTTGCCCTTGCCCATGC	TACCACCGATTCCAACTGTCTTCCCTACCTTGCTCCCCGCTATCT	TACCATCATTGGCGCTATTCTCCTTAGCTGTGCCTTTCCTGCCCA	TCGCTCCGCTTTTATTCTCCCTTTCCCTTATGCCCCCTATACTGC	TACCGTCGTTAGCTCTTCCCTCTGTCCTGCTGCTGCTTTTGTCAC	CGCCTCCGCCTGCTGCCTTCTTCCTCATCCTGCCCCTGTTCGTTG
128	CGATCGCAATGACGCCCGTCTCCCCTGCCCTGCTCCTGCCTGCGG	CAACTCCGGTTATATTGTTCTTCGCTTTTGTGCCTCTGATCGTCC	CCTCAGCAGTTGTGGTGCCCTTCATCCTGCTGCTGCTGTCTATGT	TTCCTATAGCATCAATTGTGCTCCTTTCTATGCTGCTACCATTCG	CCGCTTTGGTGACACTAGTCCTCCCCATTGTGCTCCCCACCCTAT	CTATTCCATTCCTCATTTCAGTGGTGCTGTTGCTGCTCGCCCCAG	CGGCCTTTGCCCCTTTAGCCATTCCTCCCCTGCTGCTCACTATGC	CTCCATTGGCGATTACTCTTCTGCTTTCCTTGCTGTTCGTCCTCT	CGTCGATGGCTATTACGACTGCCGCTCTGCTGCTGCCTGTGTTCC	TAGTTGTGTCAGTATTTTCCCCTGCCTTTGCCGTCCTCATCCTCC
129	CTATATTTGTGGTGCCTACTTCGTTCCCCCTGCCCGTATTATTCA	TATTATCGCTGACTGTGATCTTCCTGCCCACCCCTTCCATCCCGA	CCGTCACTCTGTCCTTGGTCTTCCCTATGCTGCTGCCACCCATTG	CAATATTTGCAGTTGTCCTCTTTTTCTCTATGCTGTCACCCCCGT	CCCCGCCGCTTTCCCCCGTCCTCCTCATTTCCACCTTCCTGCTCC	TGATTGTCCCAGCTTCGCTGCTCATCCCCTTGCCCCCACTCCTCC	TCGCCGCGCTTGTCACCCTGGTGACCTCATCCGCCTTTATAACTA	TCATCATGTCCGTGGTCCCCTCGGTATTGCTGCTCATAATCTTGC	CAGCATCGCCTATTTCCTTCTCCGTGCTTATGCCTTTACCCACCA	TTCTTCCATTGCTTTCTGCTTTAGTGCTCTCCGTCACAATCGCTC
130	CGACGCTCGCTCTGTCGATCTCCATAGTATTGCCTTTCCCCCTTG	TTCTGGTGACGGCCTTGACCATCCCCTCTGTGCCCATCCTGATCC	TCGCGCCGCTGTTTTTTATAGTAGTGCTGCTGCCCTCCATTTCTA	TCGCCGCGCTTTCCACCCTCTTCTTATCCCTGCCGTCCCTCCTGA	CGTTATCATCTTTGCTTTTCTTCTTAGCTATGCCCCTCATGCTCC	CGTCGCTTATCCTCGTGGTCTTTTCTCTATTGCCTTTATTCCTTC	TCGTCGCGCCGATGCCCATCTCCCCCGCGTTGCTCCTCCTGCCTC	TATTGTCAACCCCTTCTACCTCTTTCCTGCTGCCCACCATGTTGA	TCATTTTATCTCCCGCTATGGCTCCACTGCTGCCCTCCTTGCTGC	CCGCGACATCAGTCGCTCTAGCCGTCTTGCTGCCCATATTCATTT
131	TCGTCATTTTCATACTTTCCCCCGCTATTGTGCTCCCCCTACTCC	TCCCATTTGTGACTCTGGTACTAATTTCCTTGCCCCTCCCCGTTG	CGTCTTCATTGATCCTTTCCACATCCCTCCTGCTACTCGTCCCCG	CTTCATCATCGTTCGTTCTCCTTTTTTCTATGCTCCTTGTCCCAC	CCTCATCGACGTCTCCCTTCTTAATGCTTGTGCTCCTAGTACTCA	CGGCGGCATCGGCGTTCCCTTTTGCCCTATTGCTGTCTACCTCTA	TACTTCCGATGGCTTTTGTCATAATTTTGCTGCTGCTGTTCTCTG	CATTTCCATCTCCCACCTTATTACTTTTCCCCGTCCTGACTTTCC	CCTTTCCAATGATTCCCTTCTTACCTGTTGCCCTCCTGATGCCGC	CCTTAACTTTCCCTTCCTTACTTTCCGCCTTGCTGTTCTTCCCCA
132	CTACATCATTGATATTACTCATCCTGATGTTGCCCTCACCTGTCG	TACCATCATCGGTGGTTCTCTTACCCATATTGCTCCCCTTTTCGT	CTATAACGCCCATTACTCTCTTTTCCGTTGTGCTCCCTATCCTCC	TCGTGACGCTGACATTACTGTCCCTTCTTGTGCCTTTCCTCTCTA	TCGTTGCGCTTGCTCTATTAGCTGTCCTTTCCACTATCCCTCTCC	TTATTGCGCTGATGATTGCCATATTCCCTGTGCCCCTCCCTGCTT	CTGCCGCCCCCGCCGTGCCTGTATCTTCCTTGCCCGCCCTACCTC	CGACACCGCCCTTATTTGTACTTCCCACACTGCCCCTGCCTACGC	TATCCCCGATCGCCCTGCTATTGTCCACCCTGCCCGTCCTCTCCA	TGACATCATCGGTGTTCTTCTTATTTTTATCCGTGCTGTCTCCAC
133	CGATATCGCTTGCGTCTACTACCGTGACTGTGCTGCCTTTAGTAC	CCGCGACGCTGCTGGCTGTCCTATCTATTTTGCTCCCACTATTTG	TCCTGACAGTGACTCTATTGATGGTCCTGCTGCCCCTGTTCCTGC	CGTTTGTCGTGACTTTCTTGCCACTGCCCCTGCCCTTGCCCCTTA	CCCCATTTATGGTTGTCCTCTTTTTTTTATTGCCTTCCCTATTGA	TACCATTCGTAGTTTTTTCCACCCCTACCCCCGCCATGTCTCCAG	CTCCTTCAGTGATTACAGCCTTCCTCTTGCTGCCTTTCCTCATTA	TCGCATCGACATCTGTCCTCTTCCCCATATTGCTCCCCTTCTCGT	TCGCATCGGTTTCTGCTCCCACGCTCTTTATGCCTCTCTCTTTCA	CGTCATTGTTTCCGTTTATCCTTACCCCCTTGCTGCTCGTGTTAA
134	TAATGTTGTTACCACCGATCTCTTTTTTTGTGCTCCTGCCCACTC	CTTCGTCGCCACCTCTTCCCCTTACTCCGCTGCCCCCTGTTTCCA	TCGTACCACCGATTATACCAGTCATTCTGATGCTGCCTGTCCCTA	CGTCATTCGCGACATTTATCTCCATGCTTGTGCTCCCAGTCCTCG	TTCTGGCCGTACCTTTTTTAGCTATGCCCTTGCCCCTTGTTTTTG	TAACTACGCTCATGACTACCGTCTCTCTCCTGCCCTCCGCTCTTT	CAACATTTGTGGCTCCAGCCATATTCTCCCTGCTCCTCCTTTCTC	CCGTTACGATGACATTAACTATGTCTCTGCTGCTGCTGCCCACGC	CATTCGCACCAGCTCTAATGACTTTCCCCTTGCCCTTAGTGTTCG	CCTTTGTCATGTCTTTGATCTTATCACCCCTGCTGTCCCCCCCTA
135	TGTCGTTTCTGACACTTTTCTCTCCCCTTGTGCTCCCTCTACTAA	TAGCATCAATACCAATATTCTCAGCTGTGCTGCTCCTGTTTGTCT	TCGCATCGCTTTTTCTTCCTCTGACCTTCTTGCTCCCCCTATTCC	TTCCGTCTATCATACCTACTCTTCTGACTATGCCCTCAACTGTCG	CTACGTCATCAGCTCCCCTCTCCTCCTTGTCCGCTTTCGTAATCA	CTTTTGCGATTACTTCCATCTCTTTCTTTGTGCTCCTCCTTATCG	CCCTAACAACTTTGGTGACCCCTTTCTTGCTGCTGCTACCTGTAG	TAATAACGCCTCCTCTCACCTTGCTAGTCCTGCTGCTCATTTCAC	CCGCTTTCATGCCTGCTCCCGTTTCCTTATTGCCCGTCTTCTTAG	CCCTGACAACTGTCACCTCCGTGGTGCCCCTGCTCTCTTTCCTAG
136	CCGCCATCATGCTGTTGCCCTTGCCACCCCTGCCCCCACCCACGT	CAGCGCTACTTTTGGCAGCCTTCACCCCACTGCTCGTCCTTTCAC	CGTCTCTCACGTTGCCCATACCCTTCTTGATGCTCCTCGCCCTAT	CGTCGGCGATCATTACAATCTCCATCATTGTGCTCCTGCTCCCTA	CAACATCGGCGTTCATGATCTCTGTTTCATTGCCACTCCTCCTCG	CCTCTCCACCATCTACAGTTTTATCTATGCTGCTACTCACTTTGA	TTCTTCTTACTGCATCCGTCTTTTTCTCCTTGCTGTTGTTCCCAT	CCTTTACATTCCTGCTGCCCTCCGTATTCCTGCCCACTGTGTCCC	CTCTGATAGTAGTTTTTTTCCTCTTGTCCCCCGTGTTTTCCACGA	CGGTCGTGTTTACCCTGCCTATCGCCTCCCTGCCTCTCTTCATCC
137	TTCTTCTCCTGCCTCTTTTCTTCACATTTGTGCCTCCTGCCGTCC	TGATAACAATGCCGATTTTCTCAACAACCCTGCCCTCCGCCCTTT	CCCTCCTTCTGGCATTCACCCTCGCCCTGCTGCTGTCTATCCCGG	TTCCGTTGATGTCCCCTATCTTCTCCACCCTGCTGTCTATCCTCA	TACCGGTCGCGGTATCGGCCCCTCCCACCCTGCCCATACCACCTC	TCGTCGCGCCTTTATCGGTCTTACCCATATTGCTCCCTACTATAC	TATTATTATTGTTCCTAATCTTTTCCATATTGCTGCCCATCACGT	CGGCTGTGGCCCCAGTTCTCTTTTCTATGCTGCCTCTCGCTCCCT	CCGCATCGCTGGTCTTAATCTCTGCTACCATGCTGTTGTCCCTCA	TACCTCTGGTTTTTATGATCTTATTATTTGTGCTCCCAATGTTGT
138	CCGCGACGCTGCTCATCCTGATTCCCTCGCTGCCCCCACTAGTGC	TCGTCGCGTTCCTTGTTTTCTCCTCTTTTATGCCACTCCTATCCT	TACCATCGACTGCGTTATTCTCTCTATCTGTGCTCCCTACTGCGA	TCGCGGTGGCAGCCATTTTTCTAGCCGCCCCCATATCTATATTTG	TACTCATAGCATTGTCTACCCTCATCTCTGTGCTGCTGCCTCTCG	TGGTAGCGTTAATTTTTTTGATAGTCTCCCCCGTCCCTCCCGTCA	TTACCTCTCTCACCTCAACCCCTGTTTCCTTGCTGCCTTCCGCCA	TCGTTACAACTTTGGTTTCCCTACTGTCCCTGCCCCTTACTGCCC	TGTTCTCCATTGTGTCTTTACTAATTCCCTTGCCCCTTTCTGTAC	TATTTACATTAATCGCTTTCTTAGCCTCCCTGCTCCTCTTATTAT
139	TCACATTTATGTTTCTTGTATTCACTGCCTTGCTCCTGACCCTAC	CCCCATCGACATCTTCTACCTTAGTCCCCCTGCTGCTGCTCACCA	CGATTACAACCACTCCCCTGCTACTCCCCCTGCTACTAGCCCCAG	CTCTGGTACTCTCTTCTCTAGCAGTTTCCTTGCTCATATTACTGT	TAACATTTATCACCATTGTATCCGCCTCCTTGCCTCTGATCTCCC	TCGCATCGCTGATTTTCCTCTCGGTTCTATCCCCTTTCCTCCCAC	CTACGGCCGTGGCTTTGCCTGCTGCCCCCTTGCTGTCTTTATCAC	TAGTGGTGCTCACCTTGATCCTGCTCACCCTGCCCCTCACTCTAA	TCGCGCCGATTTTTTTATCCCCTGCCCCCCTGCTGATCTCTCTTG	TCGCATTGGTTATTTTCTCCCCCCCACTGCTGCTGTTACCCTCAT
140	CCTTTTTCTTTATGCTTTTCTTGCTGATTCTGCCCCTGATCTTCT	CAATTACATCGTCAGCACTAGTTCCTGTCATGCTGTTCTTACCCA	TCGCATCGCTCCCCCTGATACTCCCTACTCTGCTCCCTATCATTA	CATTGTTTGTTCTGTTGGCCCCTGTCCCCTTGCTGCTTGCTATCT	CCCCGTCGCCTATGTTTTCTTTCGTCTTGATGCTCCTCCTTATCA	CTGCATCGCTTACTTCTGTCTTTTTAGCCCCCGTCCCCGTCTTTA	TACTCGCGCTTTTGCTCCTCCTACTCCTCATGCCCCTACCCCCTG	TGACGTTGTCCGCCGTAACCCCTACCACCCTGCTGTTTTTCCTGC	CTCTCCCCGTTATATTCATAATTGCTGTGCTGCCCTTCCTGTTGT	TCGTTGCAATGTTTCTCCTCTCCGTGCTGCTGCTGCTGTTTTCCC
141	CAACGTCGACCACTACTATGACCATATCCCCCACTTCCTCGTCTA	TCGCATCGCTTCCCTTGTTCTCCCTATCCTTGCCATTCCTATCCC	CCCCATCGCTTTTTGTTTTCTTCCTTTTCTTGCTCCCCCCCACTG	CTACGGTGGCAATGCCAGCTATCATCTTGCTGCTGCCCTCCACGT	CGTTGTCGATTTCTCCTACCACAATGCCACTGCTACTCATACTCA	CCTCAGCAACATCCACTCCCACTCCTGTGCTGCTCCTAACTGTCC	TACTGCTAACAGCTCCCGTACTCGTATCCTTGCCCCTGGTGTTTG	TGTTCGCATCGACTCTAACCCCTCTCTCATCCCTGTCCACTACAA	TCGTTCCGCTTCCGTTAATCTTTTCTCCCCTGCCCACCCTGCTGT	CGTTTCTTGCATTATTTTTCCTATTGCCCGCCGCTTTACTGATCC
142	TCGTAATCATCATTGTGATGATGTCTGCCTTGCCCTTGCTCTCTG	TCGTATTTGTTTCCACTTTCCTCATCTCCATGCCTTTCACTGCTA	TCGTAGCGCTTTTGCTACTACCCCTCCCACTGCTACCCGCTATCT	CAGCATTGTCCCTGATGATAGCCCTTTCCTCCACCTCTCTGGTTT	CCGTTGCATCAACCTCTCTCCCAGCCTTGTTGCCTTTATCTATTT	CGACGATTGTAATATTACTCTTGCCCACCTTGCCCCTAGCTCTCG	CCGCATCGTTGATCACTCTGATCATGCCCCTGCTCCTCCTATTAG	TCATATCATCCGCTTTGACCTCTCCTCTCTTGCTCCCTTTCCTCC	CGTCGGTGGTGCCTCTTTTCTCCGTTTTGCTGCTCCTGCTGTCTT	CCTCGACATCAATTATTCTCTTCTTAGTGCTGCTGCTTATACTTG
143	TCGTAGCACTCTCAGCTCTCTTTCCCCTTGTGCTACCTTTGCCCA	CTATGCTCCCATCGTTTCTGACCGTCCTGATGCTACTTATCTTTT	CCTCATTCATTTCAGTTTCCGTTGCTATTGCCGTATTTCTCATAA	CTTTAACCGTGCTCGCATCCCCCACCTCTGTGCCATTCCCTTCAT	CTACCTTACCCCCTTCCTTCTTTGCCTTTGTGCCTCCACCTTCCA	CCGCGACGCTGATCACTCTCTTTATTTCCATGCCACTCCTACCCC	TATCATTCGTTACTGTATTCTTCCTGCCCCTGCCTTTATTCCTTT	CGACTGTGTCCTTCACCTTTACCTTCCCCCTGCCCTTTATCCTAG	TCGTGGTCATGCCCGTCCTACCCCTTGCCCTGCCCGTTTCCTTGG	TTGCATCATCGGCTCTGGTCTCCCCCCTATTGCCTTCCTTACTTT
144	CCCCAACATCGTCATCAACCCTGGTCCTTTTGCCCCCTATTTTGC	CCCTTCTTACAGCGCCTTTCCCCCCCCTGATGCCCTCCTTGCTCA	CAGCGACGGCTTTATCTATCCCTCTTTCCCTGCCCCTTTCTTTAG	TACTCGCATCGATACTTTTCTCCGCCTTCCCCCCTTCCTTCCTAG	CTCTCCTTGTAGCGACTGTCATCACCTTGATGCTGCTACCCATAT	CGATGGCCGCATCATTGATCTCAGTCCTTCTGCTGCTCCTCATCA	TTATGGCCGTGGTCTCCATATCTTTGTTGCTGCCCCCAACTTCGC	CGATAGCGCTAGCCTCTCTCTTCCTCTTTATGCTGCTGTTCCTGT	CTACATTACCAGCATTTTTCTTACCCATTGTGCTTATCCTGCTCC	TTACCATATTCGTTTTTTTTCCACTCCCCCTGCCTCCCCTCATAC
145	TCGTGCCGACTATCTCTCCCTTCATTTTGCTGCCTCTAATATTTG	TCGCTCTCATCGCAATTTCTATGATGGCCGTGCCCGCCCCCATCG	CCCTGATCCTGTTTGCCCCCACCCTTATTGTGCTCCTCCCCGTAG	TTCTCCCATCAATACTTCTCTCCACTATTATGCTGCTCTTGCTGT	TCGCATTTACGATGTTGATAGTTTCCACCGTGCCCATCCCCGCCC	CAACCCCATCAGCATTGATCTTGGTCCTGCTGCTGCCCATTACAC	TCCCCCCATCGGCAATCATCTCATCCATTGTGCTCCTGCTTGTGA	CCCTAGCATTGCCAACTACCCTAGCCTCCACCGTGCCGTCACTTA	TCGTTGCGTCATTTCCGATATTGATGCCCCTGCTGCTCATCTTAG	TCGCATCGCCGATATTGATCTTATTTTCCTTGCTCCCCCCTTTGC
146	CGGTGGTCATCCCGCTCCTCTCTACCTTTGTGCTCCTCCCCCCAT	CCTCATCAATCACTCTCCTCTTCCTCCTATTGCTGCCGCTCCCAA	TAATGGTGCCGCCATCCTCAGCATCACTTGTGCTCCTGATGCTCC	CCATTGTAATTTTTACCCTGACCCCCGTTATGCCCGTCCCCATCC	TCGCGGCGCCGACCATGGCCTCTTTGATCCTGCCCCTAGTCCTCG	TAACACCGACTGCATTTTTAGCCGCTATGCTGCTGCTTATACCGG	TCGTCGCGCCTTTGTTTCTCTTTTTGGTTTTGCCTTTGCTGTTCC	CGATCGTGATAACGTTGGTCTTTTTGCTTGTGCTCCCTCTCACTC	TCTCGACATTGGTATCTATCTTATCCATATTGCTCCTGTTTTTGC	CGATGTCTTTATTCTTATTCCTTCCTATGCTGCCCCCCGTATTGG
147	TATTTTCACTTCCCCTTTTCCTACTCCCCCTGCTCACTCTCCTGC	CGATTGCACCTCTTCTAACCCCCTTTTCCTTGCTCCTGTTTTCTA	CGGCACTATTCATTGTGCTACTACTCACCTTGCTGTTGACCCCAA	CGACGCTTATAACTCTGTTCCTCTCCATGCTGCCCATTTTGTTTG	CCGTCGTTACGGTGGTTTTCTCAATATTTGTGCTCCTCCCTGCTA	CGCCATTTACATCAGCCGCCTCTTTCCTGCTGCTGTTCATTTCCC	TACTCGCCTCCACACTCATATTCATCTTTGTGCCCGTCCCCCTAC	CCCTTGTGTTGACTCCTGTGACTCCTACCTTGCTGCCTTCTATAC	CAGCACCATCTACTCCAACCGTTCTCATATTGCCCTCCGTCACCA	CGCTCCTGGTGCTGCTTCTCTTCTCTGCCCTGCTGCTCTCCTTCT
148	TTCTGTCGACATCGTCGATGCCCCCTCTGATGCCGTTTATATTCC	CGGTTGCTTCCTCTTTGTTCTTATCCATTGTGCTGCCTTCACTCC	CATTTCCGATGCCCTCCCCCATTTTCCCCCTGCCACTCCTCATGC	CCGTCGCGACGGCCATTTCCCCAGCCCCCCTGCTCCTGTTGCCTC	TAACTTCATTGCTGATGACAGCTCTTTCGCTGCCCTCACTCTTAT	CAACGTCATCTGCTTTTGTCATGATCCTGCTGCCCTTGTTCCTGA	TAACGACAACAACTTCTCTACCTGCCGCCCTGCCCATCCCTTTCT	CATTTACGTTCCTCTTCCTTGCCTTAGCCCCCGCTCTTTCACTCC	TCGTGGTTGTACTGACTCTCTCCTTGATATCCCTCCCCATCCTAC	TTATGGCGCCATTTATGGTCTTCACCGCCCTGCTACCTGTGCTAT
149	CAACATCGTTGGCATTGCTACCTTTCTTTGTGCTCCCTATCATCC	CCGTCGCGGCGACCTTTTCTTCCACCTCTACCTCCATTACTGCGT	CTTTTTTTTCTGCACCCCTCTTTTTCCTTGTGCTCCTCTCTGTGT	TACTATTCGTGGCTTTGCTCTTCCTGCCCCTGCTGCCTGTGTTCA	TAGTGGTTGTTTCTTCACCTGTACCTTTGCTGCTGCTTCCCTCTT	CGATACCTCTACTGGTAACTACTGCCACCTTGCTGCTTACCTCTG	TCGCATCGCCTCTTCTGCTCTCCACTGCCTTGCCTTTCCCCCTAC	CGCTTTTGTTGGCATCAGTGCCCGTGACCCTGCTGCTGCCCCTAG	TTATATCGCTACCGACTTTCTCCACCCCTATGCTCCTACTCCCAG	CCGCATCGCCGGTTACTGCCATGACTATATTGCCACTCCCCACTA
150	CGATGGTGCTAGCTCTTCCCCTTGTGCTGCTGCTGCCCACCGCCC	CGACTCTTATGATCGCCACCACTTTTATTGTGCTCCTCGTATCCT	CTGCTCTGACTCTGGTACTCTTAATTATTGTGCTGCTATTGCTCC	CCCTAGTAGCGGCGCTTGCCCTCACCACCTTGCTGCTCACAATCT	CTACGCCATCCGTACTGCTCCCCATCTCTCTGCTCCCCATGCCTC	CCTTTCCACTGTTTCCACTACCCGCCTTGCTGCTGTTGCTCCTTG	CGACGTTTGCTGCTCCCTTCTTACCCATTGTGCCCCTACCTCCCA	TAGTGACGCCAATTCTATTCACTCTGGTTATGCCCTCTCTACTCA	CCTTGGTAACAATGACCATATCATCTTTGATGCCCGTCTTCACCA	TCATTGTCGTGCTACCTGCCATTCTGGCCCTGCCCCTTATCCTTG
[truncated: 849 more rows]

## Sheet: competition_set
	seq
0	TGGTAGTAACTGCTGTCCTGCTAATCATGCCGTTCACGCTGACCT
1	CGATTCTGGTGCTGTTGATCTCCGCCATTGTGCTCCTACCCTTCG
2	CGATTCTGGTGCTGTTGATCTCCGCCATTGTGCTCCTACCCTTCC
[truncated: 1,997 more rows]
